# Supplementary material for: Laser Capture Microdissection-Assisted Protein Biomarker Discovery from Coccidioides-Infected Lung Tissue
Source: J Fungi (Basel). 2020 Dec 14;6(4):365. doi: 10.3390/jof6040365 (PMC7765061; doi:10.3390/jof6040365)
Supplement: Supplementary file 1 [file jof-06-00365-s001.zip]

Archive with 5 entries (4 files):
- Supplemental Files/
- Supplemental Files/Supplemental Table 1_V2.xlsx
- __MACOSX/Supplemental Files/._Supplemental Table 1_V2.xlsx
- Supplemental Files/Supplemental File S2.xlsx
- __MACOSX/Supplemental Files/._Supplemental File S2.xlsx
