# Supplementary material for: Laser Capture Microdissection-Assisted Protein Biomarker Discovery from Coccidioides-Infected Lung Tissue
Source: J Fungi (Basel). 2020 Dec 14;6(4):365. doi: 10.3390/jof6040365 (PMC7765061; doi:10.3390/jof6040365)
Supplement: Supplementary file 1 [file jof-06-00365-s001.zip › Supplemental Files/Supplemental Table 1_V2.xlsx]

## Sheet: Supplemental Table 1_V2
							NSAF of Triplicate Technical Replicates (n=3)
							In Vivo Spherules (LCM)												In Vitro Spherules												In Vitro Mycelia
	Protein Name	Signal Peptide (Y/N)	N-glycan site?	O-glycan site?	Gene names	Molecular Weight	Human 1 Replicate 1	Human 1 Replicate 2	Human 1 Replicate 3	Human 1 Mean	Human 2 Replicate 1	Human 2 Replicate 2	Human 2 Replicate 3	Human 2 Mean	Human 3 Replicate 1	Human 3 Replicate 2	Human 3 Replicate 3	Human 3 Mean	Converse+ Tamol Replicate 1	Converse+ Tamol Replicate 2	Converse+ Tamol Replicate 3	Converse+ Tamol Mean	RPMI+FBS Replicate 1	RPMI+FBS Replicate 2	RPMI+FBS Replicate 3	RPMI+FBS Mean	RPMI+ Survanta Replicate 1	RPMI+ Survanta Replicate 2	RPMI+ Survanta Replicate 3	RPMI+ Survanta Mean	Converse+ Tamol Replicate 1	Converse+ Tamol Replicate 2	Converse+ Tamol Replicate 3	Converse+ Tamol Mean	RPMI+FBS Replicate 1	RPMI+FBS Replicate 2	RPMI+FBS Replicate 3	RPMI+FBS Mean	RPMI+ Survanta Replicate 1	RPMI+ Survanta Replicate 2	RPMI+ Survanta Replicate 3	RPMI+ Survanta Mean
1	Hsp20/alpha crystallin family protein	N	N	Y	CPC735_047390	24 kDa	0.040349	0.043606	0.042674	0.0422097	0.035253	0.010455	0.014758	0.0201553	0.0050778	0.001929	0.008667	0.0052246	0.001808	0.0069354	0.0067497	0.0052	0.0024089	0.0048258	0.0028741	0.0034	0.0045246	0.0051656	0.010699	0.0068	0	0	0	0	0.0017024	0.0011456	0.0018993	0.0016	0	0.0002875	0	0.0001
2	Peroxisomal membrane protein	N	N	N	CPC735_024650	18 kDa	0.042739	0.029344	0.039777	0.0372867	0.0056012	0.019933	0.034106	0.0198801	0.0086057	0.014712	0.024036	0.0157846	0.00065661	0.0011019	0	0.0006	0.0055114	0.003067	0.0036532	0.0041	0.0034262	0.0058624	0.0031997	0.0042	0.0072079	0.0080272	0.0067635	0.0073	0.0045441	0.0046596	0.0035408	0.0042	0	0.0084051	0	0.0028
3	Cofilin	N	N	N	CISG_03898	17 kDa	0.014095	0.0035843	0.011926	0.00986843	0.012315	0.0073044	0.0056242	0.00841453	0.011826	0.013478	0.0066059	0.0106366	0.0010828	0.0072684	0.0070738	0.0051	0.0020196	0.004046	0.0040161	0.0034	0.0013452	0.0030935	0.0035175	0.0027	0.00075466	0.0009289	0.00064655	0.0008	0.0016652	0.0016008	0.0017694	0.0017	0	0.0028122	0	0.0009
4	Pyruvate decarboxylase	N	Y	Y	CPSG_03493	63 kDa	0.011222	0.0076095	0.0084397	0.0090904	0.0065364	0.0019384	0.0094527	0.00597583	0.0056489	0.0057227	0.0052592	0.0055436	0.0080455	0.0051436	0.0062574	0.0065	0.0071462	0.013422	0.012434	0.011	0.0067471	0.013956	0.0029171	0.0079	0.0028038	0.0032046	0.0027453	0.0029	0.0035352	0.0036533	0.0029112	0.0034	0.0014306	0.0059703	0	0.0025
5	Uncharacterized protein CPC735_057740	N	Y	N	CPC735_057740	16 kDa	0.0048263	0.011045	0.0040835	0.0066516	0	0	0.0019257	0.0006419	0.004859	0.0027689	0.0022619	0.0032966	0.00037074	0.0012444	0.001211	0.0009	0	0	0	0	0.00013818	0	0.0018066	0.0006	0	0	0	0	0.00012218	0	0.00018175	0.0001	0	0.00041267	0	0.0001
6	Uncharacterized protein CISG_02340	N	N	Y	CISG_02340	12 kDa	0.0068218	0.0052041	0.0057719	0.0059326	0	0	0.0081658	0.00272193	0.010302	0.0039137	0.0063942	0.00686997	0	0	0	0	0	0	0	0	0.00019531	0	0	0.0001	0	0	0	0	0.00051808	0	0.00077069	0.0004	0	0	0	0
7	GTP-binding protein sarA	Y	Y	Y	CPC735_069720	21 kDa	0.0075075	0.0085909	0	0.00536613	0	0	0.0014978	0.000499267	0.0018896	0	0	0.000629867	0.0017301	0.0038713	0.0037677	0.0031	0.0010757	0	0	0.0004	0.0012897	0.0018536	0	0.001	0.00060293	0.00074214	0.00025828	0.0005	0.0011403	0.0012789	0.00084817	0.0011	0	0	0	0
8	Uncharacterized protein CIMG_09001	Y	N	N	CPAG_07918	13 kDa	0.0061161	0.0046657	0.0051748	0.00531887	0	0.0095083	0	0.00316943	0.0061576	0.0035089	0.0042995	0.00465533	0	0	0	0	0	0	0	0	0	0	0	0	0.00049118	0	0.00084164	0.0004	0	0	0.00023032	0.0001	0	0	0	0
9	Protein wos2	N	N	Y	CPC735_022920	21 kDa	0.0037145	0.0056673	0.0062856	0.00522247	0	0.0057746	0.0014821	0.0024189	0.0018698	0.002131	0.0017408	0.00191387	0	0.0009577	0.00093206	0.0006	0.00053223	0.0010662	0.0010584	0.0009	0.0002127	0.0002038	0.0020857	0.0008	0	0	0.00051115	0.0002	0.00047016	0.00075931	0.00027976	0.0005	0	0	0	0
10	Eukaryotic porin family protein	Y	N	Y	CPC735_002880	30 kDa	0.0084882	0.0085034	0.0079201	0.0083039		0.0038912	0.0039011	0.00389615	0.00246	0.002511	0.0025002	0.0024904	0.0011514	0.0019323	0.0031342	0.0012	0.0060952	0.0053691	0.0078296	0.0064	0.001645	0.0012336	0.0049094	0.0026	0.00060187	0.0012347	0.0032658	0.0017	0.0095324	0.0012539	0.0055018	0.0027	0.00071658	0.002136	0	0.001
11	Ketol-acid reductoisomerase, mitochondrial	N	Y	Y	CPC735_067570	45 kDa	0.0034949	0.0053323	0.005914	0.00491373	0.0022902	0.0081499	0.0020917	0.00417727	0.0035186	0.0040101	0.0024569	0.00332853	0.00349	0.0090109	0.0092081	0.0072	0.005258	0.0047652	0.0034853	0.0045	0.0035022	0.0061362	0.0070318	0.0056	0.001684	0.0019001	0.0012023	0.0016	0.0037159	0.0036912	0.0034877	0.0036	0	0.0020918	0	0.0007
12	Uncharacterized protein CIMG_05576	Y	N	Y	CPSG_05795	57 kDa	0.0056307	0.0042955	0.0047641	0.00489677	0	0.01313	0.010672	0.007934	0.0063775	0.0080759	0.0079166	0.00745667	0	0	0	0	0.00080679	0.00020203	0.00080216	0.0006	0.00016121	0.00015447	0	0.0001	0	0	0	0	0	0	0	0	0	0	0	0
13	Glycine-rich protein	N	Y	Y	CPC735_026500	36 kDa	0.0062234	0.0031651	0.0052656	0.0048847	0.0027187	0.00645	0.0033109	0.00415987	0.0031328	0.0047606	0.0034028	0.0037654	0.0033464	0.003744	0.0036438	0.0036	0.0011889	0.00059547	0.0011821	0.001	0.0017818	0.0011382	0.0023296	0.0017	0	0	0	0	0.00057766	0.00014135	0.00062496	0.0004	0	0.00017738	0.00055398	0.0002
14	Uncharacterized protein CIMG_00509	Y	N	Y	CPC735_057210	11 kDa	0.0071663	0.0054669	0	0.00421107	0	0	0.0028594	0.000953133	0.0036075	0	0.0033586	0.00232203	0	0	0	0	0	0	0	0	0.00020518	0	0	0.0001	0	0.0014168	0.0029585	0.0015	0	0	0	0	0.0041113	0	0	0.0014
15	Urease accessory protein ureG	N	Y	Y	CISG_10193	28 kDa	0.0053544	0.0020424	0.0045304	0.00397573	0	0	0	0	0.0026954	0.0046079	0.0018821	0.0030618	0.00061696	0.0013805	0.0013436	0.0011	0.0003836	0	0	0.0001	0.0011498	0.0011751	0.00050108	0.0009	0	0	0	0	0.00074551	0.00036485	0.00080656	0.0006	0	0	0.00071495	0.0002
16	ATP synthase subunit 5	Y	N	Y	CISG_09525	30 kDa	0	0	0.0050676	0.0016892	0	0.0017812	0	0.000593733	0.001933	0.0042877	0	0.00207357	0.00069736	0.00031586	0.00019464	0.0008	0.0063593	0.0014522	0.00067848	0.0011	0.0010833	0	0.0010882	0.001	0.001933	0.0042877	0.0016279	0.0014	0.00067848	0.0063593	0.0016036	0.0029	0.001091	0.00072195	0	0.0004
17	Cytochrome c oxidase polypeptide VI	N	Y	Y	CPSG_00594	18 kDa	0.004326	0.0033002	0.0036602	0.00376213	0.0056695	0.0067254	0.0034522	0.00528237	0.0043553	0.0024819	0.0030411	0.00329277	0.00033231	0	0	0.0001	0	0	0	0	0	0	0	0	0	0	0	0	0	0	0	0	0	0	0	0
18	Dihydrodipicolinate synthetase	N	N	N	CPSG_04876	33 kDa	0.0022594	0.0068946	0.0019117	0.00368857	0	0	0.00090154	0.000300513	0.0034122	0.0038888	0.0010589	0.00278663	0.00052069	0	0	0.0002	0.00097123	0.00032428	0.0012875	0.0009	0.00097035	0.0024794	0.00042289	0.0013	0	0	0.00031092	0.0001	0.00051478	0.00030792	0.00042543	0.0004	0	0.00057958	0	0.0002
19	Uncharacterized protein CISG_09979	N	Y	N	CISG_09979	13 kDa	0	0	0	0	0.016312	0	0.0049664	0.0070928	0.0031328	0	0.0029167	0.0020165	0.0038245	0.0064183	0.0062464	0.0055	0.0053503	0.004466	0.0035464	0.0045	0.0037418	0.0013658	0.008736	0.0046	0.0004998	0	0.0004282	0.0003	0.0012603	0.0016962	0.0016405	0.0015	0	0.00053213	0	0.0002
20	ATP synthase delta chain, mitochondrial	N	Y	Y	CPC735_070430	18 kDa	0	0.0065603	0.003638	0.00339943	0.0056352	0.0066846	0.0017157	0.0046785	0.0021645	0.0024668	0.0020151	0.00221547	0	0.0011086	0.0010789	0.0007	0	0	0	0	0	0.00023592	0.0012072	0.0005	0	0	0	0	0.00010885	0	0.00016192	0.0001	0	0	0	0
21	ATP synthase subunit d, mitochondrial	N	N	Y	CPC735_012590	20 kDa	0	0.006221	0.0034499	0.00322363	0.0053437	0.0063388	0.0065076	0.00606337	0.004105	0.0046785	0.0047773	0.00452027	0.00093963	0.0021025	0.0010231	0.0014	0.00058422	0	0	0.0002	0.0012841	0	0.010684	0.004	0	0	0	0	0.00041287	0	0.00061419	0.0003	0	0	0	0
22	Uncharacterized protein CPC735_030710	N	Y	Y	CPC735_030710	21 kDa	0.0036951	0.0028189	0.0031264	0.00321347	0.014528	0	0.0014744	0.00533413	0.0018601	0	0.0025976	0.0014859	0	0.0038108	0.0037088	0.0025	0.0052945	0.0079551	0.006317	0.0065	0.00084636	0.0030411	0.0076076	0.0038	0.00029676	0	0.0012712	0.0005	0.00028062	0.00025179	0	0.0002	0.0084795	0.0053712	0.0078943	0.0072
23	Protein disulfide-isomerase	Y	Y	Y	CPC735_035440	57 kDa	0.0040696	0.0041394	0.0011478	0.00311893	0	0.0042178	0.0021651	0.00212763	0.0034143	0.003113	0.0034966	0.0033413	0.00062522	0.0017488	0.0010212	0.0011	0.00019437	0	0	0.0001	0.00062142	0.00089315	0.0022851	0.0013	0.00010894	0	9.3336e-05	0.0001	0.001511	0.00092434	0.0016858	0.0014	0	0	0	0
24	Aha1 domain-containing protein	N	Y	Y	CPSG_01619	36 kDa	0.0021696	0.0033103	0.0036714	0.00305043	0	0	0.0008657	0.000288567	0.0043687	0.0049789	0.0035588	0.00430213	0.00099997	0.0011188	0.0016332	0.0013	0.0015544	0.00093417	0.0012364	0.0012	0.0013666	0.0022618	0.0034517	0.0024	0.00052272	0.00021447	0.00029856	0.0003	0.0010435	0.00044351	0.00098045	0.0008	0	0	0	0
25	Flavodoxin domain containing protein	N	Y	N	CPC735_070770	22 kDa	0.0034949	0.0026661	0.002957	0.00303933	0.0091606	0	0.002789	0.0039832	0	0	0	0	0.0021477	0.0054065	0.0052618	0.0043	0.0025038	0.0010032	0.0019916	0.0018	0.0026016	0.0061362	0.0029436	0.0039	0.0036488	0.0041458	0.0026451	0.0035	0.0024772	0.0021433	0.0027638	0.0025	0.0030075	0.003586	0	0.0022
26	NADP-dependent leukotriene B4 12-hydroxydehydrogenase	N	N	N	CPAG_08737	38 kDa	0.0040774	0.0015552	0.0034499	0.0030275	0.0080155	0.0031694	0.0016269	0.0042706	0.0020525	0.0023392	0.0023886	0.0022601	0.0031321	0.0047307	0.0046041	0.0042	0.002629	0.0032186	0.0011618	0.0023	0.003794	0.0033557	0.0022894	0.0031	0.00016373	0.00040306	0.00028055	0.0003	0.00087736	0.00097241	0.00076774	0.0009	0	0.00017432	0	0.0001
27	Fructose 1,6-bisphosphate aldolase	N	N	N	CPC735_006240	40 kDa	0.0019707	0.0030068	0.0033349	0.0027708	0.012914	0.0030638	0	0.00532593	0.00099205	0.0011306	0.0013854	0.00116935	0.0027249	0.0055892	0.0079122	0.0054	0.0025414	0.0039599	0.001123	0.0025	0.0041754	0.0025951	0.013832	0.0069	0.00094962	0.0011689	0.001356	0.0012	0.0035421	0.0034914	0.003117	0.0034	0	0.0023591	0	0.0008
