# Supplementary material for: Laser Capture Microdissection-Assisted Protein Biomarker Discovery from Coccidioides-Infected Lung Tissue
Source: J Fungi (Basel). 2020 Dec 14;6(4):365. doi: 10.3390/jof6040365 (PMC7765061; doi:10.3390/jof6040365)
Supplement: Supplementary file 1 [file jof-06-00365-s001.zip › Supplemental Files/Supplemental File S2.xlsx]

## Sheet: Peptide-Summary
	#Unique Peps By #Replicates
PeptideSpecies	1	2	3
Cocci	323	589	439
Human;	349	833	252
Human;Cocci	7	11	22
%CocciPepsMappedToHumans	0.0212121	0.0183333	0.0477223	0.0290893	<=Avg
				0.0287563	<=OverallAvg
CocciUniqueSharedWithOtherFungi	49	96	69
Percent	0.151703	0.162988	0.157175

## Sheet: Collapsed-Z-States-Peptides
Peptide	Protein Accessions	Total SpC	/Human-1/	/Human-2/	/Human-3/	Species	#Reps	MaxNonCocciFungalIdentity
ADDGRPFPQVIK	sp|ALDOA_RABIT|	1	0	0	1	;	1	NA
AFKDEDTQAMPFR	sp|OVAL_CHICK|	1	1	0	0	;	1	NA
ATDGGAHGVINVSVSEAAIEASTR	sp|ADH1_YEAST|	3	3	0	0	;	1	NA
CCAADDKEACFAVEGPK	sp|ALBU_BOVIN|	1	1	0	0	;	1	NA
DAFLGSFLYEYSR	sp|ALBU_BOVIN|	9	3	3	3	;	3	NA
DILNQITKPNDVYSFSLASR	sp|OVAL_CHICK|	2	1	1	0	;	2	NA
DMPIQAFLLYQEPVLGPVR	sp|CASB_BOVIN|	10	4	3	3	;	3	NA
ELINSWVESQTNGIIR	sp|OVAL_CHICK|	1	1	0	0	;	1	NA
EPMIGVNQELAYFYPELFR	sp|CAS1_BOVIN|	4	2	2	0	;	2	NA
EVVGSAEAGVDAASVSEEFR	sp|OVAL_CHICK|	1	1	0	0	;	1	NA
EYEATLEECCAK	sp|ALBU_BOVIN|	5	1	2	2	;	3	NA
FESNFNTQATNR	sp|LYSC_CHICK|	1	1	0	0	;	1	NA
FFVAPFPEVFGK	sp|CAS1_BOVIN|	2	2	0	0	;	1	NA
GGLEPINFQTAADQAR	sp|OVAL_CHICK|	1	1	0	0	;	1	NA
GILAADESTGSIAK	sp|ALDOA_RABIT|	4	2	1	1	;	3	NA
GILAADESTGSIAKR	sp|ALDOA_RABIT|	1	0	0	1	;	1	NA
GLVLIAFSQYLQQCPFDEHVK	sp|ALBU_BOVIN|	2	2	0	0	;	1	NA
GPFPIIV	sp|CASB_BOVIN|	1	1	0	0	;	1	NA
GYSLGNWVCAAK	sp|LYSC_CHICK|	1	1	0	0	;	1	NA
HLVDEPQNLIK	sp|ALBU_BOVIN|	8	3	3	2	;	3	NA
HPYFYAPELLYYANK	sp|ALBU_BOVIN|	1	1	0	0	;	1	NA
HQGLPQEVLNENLLR	sp|CAS1_BOVIN|	1	1	0	0	;	1	NA
IGEHTPSALAIMENANVLAR	sp|ALDOA_RABIT|	4	1	1	2	;	3	NA
IITHPNFNGNTLDNDIMLIK	sp|TRYP_PIG|	20	9	7	4	;	3	NA
IQVRLGEHNIDVLEGNEQFINAAK	sp|TRYP_PIG|	5	2	2	1	;	3	NA
ISQAVHAAHAEINEAGR	sp|OVAL_CHICK|	2	1	1	0	;	2	NA
KQTALVELLK	sp|ALBU_BOVIN|	1	1	0	0	;	1	NA
LASELDHVQEVLEGYK	sp|K2M3_SHEEP|	1	0	1	0	;	1	NA
LFTFHADICTLPDTEK	sp|ALBU_BOVIN|	1	1	0	0	;	1	NA
LGEHNIDVLEGNEQFINAAK	sp|TRYP_PIG|	22	8	5	9	;	3	NA
LGEYGFQNALIVR	sp|ALBU_BOVIN|	9	3	3	3	;	3	NA
LQSIGTENTEENR	sp|ALDOA_RABIT|	3	0	2	1	;	2	NA
LRCASIQK	sp|ALBU_BOVIN|	1	0	1	0	;	1	NA
LSSPATLNSR	sp|TRYP_PIG|	8	5	2	1	;	3	NA
LTEWTSSNVMEER	sp|OVAL_CHICK|	1	1	0	0	;	1	NA
LVNELTEFAK	sp|ALBU_BOVIN|	6	3	1	2	;	3	NA
LYAEERYPILPEYLQCVK	sp|OVAL_CHICK|	2	2	0	0	;	1	NA
MPCTEDYLSLILNR	sp|ALBU_BOVIN|	7	5	1	1	;	3	NA
NIDVLEGNEQFINAAK	sp|TRYP_PIG|	1	0	1	0	;	1	NA
NTDGSTDYGILQINSR	sp|LYSC_CHICK|	1	1	0	0	;	1	NA
NVLQPSSVDSQTAMVLVNAIVFK	sp|OVAL_CHICK|	4	3	1	0	;	2	NA
QCCESNLEPLFEGYIETLR	sp|K2M2_SHEEP|	2	0	0	2	;	1	NA
QTALVELLK	sp|ALBU_BOVIN|	1	1	0	0	;	1	NA
RHPEYAVSVLLR	sp|ALBU_BOVIN|	11	4	4	3	;	3	NA
RHPYFYAPELLYYANK	sp|ALBU_BOVIN|	3	3	0	0	;	1	NA
RPCFSALTPDETYVPK	sp|ALBU_BOVIN|	1	1	0	0	;	1	NA
SANLMAGHWVAISGAAGGLGSLAVQYAK	sp|ADH1_YEAST|	2	2	0	0	;	1	NA
SCAAAGTECLISGWGNTK	sp|TRYP_PIG|	4	0	3	1	;	2	NA
SISIVGSYVGNR	sp|ADH1_YEAST|	2	2	0	0	;	1	NA
SLHTLFGDELCK	sp|ALBU_BOVIN|	3	3	0	0	;	1	NA
TVMENFVAFVDK	sp|ALBU_BOVIN|	9	3	4	2	;	3	NA
TVPPAVTGVTFLSGGQSEEEASINLNAINK	sp|ALDOA_RABIT|	3	0	1	2	;	2	NA
VATVSLPR	sp|TRYP_PIG|	7	3	2	2	;	3	NA
VCNYVNWIQQTIAAN	sp|TRYP_PIG|	2	0	1	1	;	2	NA
VDKGVVPLAGTNGETTTQGLDGLSER	sp|ALDOA_RABIT|	4	0	2	2	;	2	NA
VLAAVYK	sp|ALDOA_RABIT|	1	1	0	0	;	1	NA
VLDELTLTKTDLEMQIESLNEELAYLKK	sp|K1C15_SHEEP|	1	0	1	0	;	1	NA
VTEQESKPVQMMYQIGLFR	sp|OVAL_CHICK|	1	1	0	0	;	1	NA
YICDNQDTISSK	sp|ALBU_BOVIN|	2	2	0	0	;	1	NA
YLGYLEQLLR	sp|CAS1_BOVIN|	6	3	2	1	;	3	NA
YNGVFQECCQAEDK	sp|ALBU_BOVIN|	1	1	0	0	;	1	NA
YPILPEYLQCVK	sp|OVAL_CHICK|	1	1	0	0	;	1	NA
AAAAAVAGVGSAGK	tr|C5PGT1|C5PGT1_COCP7,tr|A0A0J6F8D9|A0A0J6F8D9_COCPO,tr|E9CWP8|E9CWP8_COCPS,tr|J3KIX5|J3KIX5_COCIM,tr|A0A0J8REX3|A0A0J8REX3_COCIT,tr|A0A0J6Y2M3|A0A0J6Y2M3_COCIT,tr|A0A6C1M539|A0A6C1M539_COCIT	1	0	1	0	;Cocci	1	0
AAAAAVPTPVAVPQAAPAAQPK	tr|C5P164|C5P164_COCP7,tr|A0A0J6IEN4|A0A0J6IEN4_COCPO,tr|E9DDZ2|E9DDZ2_COCPS	1	0	1	0	;Cocci	1	0
AAAAQQAAEQQR	tr|C5P958|C5P958_COCP7,tr|E9CZU1|E9CZU1_COCPS,tr|J3KCC8|J3KCC8_COCIM,tr|A0A6C1LMR4|A0A6C1LMR4_COCIT	1	0	1	0	;Cocci	1	0
AAAASIFAQNPK	tr|C5P7Y1|C5P7Y1_COCP7,tr|A0A0J6F398|A0A0J6F398_COCPO,tr|E9CT05|E9CT05_COCPS,tr|A0A0J8RG32|A0A0J8RG32_COCIT,tr|J3K800|J3K800_COCIM,tr|A0A6C1LZY2|A0A6C1LZY2_COCIT,tr|A0A0J6Y9K7|A0A0J6Y9K7_COCIT,tr|A0A0J8QKY1|A0A0J8QKY1_COCIT	7	3	3	1	;Cocci	3	0
AAAELAFGADSAAVK	tr|C5PGG6|C5PGG6_COCP7,tr|A0A0J6I190|A0A0J6I190_COCPO,tr|E9CW97|E9CW97_COCPS,tr|A0A0J8RUK7|A0A0J8RUK7_COCIT,tr|A0A0E1RYH2|A0A0E1RYH2_COCIM,tr|A0A6C1M5U7|A0A6C1M5U7_COCIT,tr|A0A0J6Y314|A0A0J6Y314_COCIT	5	1	2	2	;Cocci	3	0
AAAIEALR	tr|C5PHF4|C5PHF4_COCP7,tr|E9CUX1|E9CUX1_COCPS,tr|A0A0J6F5L8|A0A0J6F5L8_COCPO,tr|A0A0J8REV2|A0A0J8REV2_COCIT,tr|J3KIA0|J3KIA0_COCIM,tr|A0A0J6Y2U7|A0A0J6Y2U7_COCIT	1	1	0	0	;Cocci	1	0
AAALAELVWSGNVGK	sp|E9DFH0|HEX1_COCPS,tr|C5P0L7|C5P0L7_COCP7,tr|A0A0J6FM39|A0A0J6FM39_COCPO	3	1	1	1	;Cocci	3	0
AAALSASGNHAR	tr|A0A0J6FMA2|A0A0J6FMA2_COCPO,tr|E9D3G5|E9D3G5_COCPS	1	0	1	0	;Cocci	1	0
AAALVAGFPEGTAVK	tr|C5PG98|C5PG98_COCP7,tr|A0A0J6F475|A0A0J6F475_COCPO,tr|E9CW06|E9CW06_COCPS,tr|J3KJE3|J3KJE3_COCIM,tr|A0A0J6Y4F6|A0A0J6Y4F6_COCIT,tr|A0A6C1M5M5|A0A6C1M5M5_COCIT	3	3	0	0	;Cocci	1	0
AAAVAPRPVDK	tr|C5P3T8|C5P3T8_COCP7,tr|A0A0J6FIM9|A0A0J6FIM9_COCPO,tr|E9D6Y1|E9D6Y1_COCPS,tr|A0A0J8S4R1|A0A0J8S4R1_COCIT,tr|J3K5V9|J3K5V9_COCIM,tr|A0A0J6YGV3|A0A0J6YGV3_COCIT,tr|A0A6C1LVV1|A0A6C1LVV1_COCIT	4	1	2	1	;Cocci	3	0
AAAVGYNATSR	tr|C5PGI3|C5PGI3_COCP7,tr|A0A0J6I1A9|A0A0J6I1A9_COCPO,tr|E9CWB5|E9CWB5_COCPS	2	0	1	1	;Cocci	2	0
AADSAAFIPVPYEIR	tr|A0A0J6FCZ0|A0A0J6FCZ0_COCPO,tr|E9CRT2|E9CRT2_COCPS,sp|Q1DRC9|EIF3F_COCIM,tr|A0A0J8UI84|A0A0J8UI84_COCIT,tr|A0A6C1M1R5|A0A6C1M1R5_COCIT,tr|A0A0J6Y6M0|A0A0J6Y6M0_COCIT,tr|A0A0J8QM17|A0A0J8QM17_COCIT	2	0	1	1	;Cocci	2	0
AADVVVDEIR	tr|C5P3Z3|C5P3Z3_COCP7,tr|E9D6Q4|E9D6Q4_COCPS,tr|A0A0J6FEA0|A0A0J6FEA0_COCPO,tr|A0A0J8S6M3|A0A0J8S6M3_COCIT,tr|A0A0J6YH31|A0A0J6YH31_COCIT,tr|A0A0E1S1D3|A0A0E1S1D3_COCIM,tr|A0A6C1M4X2|A0A6C1M4X2_COCIT,tr|A0A0J8QV88|A0A0J8QV88_COCIT	2	0	1	1	;Cocci	2	0
AAEAVSTGAENIK	tr|C5PIC0|C5PIC0_COCP7,tr|Q1HE05|Q1HE05_COCPS,tr|A0A0J6FAE6|A0A0J6FAE6_COCPO	4	1	2	1	;Cocci	3	0
AAELVIIAK	tr|C5P8V3|C5P8V3_COCP7,tr|A0A0J6FJN7|A0A0J6FJN7_COCPO,tr|E9D129|E9D129_COCPS,tr|A0A0J8RV60|A0A0J8RV60_COCIT,tr|A0A0E1RYN8|A0A0E1RYN8_COCIM,tr|A0A6C1LN32|A0A6C1LN32_COCIT,tr|A0A0J6YKV7|A0A0J6YKV7_COCIT,tr|A0A0J8QIX2|A0A0J8QIX2_COCIT	1	1	0	0	;Cocci	1	0
AAESGSVPFAVILGEDELAAGEGR	tr|A0A0J6EZ96|A0A0J6EZ96_COCPO,tr|C5PIB0|C5PIB0_COCP7,tr|E9DHD0|E9DHD0_COCPS,tr|A0A0J8RWG5|A0A0J8RWG5_COCIT,tr|J3KHD5|J3KHD5_COCIM,tr|A0A0J6Y0G9|A0A0J6Y0G9_COCIT,tr|A0A6C1MDB0|A0A6C1MDB0_COCIT,tr|A0A0J8QV60|A0A0J8QV60_COCIT	1	0	0	1	;Cocci	1	0
AAGAEEASPSDSEPAKTESK	tr|C5PDJ8|C5PDJ8_COCP7,tr|A0A0J6FNM8|A0A0J6FNM8_COCPO,tr|E9D2Z1|E9D2Z1_COCPS,tr|A0A0J8RP86|A0A0J8RP86_COCIT,tr|J3K282|J3K282_COCIM,tr|A0A0J6YPB0|A0A0J6YPB0_COCIT,tr|A0A6C1LRV7|A0A6C1LRV7_COCIT,tr|A0A0J8QNX8|A0A0J8QNX8_COCIT	2	0	2	0	;Cocci	1	0
AAGDDFLPTLSYLR	tr|C5PHJ9|C5PHJ9_COCP7,tr|A0A0J6F8D2|A0A0J6F8D2_COCPO,tr|A0A0J8RDW1|A0A0J8RDW1_COCIT,tr|A0A0E1RYB5|A0A0E1RYB5_COCIM,tr|A0A6C1M2V7|A0A6C1M2V7_COCIT,tr|A0A0J6XXE5|A0A0J6XXE5_COCIT,tr|A0A0J8QKA5|A0A0J8QKA5_COCIT	1	0	1	0	;Cocci	1	0
AAGDISSVFPSLRPDYKPEALDVR	tr|C5P508|C5P508_COCP7,tr|A0A0J6I8A7|A0A0J6I8A7_COCPO,tr|E9DBP7|E9DBP7_COCPS	1	0	1	0	;Cocci	1	0
AAGLQAIDTVVNSTAVLVK	tr|C5PBG2|C5PBG2_COCP7,tr|E9DGQ6|E9DGQ6_COCPS	3	0	2	1	;Cocci	2	0
AAIALLQSLGAGPDLVK	tr|C5P4K8|C5P4K8_COCP7,tr|A0A0J6I7U0|A0A0J6I7U0_COCPO,tr|E9CSK5|E9CSK5_COCPS,tr|J3K894|J3K894_COCIM,tr|A0A6C1M4Z2|A0A6C1M4Z2_COCIT	9	3	3	3	;Cocci	3	0
AAIASALEAK	tr|A0A0J6FGF1|A0A0J6FGF1_COCPO,tr|C5P5I8|C5P5I8_COCP7,tr|E9DID6|E9DID6_COCPS,tr|A0A0J8RMC0|A0A0J8RMC0_COCIT,tr|A0A0E1RWZ4|A0A0E1RWZ4_COCIM,tr|A0A6C1LW88|A0A6C1LW88_COCIT,tr|A0A0J7B2T2|A0A0J7B2T2_COCIT,tr|A0A0J8R5G4|A0A0J8R5G4_COCIT	1	0	1	0	;Cocci	1	0
AAIEAGADLVGIILAQGR	tr|A0A0J6FC77|A0A0J6FC77_COCPO,tr|C5P5A9|C5P5A9_COCP7,tr|E9DI34|E9DI34_COCPS	8	0	5	3	;Cocci	2	0
AAIFDNQGTSVWATSAGFSVSPAEVK	tr|C5P4B7|C5P4B7_COCP7,tr|E9D690|E9D690_COCPS,tr|A0A0J6F693|A0A0J6F693_COCPO,tr|A0A0J8RSA2|A0A0J8RSA2_COCIT,tr|J3K6F5|J3K6F5_COCIM,tr|A0A6C1LZI7|A0A6C1LZI7_COCIT,tr|A0A0J6YJ37|A0A0J6YJ37_COCIT,tr|A0A0J8R3I4|A0A0J8R3I4_COCIT	2	0	2	0	;Cocci	1	73.077
AALAALAQTVNEEQVTK	tr|C5P3D2|C5P3D2_COCP7,tr|E9CRE0|E9CRE0_COCPS,tr|A0A0J6F419|A0A0J6F419_COCPO,tr|A0A0J8UGM6|A0A0J8UGM6_COCIT,tr|J3KLF4|J3KLF4_COCIM,tr|A0A6C1M330|A0A6C1M330_COCIT,tr|A0A0J7BIA3|A0A0J7BIA3_COCIT	2	0	2	0	;Cocci	1	0
AALGALEQAAVDNSSDPVAFR	tr|E9DH56|E9DH56_COCPS,tr|A0A0J8S5J5|A0A0J8S5J5_COCIT,tr|A0A0J6YNJ4|A0A0J6YNJ4_COCIT,tr|J3K0E9|J3K0E9_COCIM,tr|A0A6C1LP70|A0A6C1LP70_COCIT	1	0	1	0	;Cocci	1	0
AALGLFQTTGK	tr|C5P0T2|C5P0T2_COCP7,tr|J3KEG4|J3KEG4_COCIM,tr|A0A6C1LTL3|A0A6C1LTL3_COCIT	2	2	0	0	;Cocci	1	0
AALQEAWLVVECVPELLPLKR	tr|C5PH34|C5PH34_COCP7,tr|A0A0J6EXQ1|A0A0J6EXQ1_COCPO,tr|E9CX49|E9CX49_COCPS	1	0	1	0	;Cocci	1	0
AALRPLQFVSAR	tr|A0A0J6FIS2|A0A0J6FIS2_COCPO,tr|C5P9G7|C5P9G7_COCP7,tr|E9D0A1|E9D0A1_COCPS,tr|A0A0J8RK41|A0A0J8RK41_COCIT,tr|J3KC16|J3KC16_COCIM,tr|A0A6C1LNS8|A0A6C1LNS8_COCIT,tr|A0A0J6YH19|A0A0J6YH19_COCIT,tr|A0A0J8R7K1|A0A0J8R7K1_COCIT	8	1	3	4	;Cocci	3	0
AANVQDVEPIWTSLFSK	tr|C5P8Y2|C5P8Y2_COCP7,tr|E9D178|E9D178_COCPS,tr|A0A0J6FV84|A0A0J6FV84_COCPO	4	0	3	1	;Cocci	2	94.118
AAPTEVSSILEQR	tr|C5P088|C5P088_COCP7,tr|E9DIK7|E9DIK7_COCPS,tr|A0A0J6FLP0|A0A0J6FLP0_COCPO,tr|J3KD83|J3KD83_COCIM,tr|A0A6C1LSG3|A0A6C1LSG3_COCIT,tr|A0A0J7B3M1|A0A0J7B3M1_COCIT	7	3	3	1	;Cocci	3	0
AASFVLLSALSIPVISTSR	tr|A0A0J6FJ94|A0A0J6FJ94_COCPO,tr|C5P0V7|C5P0V7_COCP7,tr|E9DE60|E9DE60_COCPS,sp|Q1DXU0|EIF3A_COCIM,tr|A0A0J8S1A1|A0A0J8S1A1_COCIT,tr|A0A0D8JVT6|A0A0D8JVT6_COCIM,tr|A0A0J6Y8S0|A0A0J6Y8S0_COCIT,tr|A0A6C1LQ55|A0A6C1LQ55_COCIT,tr|A0A0J8QXG3|A0A0J8QXG3_COCIT,tr|A0A0J8R1P2|A0A0J8R1P2_COCIT	8	2	3	3	;Cocci	3	100
AASLDESVNDAASEAGSVR	tr|C5PGY4|C5PGY4_COCP7,tr|A0A0J6F7J7|A0A0J6F7J7_COCPO,tr|E9CWY4|E9CWY4_COCPS,tr|A0A0J8RGE5|A0A0J8RGE5_COCIT,tr|J3KIR4|J3KIR4_COCIM,tr|A0A6C1M6D8|A0A6C1M6D8_COCIT,tr|A0A0J6Y2F2|A0A0J6Y2F2_COCIT	2	0	2	0	;Cocci	1	0
AATAQDDITGDGTTSVVLLVGELLK	tr|C5PFB5|C5PFB5_COCP7,tr|A0A0J6F5H2|A0A0J6F5H2_COCPO,tr|E9D9V4|E9D9V4_COCPS,tr|A0A0J8URQ5|A0A0J8URQ5_COCIT,tr|A0A0E1S0K9|A0A0E1S0K9_COCIM,tr|A0A6C1M9A7|A0A6C1M9A7_COCIT,tr|A0A0J7AWZ7|A0A0J7AWZ7_COCIT,tr|A0A0J8QKR1|A0A0J8QKR1_COCIT	7	0	6	1	;Cocci	2	100
AATGEVVSAEDLGGGK	tr|C5P540|C5P540_COCP7,tr|A0A0J6FFU7|A0A0J6FFU7_COCPO,tr|E9DBU3|E9DBU3_COCPS,tr|A0A0J8RHA7|A0A0J8RHA7_COCIT,tr|J3K8S0|J3K8S0_COCIM,tr|A0A0J8QQJ2|A0A0J8QQJ2_COCIT,tr|A0A0J6YAQ0|A0A0J6YAQ0_COCIT,tr|A0A6C1M5I8|A0A6C1M5I8_COCIT	2	0	2	0	;Cocci	1	0
AAVAANPHQIGTER	tr|C5P164|C5P164_COCP7,tr|A0A0J6IEN4|A0A0J6IEN4_COCPO,tr|E9DDZ2|E9DDZ2_COCPS	1	0	1	0	;Cocci	1	0
AAVDSGFADNSLQVGQTGK	tr|C5PBT6|C5PBT6_COCP7,tr|Q0MYP2|Q0MYP2_COCPO,tr|A0A0J6IG12|A0A0J6IG12_COCPO,tr|E9D8A7|E9D8A7_COCPS,tr|J3KF67|J3KF67_COCIM	3	0	3	0	;Cocci	1	100
AAVEEGILPGGGTALLK	tr|C5P7S3|C5P7S3_COCP7,tr|E9CT89|E9CT89_COCPS,tr|O94110|O94110_COCIT,tr|J3K7T8|J3K7T8_COCIM,tr|A0A0J8QN89|A0A0J8QN89_COCIT,tr|A0A0J6Y8K6|A0A0J6Y8K6_COCIT	4	3	0	1	;Cocci	2	0
AAVEQYQQVQQSFR	tr|C5PJD0|C5PJD0_COCP7,tr|E9DC70|E9DC70_COCPS,tr|A0A0J6IBV4|A0A0J6IBV4_COCPO,tr|A0A0J8RFS2|A0A0J8RFS2_COCIT,tr|A0A0E1S130|A0A0E1S130_COCIM,tr|A0A0J7B905|A0A0J7B905_COCIT,tr|A0A6C1LWQ1|A0A6C1LWQ1_COCIT,tr|A0A0J8R5A7|A0A0J8R5A7_COCIT	1	0	1	0	;Cocci	1	0
AAVESSPGSASSVFQSPFVR	tr|C5PGW3|C5PGW3_COCP7,tr|A0A0J6F8I2|A0A0J6F8I2_COCPO,tr|E9CWV6|E9CWV6_COCPS,tr|A0A0J8RFM5|A0A0J8RFM5_COCIT,tr|A0A6C1M1K3|A0A6C1M1K3_COCIT	1	0	1	0	;Cocci	1	0
AAVIEEIDKPQADIDSQFEATVK	tr|C5PCI6|C5PCI6_COCP7,tr|Q9HFT1|Q9HFT1_COCPO,tr|A0A0J6FDB3|A0A0J6FDB3_COCPO,tr|E9D7B4|E9D7B4_COCPS,tr|A0A0J8UHX4|A0A0J8UHX4_COCIT,tr|J3KG11|J3KG11_COCIM,tr|A0A0J7B786|A0A0J7B786_COCIT,tr|A0A6C1LRN1|A0A6C1LRN1_COCIT,tr|A0A0J8RAF3|A0A0J8RAF3_COCIT	2	0	2	0	;Cocci	1	100
AAVLGASGGIGQPLSLLLK	tr|C5P2E2|C5P2E2_COCP7,tr|A0A0J6F1E9|A0A0J6F1E9_COCPO,tr|E9CS21|E9CS21_COCPS,tr|J3KLN3|J3KLN3_COCIM,tr|A0A0J7BIJ5|A0A0J7BIJ5_COCIT,tr|A0A6C1M318|A0A6C1M318_COCIT	4	1	2	1	;Cocci	3	100
AAVQVDDAIPIR	tr|C5P5J5|C5P5J5_COCP7,tr|E9DIE4|E9DIE4_COCPS,tr|A0A0J6FCI1|A0A0J6FCI1_COCPO	2	0	2	0	;Cocci	1	0
AAVVGGNVLTSQR	tr|C5PHL4|C5PHL4_COCP7,tr|E9CVF4|E9CVF4_COCPS,tr|A0A0J6EYB3|A0A0J6EYB3_COCPO,tr|J3KI44|J3KI44_COCIM,tr|A0A6C1M607|A0A6C1M607_COCIT,tr|A0A0J6XXC9|A0A0J6XXC9_COCIT,tr|A0A0J8U0Y0|A0A0J8U0Y0_COCIT	1	0	1	0	;Cocci	1	0
ACGMPQNYEASK	tr|C5P6S9|C5P6S9_COCP7,tr|A0A0J6F1U0|A0A0J6F1U0_COCPO,tr|E9D584|E9D584_COCPS	1	0	1	0	;Cocci	1	0
ACIEVVDEEGIMTK	tr|C5PB57|C5PB57_COCP7,tr|A0A0J6FL06|A0A0J6FL06_COCPO,tr|E9DHY0|E9DHY0_COCPS,tr|A0A0J8RSJ7|A0A0J8RSJ7_COCIT,tr|A0A0J6YEI1|A0A0J6YEI1_COCIT,tr|J3K3W0|J3K3W0_COCIM,tr|A0A0J8U1D8|A0A0J8U1D8_COCIT,tr|A0A6C1LXD4|A0A6C1LXD4_COCIT	1	0	0	1	;Cocci	1	0
ACIIFFDEIDAIGGAR	tr|C5P332|C5P332_COCP7,tr|A0A0J6F5E6|A0A0J6F5E6_COCPO,tr|E9CUF2|E9CUF2_COCPS,tr|A0A0J8RW87|A0A0J8RW87_COCIT,tr|J3KL56|J3KL56_COCIM,tr|A0A0J6YSE8|A0A0J6YSE8_COCIT,tr|A0A6C1M385|A0A6C1M385_COCIT,tr|A0A0J8R8J6|A0A0J8R8J6_COCIT	2	0	0	2	;Cocci	1	100
ACNALLLK	tr|Q0MYQ1|Q0MYQ1_COCPO,tr|C5PEE4|C5PEE4_COCP7,tr|A0A0J6I9S7|A0A0J6I9S7_COCPO	2	2	0	0	;Cocci	1	0
ACQALILAPTR	tr|A0A0J6FL92|A0A0J6FL92_COCPO,tr|C5PBB3|C5PBB3_COCP7,sp|Q1DQ20|IF4A_COCIM,tr|A0A0J8QVX1|A0A0J8QVX1_COCIT,tr|A0A0J6YE82|A0A0J6YE82_COCIT,tr|A0A6C1LZX6|A0A6C1LZX6_COCIT	4	0	2	2	;Cocci	2	0
ACYSYPPECPR	tr|A0A0J6FD17|A0A0J6FD17_COCPO,tr|E9D7J3|E9D7J3_COCPS,tr|A0A0J6YFI7|A0A0J6YFI7_COCIT	14	1	9	4	;Cocci	3	0
ADATNDPSPLDAIR	tr|C5P5P3|C5P5P3_COCP7,tr|E9CUP0|E9CUP0_COCPS,tr|A0A0J6FGM5|A0A0J6FGM5_COCPO,tr|J3K9F5|J3K9F5_COCIM,tr|A0A6C1M1D1|A0A6C1M1D1_COCIT	3	1	2	0	;Cocci	2	0
ADEVVQER	tr|C5PIZ8|C5PIZ8_COCP7,tr|A0A0J6FAH8|A0A0J6FAH8_COCPO,tr|E9D634|E9D634_COCPS,tr|A0A0J8RGR0|A0A0J8RGR0_COCIT,tr|J3KGR4|J3KGR4_COCIM,tr|A0A6C1M877|A0A6C1M877_COCIT,tr|A0A0J6XXM7|A0A0J6XXM7_COCIT,tr|A0A0J8U4E8|A0A0J8U4E8_COCIT	1	0	1	0	;Cocci	1	0
ADGRPDPEASDIGEAGSFGTFFTETGSGK	tr|C5PGI9|C5PGI9_COCP7,tr|A0A0J6F4J5|A0A0J6F4J5_COCPO,tr|E9CWC2|E9CWC2_COCPS,tr|J3KJ65|J3KJ65_COCIM,tr|A0A6C1MAA9|A0A6C1MAA9_COCIT,tr|A0A0J6Y416|A0A0J6Y416_COCIT	7	0	3	4	;Cocci	2	0
ADGVAGDPTGGLGR	tr|A0A0J6FM45|A0A0J6FM45_COCPO,tr|C5P1Q3|C5P1Q3_COCP7,tr|E9D911|E9D911_COCPS	6	0	3	3	;Cocci	2	0
ADLLGAPTPQNTPANTAPISSR	tr|C5P7Y1|C5P7Y1_COCP7,tr|A0A0J6F398|A0A0J6F398_COCPO,tr|E9CT05|E9CT05_COCPS,tr|A0A0J8RG32|A0A0J8RG32_COCIT,tr|J3K800|J3K800_COCIM,tr|A0A6C1LZY2|A0A6C1LZY2_COCIT,tr|A0A0J6Y9K7|A0A0J6Y9K7_COCIT,tr|A0A0J8QKY1|A0A0J8QKY1_COCIT	2	0	2	0	;Cocci	1	0
ADLVNNLGTIAR	tr|C5P161|C5P161_COCP7,tr|E9DDY8|E9DDY8_COCPS,tr|A0A0J6IEN9|A0A0J6IEN9_COCPO,tr|A0A0J8UG66|A0A0J8UG66_COCIT,tr|J3KE37|J3KE37_COCIM,tr|A0A0J7B4R4|A0A0J7B4R4_COCIT,tr|A0A6C1LMF3|A0A6C1LMF3_COCIT	9	3	3	3	;Cocci	3	0
ADRDESSPYAAMLAAQDVAAR	tr|C5P055|C5P055_COCP7,tr|E9DIG5|E9DIG5_COCPS,tr|A0A0J6IDL6|A0A0J6IDL6_COCPO,tr|A0A0J8RXV5|A0A0J8RXV5_COCIT,tr|J3KDA7|J3KDA7_COCIM,tr|A0A0J8TQN7|A0A0J8TQN7_COCIT,tr|A0A0J6YCD0|A0A0J6YCD0_COCIT,tr|A0A6C1M1N8|A0A6C1M1N8_COCIT	1	0	1	0	;Cocci	1	100
ADSVLNDTEK	tr|Q0MYP6|Q0MYP6_COCPO,tr|C5P1S8|C5P1S8_COCP7,tr|E9D8X2|E9D8X2_COCPS,tr|A0A0J6FA47|A0A0J6FA47_COCPO,tr|J3KDH2|J3KDH2_COCIM,tr|A0A0J6YA05|A0A0J6YA05_COCIT,tr|A0A6C1LP85|A0A6C1LP85_COCIT,tr|A0A0J8R6P7|A0A0J8R6P7_COCIT	2	0	2	0	;Cocci	1	0
ADTAYDIDLEFELK	tr|A0A0J6I1N5|A0A0J6I1N5_COCPO,tr|C5PGS5|C5PGS5_COCP7,tr|E9CWP1|E9CWP1_COCPS,tr|A0A0J8RFT3|A0A0J8RFT3_COCIT,tr|J3KIY0|J3KIY0_COCIM,tr|A0A0J6XYC2|A0A0J6XYC2_COCIT,tr|A0A6C1M5M9|A0A6C1M5M9_COCIT,tr|A0A0J8QSK1|A0A0J8QSK1_COCIT	1	0	1	0	;Cocci	1	0
ADTGIAVEGASDAAR	tr|C5P7T2|C5P7T2_COCP7,tr|A0A0J6FAP4|A0A0J6FAP4_COCPO,tr|E9CT78|E9CT78_COCPS,tr|A0A0E1RVX1|A0A0E1RVX1_COCIM,tr|A0A0J7B0S6|A0A0J7B0S6_COCIT,tr|A0A6C1LW83|A0A6C1LW83_COCIT,tr|A0A0J8QRQ7|A0A0J8QRQ7_COCIT	7	1	3	3	;Cocci	3	0
ADTLTDEEVALFK	tr|C5PBS1|C5PBS1_COCP7,tr|E9D8D4|E9D8D4_COCPS,tr|A0A0J6IFY6|A0A0J6IFY6_COCPO,tr|A0A0J8S4G2|A0A0J8S4G2_COCIT,tr|Q8J058|Q8J058_COCIT,tr|J3KF51|J3KF51_COCIM,tr|A0A0J6YEK2|A0A0J6YEK2_COCIT,tr|A0A6C1LTJ9|A0A6C1LTJ9_COCIT	1	0	1	0	;Cocci	1	0
ADTLTPSDLAR	tr|C5P4L5|C5P4L5_COCP7,tr|A0A0J6FFA0|A0A0J6FFA0_COCPO,tr|E9CSJ9|E9CSJ9_COCPS,tr|J3K8A1|J3K8A1_COCIM,tr|A0A6C1M9U9|A0A6C1M9U9_COCIT,tr|A0A0J6Y7A8|A0A0J6Y7A8_COCIT,tr|A0A0J8QLD8|A0A0J8QLD8_COCIT	1	0	1	0	;Cocci	1	0
ADVTLVLSDADFGSLVAGR	tr|C5PG02|C5PG02_COCP7,tr|E9CVM7|E9CVM7_COCPS,tr|A0A0J6EW77|A0A0J6EW77_COCPO	4	0	2	2	;Cocci	2	0
ADYWEPTFDDSISLLAK	tr|C5NZM7|C5NZM7_COCP7,tr|A0A0J6FDZ6|A0A0J6FDZ6_COCPO,tr|E9D4J4|E9D4J4_COCPS,tr|A0A0J8RTM4|A0A0J8RTM4_COCIT,tr|J3K0U8|J3K0U8_COCIM,tr|A0A6C1LS68|A0A6C1LS68_COCIT,tr|A0A0J8R2A3|A0A0J8R2A3_COCIT,tr|A0A0J7BGS0|A0A0J7BGS0_COCIT	1	0	0	1	;Cocci	1	100
AEADELATQTK	tr|C5PJD0|C5PJD0_COCP7,tr|E9DC70|E9DC70_COCPS,tr|A0A0J6IBV4|A0A0J6IBV4_COCPO,tr|A0A0J8RFS2|A0A0J8RFS2_COCIT,tr|A0A0E1S130|A0A0E1S130_COCIM,tr|A0A0J7B905|A0A0J7B905_COCIT,tr|A0A6C1LWQ1|A0A6C1LWQ1_COCIT,tr|A0A0J8R5A7|A0A0J8R5A7_COCIT	3	0	2	1	;Cocci	2	0
AEAEAEAAEEER	tr|C5PAS9|C5PAS9_COCP7,tr|A0A0J6F8L0|A0A0J6F8L0_COCPO,tr|E9DJ95|E9DJ95_COCPS,tr|A0A0J6YGM1|A0A0J6YGM1_COCIT,tr|J3K497|J3K497_COCIM,tr|A0A6C1LRL4|A0A6C1LRL4_COCIT	1	0	0	1	;Cocci	1	0
AEATEPAQEQETAAPAPIAEEK	tr|C5PDJ8|C5PDJ8_COCP7,tr|A0A0J6FNM8|A0A0J6FNM8_COCPO,tr|E9D2Z1|E9D2Z1_COCPS,tr|A0A0J8RP86|A0A0J8RP86_COCIT,tr|J3K282|J3K282_COCIM,tr|A0A0J6YPB0|A0A0J6YPB0_COCIT,tr|A0A6C1LRV7|A0A6C1LRV7_COCIT,tr|A0A0J8QNX8|A0A0J8QNX8_COCIT	1	0	1	0	;Cocci	1	0
AEATGEEAAPIVEVTNTAEGATEPAEAGSEGK	tr|C5P7B4|C5P7B4_COCP7,tr|E9CUD1|E9CUD1_COCPS,tr|Q96UW5|Q96UW5_COCIT	3	0	3	0	;Cocci	1	0
AEDSPDVVNLVFENAQTDR	tr|C5P0S9|C5P0S9_COCP7,tr|A0A0J6FJD3|A0A0J6FJD3_COCPO,tr|E9DEA2|E9DEA2_COCPS,tr|J0HGE3|J0HGE3_COCIM,tr|A0A6C1M2U1|A0A6C1M2U1_COCIT,tr|A0A0J7B5C4|A0A0J7B5C4_COCIT,tr|A0A0J8TUX0|A0A0J8TUX0_COCIT	1	0	1	0	;Cocci	1	94.737
AEDVEEVFFGNVLSANVGQNPSR	tr|C5P2W7|C5P2W7_COCP7,tr|A0A0J6HZ39|A0A0J6HZ39_COCPO,tr|E9CTX0|E9CTX0_COCPS,tr|J3KKZ5|J3KKZ5_COCIM,tr|A0A0J6YS57|A0A0J6YS57_COCIT,tr|A0A6C1M3J1|A0A6C1M3J1_COCIT	10	0	8	2	;Cocci	2	95.455
AEEATPIDPNLIDQDVK	tr|C5PBW6|C5PBW6_COCP7,tr|A0A0J6FP80|A0A0J6FP80_COCPO,tr|E9D857|E9D857_COCPS,tr|A0A0J8UWE2|A0A0J8UWE2_COCIT,tr|J3KFF0|J3KFF0_COCIM,tr|A0A0J7B6C2|A0A0J7B6C2_COCIT,tr|A0A6C1LUC4|A0A6C1LUC4_COCIT,tr|A0A0J8R909|A0A0J8R909_COCIT	1	0	1	0	;Cocci	1	0
AEFIAATDAQALIGFR	tr|C5P0D6|C5P0D6_COCP7,tr|A0A0J6FJW3|A0A0J6FJW3_COCPO,tr|E9DF33|E9DF33_COCPS	8	2	3	3	;Cocci	3	0
AEGEAESADIISK	tr|C5P6N1|C5P6N1_COCP7,tr|A0A0J6F9A0|A0A0J6F9A0_COCPO,tr|E9CYI5|E9CYI5_COCPS,tr|A0A0J8UUP7|A0A0J8UUP7_COCIT,tr|J3K6P0|J3K6P0_COCIM,tr|A0A0J7AZA1|A0A0J7AZA1_COCIT,tr|A0A6C1LYN9|A0A6C1LYN9_COCIT,tr|A0A0J8QYT8|A0A0J8QYT8_COCIT	4	0	2	2	;Cocci	2	0
AEGFEDYLGAFR	tr|A0A0J6F6T4|A0A0J6F6T4_COCPO,tr|C5PFI9|C5PFI9_COCP7,tr|E9DAH0|E9DAH0_COCPS,tr|A0A0J8RSB6|A0A0J8RSB6_COCIT,tr|J3KJZ2|J3KJZ2_COCIM,tr|A0A0J8RBU9|A0A0J8RBU9_COCIT,tr|A0A0J6XZQ0|A0A0J6XZQ0_COCIT,tr|A0A6C1M3Y5|A0A6C1M3Y5_COCIT	6	3	3	0	;Cocci	2	0
AEGSIDASNLLKPALSR	tr|C5P5L4|C5P5L4_COCP7,tr|A0A0J6FGI1|A0A0J6FGI1_COCPO,tr|E9DB64|E9DB64_COCPS	1	0	0	1	;Cocci	1	0
AELEDTGIILDTGTSLIALPSTLAELLNR	tr|C5P9L1|C5P9L1_COCP7,tr|Q3S565|Q3S565_COCPO,tr|A0A0J6IM61|A0A0J6IM61_COCPO,tr|A0A0J8UCV1|A0A0J8UCV1_COCIT,tr|Q9P8Y4|Q9P8Y4_COCIT,tr|J3KBX5|J3KBX5_COCIM,tr|A0A0J6YGT1|A0A0J6YGT1_COCIT,tr|A0A0J8R1L0|A0A0J8R1L0_COCIT	8	1	4	3	;Cocci	3	96.429
AELTLEGIK	tr|A0A0J6FL92|A0A0J6FL92_COCPO,tr|C5PBB3|C5PBB3_COCP7,sp|Q1DQ20|IF4A_COCIM,tr|A0A0J8QVX1|A0A0J8QVX1_COCIT,tr|A0A0J6YE82|A0A0J6YE82_COCIT,tr|A0A6C1LZX6|A0A6C1LZX6_COCIT	1	1	0	0	;Cocci	1	0
AEPLAEEVSNAIEAGK	tr|C5P0H1|C5P0H1_COCP7,tr|E9DFM9|E9DFM9_COCPS,tr|A0A0E1RXE9|A0A0E1RXE9_COCIM,tr|A0A6C1LQI3|A0A6C1LQI3_COCIT	9	3	3	3	;Cocci	3	0
AEQDVFAASSYQK	tr|C5PG98|C5PG98_COCP7,tr|A0A0J6F475|A0A0J6F475_COCPO,tr|E9CW06|E9CW06_COCPS,tr|J3KJE3|J3KJE3_COCIM,tr|A0A0J6Y4F6|A0A0J6Y4F6_COCIT,tr|A0A6C1M5M5|A0A6C1M5M5_COCIT	1	0	1	0	;Cocci	1	0
AETFSQEFNGQK	tr|C5P2E2|C5P2E2_COCP7,tr|A0A0J6F1E9|A0A0J6F1E9_COCPO,tr|E9CS21|E9CS21_COCPS,tr|J3KLN3|J3KLN3_COCIM,tr|A0A0J7BIJ5|A0A0J7BIJ5_COCIT,tr|A0A6C1M318|A0A6C1M318_COCIT	1	0	1	0	;Cocci	1	0
AETLYEGPPDDEVCIGIR	tr|C5P0H1|C5P0H1_COCP7,tr|E9DFM9|E9DFM9_COCPS,tr|A0A0E1RXE9|A0A0E1RXE9_COCIM,tr|A0A6C1LQI3|A0A6C1LQI3_COCIT	1	0	0	1	;Cocci	1	94.444
AEVLTQYLPYSNSK	tr|C5P8Q7|C5P8Q7_COCP7,tr|Q0MYQ4|Q0MYQ4_COCPO,tr|E9D0W6|E9D0W6_COCPS,tr|A0A0J6FSW4|A0A0J6FSW4_COCPO,tr|J3KCU6|J3KCU6_COCIM,tr|A0A0J6YMK7|A0A0J6YMK7_COCIT,tr|A0A6C1LIR1|A0A6C1LIR1_COCIT,tr|A0A0J8QJ01|A0A0J8QJ01_COCIT	1	0	1	0	;Cocci	1	0
AFAENAMGTR	tr|C5PG00|C5PG00_COCP7,tr|E9CVM4|E9CVM4_COCPS,tr|A0A0J6F3U9|A0A0J6F3U9_COCPO,tr|A0A0D8JS83|A0A0D8JS83_COCIM,tr|A0A0J8QWC8|A0A0J8QWC8_COCIT,tr|A0A0J6Y4R7|A0A0J6Y4R7_COCIT,tr|A0A6C1M4U1|A0A6C1M4U1_COCIT	1	0	1	0	;Cocci	1	0
AFAGTLDPVQQVLK	tr|C5P2X4|C5P2X4_COCP7,tr|E9CTX8|E9CTX8_COCPS,tr|A0A0J6F4P0|A0A0J6F4P0_COCPO,tr|A0A0J8UVR6|A0A0J8UVR6_COCIT,tr|A0A0E1S092|A0A0E1S092_COCIM,tr|A0A6C1M325|A0A6C1M325_COCIT,tr|A0A0J6YPZ4|A0A0J6YPZ4_COCIT,tr|A0A0J8U3G0|A0A0J8U3G0_COCIT	8	4	3	1	;Cocci	3	0
AFFEYLGQGEEVSEIVQLR	tr|C5PHP6|C5PHP6_COCP7,tr|A0A0J6EYH5|A0A0J6EYH5_COCPO,tr|E9DDH8|E9DDH8_COCPS,tr|A0A0J8RKZ6|A0A0J8RKZ6_COCIT,tr|J3KI22|J3KI22_COCIM,tr|A0A6C1M6L0|A0A6C1M6L0_COCIT,tr|A0A0J6XX94|A0A0J6XX94_COCIT,tr|A0A0J8R4G6|A0A0J8R4G6_COCIT	1	0	1	0	;Cocci	1	89.474
AFLDADLPTELIELLEK	tr|C5PE03|C5PE03_COCP7,tr|E9D1T4|E9D1T4_COCPS,tr|J3K2N3|J3K2N3_COCIM,tr|A0A6C1LUA1|A0A6C1LUA1_COCIT	5	0	3	2	;Cocci	2	0
AFNQFILDPIFK	tr|C5P0H1|C5P0H1_COCP7,tr|E9DFM9|E9DFM9_COCPS,tr|A0A0E1RXE9|A0A0E1RXE9_COCIM,tr|A0A6C1LQI3|A0A6C1LQI3_COCIT	2	0	2	0	;Cocci	1	0
AFPSDSPVVYELYWSPSQVEAR	tr|C5P508|C5P508_COCP7,tr|A0A0J6I8A7|A0A0J6I8A7_COCPO,tr|E9DBP7|E9DBP7_COCPS	2	0	1	1	;Cocci	2	0
AFTDQYGFPIIIK	tr|C5PE04|C5PE04_COCP7,tr|E9D1T5|E9D1T5_COCPS	5	3	2	0	;Cocci	2	0
AFTIGIGGPVGSGK	tr|C5PBM9|C5PBM9_COCP7,tr|E9D8J3|E9D8J3_COCPS,tr|A0A0J6IFT9|A0A0J6IFT9_COCPO,tr|A0A0E1RXI1|A0A0E1RXI1_COCIM,tr|A0A0J8QN12|A0A0J8QN12_COCIT,tr|A0A0J6YE69|A0A0J6YE69_COCIT,tr|A0A6C1LU12|A0A6C1LU12_COCIT	7	4	3	0	;Cocci	2	0
AFTTLQQIVIFK	sp|E9DFH0|HEX1_COCPS,tr|C5P0L7|C5P0L7_COCP7,tr|A0A0J6FM39|A0A0J6FM39_COCPO	8	2	3	3	;Cocci	3	0
AFVLIISNPVNSTVPIAAEVLK	tr|C5P2E2|C5P2E2_COCP7,tr|A0A0J6F1E9|A0A0J6F1E9_COCPO,tr|E9CS21|E9CS21_COCPS,tr|J3KLN3|J3KLN3_COCIM,tr|A0A0J7BIJ5|A0A0J7BIJ5_COCIT,tr|A0A6C1M318|A0A6C1M318_COCIT	3	0	3	0	;Cocci	1	100
AFYAQDIAGSIAFAR	tr|E9CWH9|E9CWH9_COCPS,tr|A0A0J6EX86|A0A0J6EX86_COCPO	1	0	1	0	;Cocci	1	0
AGAIAPADVWVPAGNTGMEPGK	tr|C5P0U7|C5P0U7_COCP7,tr|A0A0J6FN93|A0A0J6FN93_COCPO,tr|E9DE71|E9DE71_COCPS,tr|J3KEF3|J3KEF3_COCIM,tr|A0A0J8R1Q4|A0A0J8R1Q4_COCIT,tr|A0A0J6YDR7|A0A0J6YDR7_COCIT,tr|A0A6C1LQ65|A0A6C1LQ65_COCIT	2	0	1	1	;Cocci	2	100
AGALLAIGILNSGVR	tr|C5PD33|C5PD33_COCP7,tr|A0A0J6FRV7|A0A0J6FRV7_COCPO,tr|E9D2C6|E9D2C6_COCPS,tr|A0A0J8RT04|A0A0J8RT04_COCIT,tr|J3K1S3|J3K1S3_COCIM,tr|A0A6C1LMU6|A0A6C1LMU6_COCIT,tr|A0A0J7BF32|A0A0J7BF32_COCIT,tr|A0A0J8R340|A0A0J8R340_COCIT	3	0	3	0	;Cocci	1	0
AGAVLSQVFAAEEER	tr|C5PEM6|C5PEM6_COCP7,tr|A0A0J6FAN0|A0A0J6FAN0_COCPO,tr|E9D5X4|E9D5X4_COCPS	1	0	1	0	;Cocci	1	0
AGDNSGLLLR	tr|C5PCP7|C5PCP7_COCP7,tr|A0A0J6FER7|A0A0J6FER7_COCPO,tr|E9CV19|E9CV19_COCPS,tr|A0A0J8RQN1|A0A0J8RQN1_COCIT,tr|J3K1F1|J3K1F1_COCIM,tr|A0A6C1LK41|A0A6C1LK41_COCIT,tr|A0A0J6YLM4|A0A0J6YLM4_COCIT,tr|A0A0J8R1K0|A0A0J8R1K0_COCIT	4	0	2	2	;Cocci	2	0
AGDSFPSDVVFSYIPWTPDNK	tr|C5P6S9|C5P6S9_COCP7,tr|A0A0J6F1U0|A0A0J6F1U0_COCPO,tr|E9D584|E9D584_COCPS	10	2	6	2	;Cocci	3	89.474
AGDSFPSDVVFSYIPWTPDNKDIK	tr|C5P6S9|C5P6S9_COCP7,tr|A0A0J6F1U0|A0A0J6F1U0_COCPO,tr|E9D584|E9D584_COCPS	3	0	2	1	;Cocci	2	77.273
AGDVELGLEK	tr|C5PCC6|C5PCC6_COCP7,tr|E9D7J0|E9D7J0_COCPS,tr|A0A0J6FPV8|A0A0J6FPV8_COCPO,tr|A0A0J8RQ25|A0A0J8RQ25_COCIT,tr|A0A0J6YAJ4|A0A0J6YAJ4_COCIT,tr|A0A0E1S3Z3|A0A0E1S3Z3_COCIM,tr|A0A6C1LP82|A0A6C1LP82_COCIT,tr|A0A0J8QPJ9|A0A0J8QPJ9_COCIT	4	2	2	0	;Cocci	2	0
AGEITTEELER	tr|C5P213|C5P213_COCP7,tr|A0A0J6F454|A0A0J6F454_COCPO,tr|E9DFT3|E9DFT3_COCPS,tr|A0A0J8RY43|A0A0J8RY43_COCIT,tr|J3KM62|J3KM62_COCIM,tr|A0A6C1LXH5|A0A6C1LXH5_COCIT,tr|A0A0J6Y3H2|A0A0J6Y3H2_COCIT	5	1	3	1	;Cocci	3	0
AGEQTSAESWGTGR	tr|C5P4K8|C5P4K8_COCP7,tr|A0A0J6I7U0|A0A0J6I7U0_COCPO,tr|E9CSK5|E9CSK5_COCPS,tr|J3K894|J3K894_COCIM,tr|A0A6C1M4Z2|A0A6C1M4Z2_COCIT	4	2	1	1	;Cocci	3	0
AGETEAETAER	tr|A0A0J6FM45|A0A0J6FM45_COCPO,tr|C5P1Q3|C5P1Q3_COCP7,tr|E9D911|E9D911_COCPS	1	0	0	1	;Cocci	1	0
AGGAGIPAFYTPAAFGTVVQTGELPLR	tr|C5PFN7|C5PFN7_COCP7,tr|A0A0J6F6W5|A0A0J6F6W5_COCPO,tr|E9DJJ3|E9DJJ3_COCPS,tr|A0A0J8RTI0|A0A0J8RTI0_COCIT,tr|J3KJX5|J3KJX5_COCIM,tr|A0A0J8U4V3|A0A0J8U4V3_COCIT,tr|A0A0J6Y560|A0A0J6Y560_COCIT,tr|A0A6C1M401|A0A6C1M401_COCIT	1	0	0	1	;Cocci	1	100
AGGEILTLDQLALR	tr|C5P8G3|C5P8G3_COCP7,tr|E9D0I7|E9D0I7_COCPS,tr|A0A0J6FK97|A0A0J6FK97_COCPO,tr|J0HIC7|J0HIC7_COCIM,tr|A0A0J6YIQ4|A0A0J6YIQ4_COCIT,tr|A0A6C1LJ09|A0A6C1LJ09_COCIT,tr|A0A0J8RBB5|A0A0J8RBB5_COCIT	11	3	4	4	;Cocci	3	0
AGICDLDTSPTPPR	tr|C5P5K7|C5P5K7_COCP7,tr|A0A0J6I8X6|A0A0J6I8X6_COCPO,tr|E9DB71|E9DB71_COCPS,tr|A0A0J8S2S1|A0A0J8S2S1_COCIT,tr|J3K9C1|J3K9C1_COCIM,tr|A0A6C1M3H3|A0A6C1M3H3_COCIT,tr|A0A0J8TH13|A0A0J8TH13_COCIT,tr|A0A0J6Y638|A0A0J6Y638_COCIT	2	0	2	0	;Cocci	1	0
AGISESDLLTLPQTAQTAFR	tr|A0A0J6FBG0|A0A0J6FBG0_COCPO,tr|C5PEL3|C5PEL3_COCP7,tr|E9D5Z0|E9D5Z0_COCPS	2	0	1	1	;Cocci	2	0
AGKDLISALVSGLLTIGSR	tr|C5P6G2|C5P6G2_COCP7,tr|A0A0J6I5L6|A0A0J6I5L6_COCPO,tr|E9CYS5|E9CYS5_COCPS,tr|A0A0E1RW58|A0A0E1RW58_COCIM,tr|A0A6C1LXT5|A0A6C1LXT5_COCIT,tr|A0A0J6Y6S4|A0A0J6Y6S4_COCIT	6	0	3	3	;Cocci	2	100
AGLAFPVGR	tr|C5P2M3|C5P2M3_COCP7,tr|E9CTA5|E9CTA5_COCPS,tr|A0A0J6F2L6|A0A0J6F2L6_COCPO,sp|Q1E5N1|H2A_COCIM,tr|A0A0J8UWV3|A0A0J8UWV3_COCIT,tr|A0A0J8QLJ8|A0A0J8QLJ8_COCIT,tr|A0A0J6YM20|A0A0J6YM20_COCIT,tr|A0A6C1M8U6|A0A6C1M8U6_COCIT	5	0	3	2	;Cocci	2	0
AGLAIPVEDEAVNEAAAAQQQLHEGVR	tr|C5P0Q5|C5P0Q5_COCP7	1	0	1	0	;Cocci	1	0
AGLLIVEQCYGIAAGGSR	tr|E9CV18|E9CV18_COCPS,tr|A0A0J6FQ89|A0A0J6FQ89_COCPO,tr|A0A0J8RTT4|A0A0J8RTT4_COCIT,tr|A0A0E1RV45|A0A0E1RV45_COCIM,tr|A0A0J6YN48|A0A0J6YN48_COCIT,tr|A0A6C1LSV8|A0A6C1LSV8_COCIT,tr|A0A0J8R2P9|A0A0J8R2P9_COCIT	12	3	6	3	;Cocci	3	0
AGLVFVGPTPDTIDALGDK	tr|C5PE04|C5PE04_COCP7,tr|E9D1T5|E9D1T5_COCPS	7	3	2	2	;Cocci	3	100
AGLVFVGPTPDTIDALGDKVSAR	tr|C5PE04|C5PE04_COCP7,tr|E9D1T5|E9D1T5_COCPS	2	0	1	1	;Cocci	2	100
AGNTVGLEVASK	tr|C5P8Q7|C5P8Q7_COCP7,tr|Q0MYQ4|Q0MYQ4_COCPO,tr|E9D0W6|E9D0W6_COCPS,tr|A0A0J6FSW4|A0A0J6FSW4_COCPO,tr|J3KCU6|J3KCU6_COCIM,tr|A0A0J6YMK7|A0A0J6YMK7_COCIT,tr|A0A6C1LIR1|A0A6C1LIR1_COCIT,tr|A0A0J8QJ01|A0A0J8QJ01_COCIT	8	6	1	1	;Cocci	3	0
AGPFGQLFRPDNFVFGQSGAGNNWAK	tr|A0A0J6FFA5|A0A0J6FFA5_COCPO,tr|C5P5I9|C5P5I9_COCP7,tr|E9DID7|E9DID7_COCPS,tr|A0A0E1RWA2|A0A0E1RWA2_COCIM,tr|A0A0J6YBC1|A0A0J6YBC1_COCIT,tr|A0A6C1M1A2|A0A6C1M1A2_COCIT	2	0	2	0	;Cocci	1	100
AGQSAGQFIASIAAIELPR	tr|C5P886|C5P886_COCP7,tr|E9D3Y9|E9D3Y9_COCPS,tr|A0A0J6IKF4|A0A0J6IKF4_COCPO,tr|J3KAN0|J3KAN0_COCIM,tr|A0A0J6YI41|A0A0J6YI41_COCIT,tr|A0A6C1LME6|A0A6C1LME6_COCIT,tr|A0A0J8R7F4|A0A0J8R7F4_COCIT	3	0	3	0	;Cocci	1	100
AGSEKVEDVIISR	tr|C5PGH8|C5PGH8_COCP7,tr|A0A0J6EWY2|A0A0J6EWY2_COCPO,tr|E9CWA9|E9CWA9_COCPS,tr|A0A0J8UXF1|A0A0J8UXF1_COCIT,tr|A0A0E1RYG7|A0A0E1RYG7_COCIM,tr|A0A6C1M575|A0A6C1M575_COCIT,tr|A0A0J6Y432|A0A0J6Y432_COCIT,tr|A0A0J8QWT3|A0A0J8QWT3_COCIT	3	0	1	2	;Cocci	2	0
AGSQALLGR	tr|A0A0J6FGF1|A0A0J6FGF1_COCPO,tr|C5P5I8|C5P5I8_COCP7,tr|E9DID6|E9DID6_COCPS,tr|A0A0J8RMC0|A0A0J8RMC0_COCIT,tr|A0A0E1RWZ4|A0A0E1RWZ4_COCIM,tr|A0A6C1LW88|A0A6C1LW88_COCIT,tr|A0A0J7B2T2|A0A0J7B2T2_COCIT,tr|A0A0J8R5G4|A0A0J8R5G4_COCIT	1	1	0	0	;Cocci	1	0
AGTLIADALTELCAR	tr|C5P324|C5P324_COCP7,tr|A0A0J6F270|A0A0J6F270_COCPO,tr|E9CU88|E9CU88_COCPS,tr|A0A0J8RZ20|A0A0J8RZ20_COCIT,tr|J3KL48|J3KL48_COCIM,tr|A0A0J8R8K2|A0A0J8R8K2_COCIT,tr|A0A0J7BHT8|A0A0J7BHT8_COCIT,tr|A0A6C1M2V8|A0A6C1M2V8_COCIT	1	0	1	0	;Cocci	1	0
AGVPVTLVDNSQASLDK	tr|C5P3U4|C5P3U4_COCP7,tr|Q0MYP7|Q0MYP7_COCPO,tr|E9D6X4|E9D6X4_COCPS,tr|A0A0J6IAM3|A0A0J6IAM3_COCPO,tr|A0A0J8S2H0|A0A0J8S2H0_COCIT,tr|J3K5W6|J3K5W6_COCIM,tr|A0A0J6YIU9|A0A0J6YIU9_COCIT,tr|A0A6C1M031|A0A6C1M031_COCIT,tr|A0A0J8QVD7|A0A0J8QVD7_COCIT	1	0	1	0	;Cocci	1	0
AIALDNAAAK	tr|E9DH56|E9DH56_COCPS,tr|A0A0J8S5J5|A0A0J8S5J5_COCIT,tr|A0A0J6YNJ4|A0A0J6YNJ4_COCIT,tr|J3K0E9|J3K0E9_COCIM,tr|A0A6C1LP70|A0A6C1LP70_COCIT	1	1	0	0	;Cocci	1	0
AIASCGLKEEEEAIKDLQEALELAPNDAAIINEIAR	tr|C5PCC6|C5PCC6_COCP7,tr|E9D7J0|E9D7J0_COCPS,tr|A0A0J6FPV8|A0A0J6FPV8_COCPO,tr|A0A0J8RQ25|A0A0J8RQ25_COCIT,tr|A0A0J6YAJ4|A0A0J6YAJ4_COCIT,tr|A0A0E1S3Z3|A0A0E1S3Z3_COCIM,tr|A0A6C1LP82|A0A6C1LP82_COCIT,tr|A0A0J8QPJ9|A0A0J8QPJ9_COCIT	1	0	1	0	;Cocci	1	86.111
AIDILDGATEK	tr|C5P2E2|C5P2E2_COCP7,tr|A0A0J6F1E9|A0A0J6F1E9_COCPO,tr|E9CS21|E9CS21_COCPS,tr|J3KLN3|J3KLN3_COCIM,tr|A0A0J7BIJ5|A0A0J7BIJ5_COCIT,tr|A0A6C1M318|A0A6C1M318_COCIT	3	2	1	0	;Cocci	2	0
AIDLVDEAASALR	tr|C5P5L4|C5P5L4_COCP7,tr|A0A0J6FGI1|A0A0J6FGI1_COCPO,tr|E9DB64|E9DB64_COCPS	2	1	0	1	;Cocci	2	0
AIDQALLATIK	tr|C5P5K8|C5P5K8_COCP7,tr|E9DB70|E9DB70_COCPS,tr|A0A0J6FCK0|A0A0J6FCK0_COCPO,tr|A0A0J8S4G9|A0A0J8S4G9_COCIT,tr|J3K9C2|J3K9C2_COCIM,tr|A0A0J7B2V7|A0A0J7B2V7_COCIT,tr|A0A6C1LWA2|A0A6C1LWA2_COCIT,tr|A0A0J8QNW2|A0A0J8QNW2_COCIT	5	3	2	0	;Cocci	2	0
AIDQALLATIKK	tr|C5P5K8|C5P5K8_COCP7,tr|E9DB70|E9DB70_COCPS,tr|A0A0J6FCK0|A0A0J6FCK0_COCPO,tr|A0A0J8S4G9|A0A0J8S4G9_COCIT,tr|J3K9C2|J3K9C2_COCIM,tr|A0A0J7B2V7|A0A0J7B2V7_COCIT,tr|A0A6C1LWA2|A0A6C1LWA2_COCIT,tr|A0A0J8QNW2|A0A0J8QNW2_COCIT	2	0	2	0	;Cocci	1	0
AIDQASSPGVLIDVLVQR	tr|C5PA69|C5PA69_COCP7,tr|E9CXL9|E9CXL9_COCPS	4	0	3	1	;Cocci	2	0
AIEAFEAQAVTSAEATK	tr|C5NZP8|C5NZP8_COCP7,tr|A0A0J6FE23|A0A0J6FE23_COCPO,tr|E9D324|E9D324_COCPS,tr|A0A0J8S380|A0A0J8S380_COCIT,tr|J3K0X4|J3K0X4_COCIM,tr|A0A0J7BGX9|A0A0J7BGX9_COCIT,tr|A0A6C1LQA1|A0A6C1LQA1_COCIT,tr|A0A0J8QVI4|A0A0J8QVI4_COCIT	8	2	3	3	;Cocci	3	0
AIEIVELAIQK	tr|C5P8V3|C5P8V3_COCP7,tr|A0A0J6FJN7|A0A0J6FJN7_COCPO,tr|E9D129|E9D129_COCPS,tr|A0A0J8RV60|A0A0J8RV60_COCIT,tr|A0A0E1RYN8|A0A0E1RYN8_COCIM,tr|A0A6C1LN32|A0A6C1LN32_COCIT,tr|A0A0J6YKV7|A0A0J6YKV7_COCIT,tr|A0A0J8QIX2|A0A0J8QIX2_COCIT	2	2	0	0	;Cocci	1	0
AIENAVTATLEAGVR	tr|A0A0J6FJ00|A0A0J6FJ00_COCPO,tr|E9DEI1|E9DEI1_COCPS	1	0	1	0	;Cocci	1	0
AIINGEGDDLPEAAFYMVGDFESAR	tr|C5P7R9|C5P7R9_COCP7,tr|Q0MYP4|Q0MYP4_COCPO,tr|A0A0J6FEH4|A0A0J6FEH4_COCPO,tr|E9CT93|E9CT93_COCPS	1	0	1	0	;Cocci	1	100
AIMEFQYDSINR	tr|C5PDT2|C5PDT2_COCP7,tr|E9D1I3|E9D1I3_COCPS,tr|A0A0J8UF00|A0A0J8UF00_COCIT,tr|J3K2G7|J3K2G7_COCIM,tr|A0A6C1LS43|A0A6C1LS43_COCIT	1	0	1	0	;Cocci	1	0
AIQQAASEVASLK	tr|C5P6V2|C5P6V2_COCP7,tr|A0A0J6FDC8|A0A0J6FDC8_COCPO,tr|E9DAK5|E9DAK5_COCPS,tr|A0A0J8S312|A0A0J8S312_COCIT,tr|J3K6Z1|J3K6Z1_COCIM,tr|A0A0J6Y2R9|A0A0J6Y2R9_COCIT,tr|A0A6C1M3G7|A0A6C1M3G7_COCIT	5	2	3	0	;Cocci	2	0
AIQTIELELQEIMK	tr|C5PE95|C5PE95_COCP7,tr|E9DG24|E9DG24_COCPS,tr|A0A0J6FHI5|A0A0J6FHI5_COCPO,tr|A0A0J8UMF0|A0A0J8UMF0_COCIT,tr|J3K9Y7|J3K9Y7_COCIM,tr|A0A0J6Y3Q9|A0A0J6Y3Q9_COCIT,tr|A0A6C1M462|A0A6C1M462_COCIT	3	0	3	0	;Cocci	1	0
AISDVSDSIYIPR	tr|C5P4G3|C5P4G3_COCP7,tr|E9CSR3|E9CSR3_COCPS,tr|J3K854|J3K854_COCIM,tr|A0A0J6Y962|A0A0J6Y962_COCIT,tr|A0A6C1LV02|A0A6C1LV02_COCIT	1	1	0	0	;Cocci	1	0
AISLQDKFENLGAR	tr|C5P7S3|C5P7S3_COCP7,tr|E9CT89|E9CT89_COCPS,tr|O94110|O94110_COCIT,tr|J3K7T8|J3K7T8_COCIM,tr|A0A0J8QN89|A0A0J8QN89_COCIT,tr|A0A0J6Y8K6|A0A0J6Y8K6_COCIT	4	0	4	0	;Cocci	1	0
AISPSFADTAVPGLVIGGGGTAR	sp|C5PA86|ARO1_COCP7,tr|A0A0J6IL76|A0A0J6IL76_COCPO,tr|E9CXP4|E9CXP4_COCPS,tr|J3KB89|J3KB89_COCIM,tr|A0A6C1LHE6|A0A6C1LHE6_COCIT,tr|A0A0J8QHM1|A0A0J8QHM1_COCIT	6	0	4	2	;Cocci	2	0
AITAANITSLGVR	tr|A0A0J6FJ24|A0A0J6FJ24_COCPO,tr|C5P9B3|C5P9B3_COCP7,tr|E9D018|E9D018_COCPS,tr|A0A0P6Q2W8|A0A0P6Q2W8_COCIT,tr|J3KC75|J3KC75_COCIM,tr|A0A0J8R3B1|A0A0J8R3B1_COCIT,tr|A0A0J6YK87|A0A0J6YK87_COCIT,tr|A0A6C1LN27|A0A6C1LN27_COCIT	4	2	2	0	;Cocci	2	0
AITPSPNVVDSLVLDR	tr|C5PHQ3|C5PHQ3_COCP7	2	0	2	0	;Cocci	1	0
AITSAYYR	tr|C5P7R5|C5P7R5_COCP7,tr|A0A0J6FDD6|A0A0J6FDD6_COCPO,tr|E9CT97|E9CT97_COCPS,tr|A0A0J8RJW4|A0A0J8RJW4_COCIT,tr|A0A0E1RVW3|A0A0E1RVW3_COCIM,tr|A0A6C1M1W5|A0A6C1M1W5_COCIT,tr|A0A0J6Y3Y5|A0A0J6Y3Y5_COCIT,tr|A0A0J8TJL7|A0A0J8TJL7_COCIT	1	1	0	0	;Cocci	1	0
AIVGASLDVIK	tr|A0A0J6FC61|A0A0J6FC61_COCPO,tr|C5P6U9|C5P6U9_COCP7,tr|E9DAK2|E9DAK2_COCPS,tr|A0A0J8S1L7|A0A0J8S1L7_COCIT,tr|J3K6Y8|J3K6Y8_COCIM,tr|A0A6C1M8H7|A0A6C1M8H7_COCIT,tr|A0A0J8QZ90|A0A0J8QZ90_COCIT,tr|A0A0J7AZL2|A0A0J7AZL2_COCIT	5	1	3	1	;Cocci	3	0
AIVVIGDSEGHVGLGIK	tr|C5PJD5|C5PJD5_COCP7,tr|E9DC65|E9DC65_COCPS,tr|A0A0J6FIB1|A0A0J6FIB1_COCPO,tr|A0A0J8RHF4|A0A0J8RHF4_COCIT,tr|J3K4T1|J3K4T1_COCIM,tr|A0A0J6YHV8|A0A0J6YHV8_COCIT,tr|A0A6C1M0Z7|A0A6C1M0Z7_COCIT,tr|A0A0J8R947|A0A0J8R947_COCIT	2	0	1	1	;Cocci	2	100
AIYQEIISNAVAR	tr|C5PHJ9|C5PHJ9_COCP7,tr|A0A0J6F8D2|A0A0J6F8D2_COCPO,tr|A0A0J8RDW1|A0A0J8RDW1_COCIT,tr|A0A0E1RYB5|A0A0E1RYB5_COCIM,tr|A0A6C1M2V7|A0A6C1M2V7_COCIT,tr|A0A0J6XXE5|A0A0J6XXE5_COCIT,tr|A0A0J8QKA5|A0A0J8QKA5_COCIT	8	3	3	2	;Cocci	3	0
ALADIRPIAIDDADSIIR	tr|C5PCV6|C5PCV6_COCP7,tr|A0A0J6FMV0|A0A0J6FMV0_COCPO,tr|E9D220|E9D220_COCPS,tr|J3K1K5|J3K1K5_COCIM,tr|A0A6C1LK99|A0A6C1LK99_COCIT,tr|A0A0J6YJ36|A0A0J6YJ36_COCIT,tr|A0A0J8R2W4|A0A0J8R2W4_COCIT	1	0	1	0	;Cocci	1	100
ALADSNVPDVK	tr|C5PAL0|C5PAL0_COCP7,tr|E9CY73|E9CY73_COCPS	1	0	1	0	;Cocci	1	0
ALAEFLFDDPK	tr|C5PAL0|C5PAL0_COCP7,tr|E9CY73|E9CY73_COCPS	5	2	2	1	;Cocci	3	0
ALAEISSLR	tr|C5PAC3|C5PAC3_COCP7,tr|A0A0J6IL30|A0A0J6IL30_COCPO,tr|E9CXU0|E9CXU0_COCPS,tr|A0A0J8RDM8|A0A0J8RDM8_COCIT,tr|J3KB53|J3KB53_COCIM,tr|A0A6C1LHB2|A0A6C1LHB2_COCIT,tr|A0A0J6YKV0|A0A0J6YKV0_COCIT,tr|A0A0J8QHN7|A0A0J8QHN7_COCIT	1	1	0	0	;Cocci	1	0
ALAIAVETDYSWSEIEELKDR	tr|C5P0U7|C5P0U7_COCP7,tr|A0A0J6FN93|A0A0J6FN93_COCPO,tr|E9DE71|E9DE71_COCPS,tr|J3KEF3|J3KEF3_COCIM,tr|A0A0J8R1Q4|A0A0J8R1Q4_COCIT,tr|A0A0J6YDR7|A0A0J6YDR7_COCIT,tr|A0A6C1LQ65|A0A6C1LQ65_COCIT	1	0	1	0	;Cocci	1	100
ALANPTALLLSSIMMLR	tr|C5P5B8|C5P5B8_COCP7,tr|A0A0J6FF20|A0A0J6FF20_COCPO,tr|E9DI49|E9DI49_COCPS,tr|A0A0J8RNK2|A0A0J8RNK2_COCIT,tr|J3K914|J3K914_COCIM,tr|A0A0J6YAG8|A0A0J6YAG8_COCIT,tr|A0A6C1M0I6|A0A6C1M0I6_COCIT,tr|Q8X1D0|Q8X1D0_COCIT	6	0	2	4	;Cocci	2	0
ALAPEYELAASELK	tr|C5P668|C5P668_COCP7,tr|D1MGT5|D1MGT5_COCPS,tr|A0A0J6F5R8|A0A0J6F5R8_COCPO,tr|A0A0J8UTL3|A0A0J8UTL3_COCIT,tr|J3K9W4|J3K9W4_COCIM,tr|A0A0J6YBH4|A0A0J6YBH4_COCIT,tr|A0A6C1MBY0|A0A6C1MBY0_COCIT	1	1	0	0	;Cocci	1	0
ALASLAEVTGGALTR	tr|C5PHQ3|C5PHQ3_COCP7	1	0	0	1	;Cocci	1	0
ALATIDFYK	tr|C5P6M3|C5P6M3_COCP7,tr|A0A0J6F1L8|A0A0J6F1L8_COCPO,tr|E9CYJ8|E9CYJ8_COCPS	1	0	1	0	;Cocci	1	0
ALDSGDSAQNPLSDR	tr|C5P7R5|C5P7R5_COCP7,tr|A0A0J6FDD6|A0A0J6FDD6_COCPO,tr|E9CT97|E9CT97_COCPS,tr|A0A0J8RJW4|A0A0J8RJW4_COCIT,tr|A0A0E1RVW3|A0A0E1RVW3_COCIM,tr|A0A6C1M1W5|A0A6C1M1W5_COCIT,tr|A0A0J6Y3Y5|A0A0J6Y3Y5_COCIT,tr|A0A0J8TJL7|A0A0J8TJL7_COCIT	8	2	3	3	;Cocci	3	0
ALEAQFSAR	tr|A0A0J6FM45|A0A0J6FM45_COCPO,tr|C5P1Q3|C5P1Q3_COCP7,tr|E9D911|E9D911_COCPS	3	1	2	0	;Cocci	2	0
ALEGDLVAVELLDVDEVWSQKR	tr|C5P5L9|C5P5L9_COCP7,tr|E9DB57|E9DB57_COCPS,tr|A0A0J6F521|A0A0J6F521_COCPO,tr|A0A0J8S5T6|A0A0J8S5T6_COCIT,tr|J3K9D1|J3K9D1_COCIM,tr|A0A6C1M1D3|A0A6C1M1D3_COCIT,tr|A0A0J6YAT1|A0A0J6YAT1_COCIT	1	0	1	0	;Cocci	1	100
ALEIAPANPIYLSNR	tr|A0A0J6FMA2|A0A0J6FMA2_COCPO,tr|E9D3G5|E9D3G5_COCPS	7	3	3	1	;Cocci	3	0
ALELGALEDFEALALNMR	tr|A0A0J6FL46|A0A0J6FL46_COCPO,tr|C5PCG8|C5PCG8_COCP7,tr|E9D7D7|E9D7D7_COCPS,tr|A0A0J8UHU7|A0A0J8UHU7_COCIT,tr|J3KG00|J3KG00_COCIM,tr|A0A6C1LPC0|A0A6C1LPC0_COCIT,tr|A0A0J8U2F4|A0A0J8U2F4_COCIT,tr|A0A0J6YAP3|A0A0J6YAP3_COCIT	3	0	2	1	;Cocci	2	0
ALENTEDPAVIMR	tr|C5PE03|C5PE03_COCP7,tr|E9D1T4|E9D1T4_COCPS,tr|J3K2N3|J3K2N3_COCIM,tr|A0A6C1LUA1|A0A6C1LUA1_COCIT	1	0	1	0	;Cocci	1	0
ALESQNLDEINK	tr|C5P397|C5P397_COCP7,tr|A0A0J6EU62|A0A0J6EU62_COCPO,tr|E9CR44|E9CR44_COCPS,tr|A0A0J8RN38|A0A0J8RN38_COCIT,tr|J3KLC7|J3KLC7_COCIM,tr|A0A0J6YRX0|A0A0J6YRX0_COCIT,tr|A0A6C1M2N5|A0A6C1M2N5_COCIT,tr|A0A0J8R7Y9|A0A0J8R7Y9_COCIT	1	0	1	0	;Cocci	1	0
ALESTISPIVILASNR	tr|A0A0J6I170|A0A0J6I170_COCPO,tr|C5PGE3|C5PGE3_COCP7,tr|E9CW72|E9CW72_COCPS,tr|A0A0J8RVP4|A0A0J8RVP4_COCIT,tr|J3KJA1|J3KJA1_COCIM,tr|A0A6C1M7X8|A0A6C1M7X8_COCIT,tr|A0A0J6Y173|A0A0J6Y173_COCIT	2	0	1	1	;Cocci	2	0
ALEWLIVR	tr|C5P769|C5P769_COCP7,tr|E9DB19|E9DB19_COCPS,tr|A0A0J6FCL0|A0A0J6FCL0_COCPO,tr|A0A0J8UBY9|A0A0J8UBY9_COCIT,tr|J3K797|J3K797_COCIM,tr|A0A6C1LYY7|A0A6C1LYY7_COCIT,tr|A0A0J6Y393|A0A0J6Y393_COCIT,tr|A0A0J8QUP9|A0A0J8QUP9_COCIT	2	1	0	1	;Cocci	2	0
ALGPLAQLIWSR	tr|C5NZM7|C5NZM7_COCP7,tr|A0A0J6FDZ6|A0A0J6FDZ6_COCPO,tr|E9D4J4|E9D4J4_COCPS,tr|A0A0J8RTM4|A0A0J8RTM4_COCIT,tr|J3K0U8|J3K0U8_COCIM,tr|A0A6C1LS68|A0A6C1LS68_COCIT,tr|A0A0J8R2A3|A0A0J8R2A3_COCIT,tr|A0A0J7BGS0|A0A0J7BGS0_COCIT	4	2	1	1	;Cocci	3	0
ALGVLPQLIIDR	tr|Q0MYP9|Q0MYP9_COCPO,tr|C5P7T4|C5P7T4_COCP7,tr|A0A0J6FAP8|A0A0J6FAP8_COCPO,tr|E9CT69|E9CT69_COCPS,tr|A0A0J8RFX4|A0A0J8RFX4_COCIT,tr|A0A0E1RXE3|A0A0E1RXE3_COCIM,tr|A0A0J8QNK6|A0A0J8QNK6_COCIT,tr|A0A0J6Y8M5|A0A0J6Y8M5_COCIT,tr|A0A6C1M1Y1|A0A6C1M1Y1_COCIT	9	2	5	2	;Cocci	3	0
ALISALTYPFVFDFTPLTSSDAIQNLR	tr|C5PBJ2|C5PBJ2_COCP7,tr|E9DGU9|E9DGU9_COCPS,tr|A0A0J6FLG8|A0A0J6FLG8_COCPO,sp|Q1DQB2|EIF3M_COCIM,tr|A0A0J6YDV3|A0A0J6YDV3_COCIT,tr|A0A6C1M2J0|A0A6C1M2J0_COCIT,tr|A0A0J8R6Q9|A0A0J8R6Q9_COCIT	1	0	1	0	;Cocci	1	96.296
ALLEAELEAVGIR	tr|C5P736|C5P736_COCP7,tr|A0A0J6FCH0|A0A0J6FCH0_COCPO,tr|E9DAX6|E9DAX6_COCPS,tr|A0A0J8RZS6|A0A0J8RZS6_COCIT,tr|A0A0E1RWI1|A0A0E1RWI1_COCIM,tr|A0A0J8QVS9|A0A0J8QVS9_COCIT,tr|A0A0J6Y7N0|A0A0J6Y7N0_COCIT,tr|A0A6C1LYH3|A0A6C1LYH3_COCIT	1	0	1	0	;Cocci	1	0
ALLELQVSKEDLYQSFAR	tr|C5P0H1|C5P0H1_COCP7,tr|E9DFM9|E9DFM9_COCPS,tr|A0A0E1RXE9|A0A0E1RXE9_COCIM,tr|A0A6C1LQI3|A0A6C1LQI3_COCIT	5	0	2	3	;Cocci	2	100
ALNAAPDTAK	tr|A0A0J6FFC5|A0A0J6FFC5_COCPO,tr|C5P5L5|C5P5L5_COCP7,tr|E9DB63|E9DB63_COCPS,tr|J3K9C8|J3K9C8_COCIM,tr|A0A6C1LXT7|A0A6C1LXT7_COCIT,tr|A0A0J6YAS8|A0A0J6YAS8_COCIT,tr|A0A0J8QKM6|A0A0J8QKM6_COCIT	1	0	1	0	;Cocci	1	0
ALNDGPQVVVGTPGR	tr|A0A0J6FL92|A0A0J6FL92_COCPO,tr|C5PBB3|C5PBB3_COCP7,sp|Q1DQ20|IF4A_COCIM,tr|A0A0J8QVX1|A0A0J8QVX1_COCIT,tr|A0A0J6YE82|A0A0J6YE82_COCIT,tr|A0A6C1LZX6|A0A6C1LZX6_COCIT	12	2	4	6	;Cocci	3	0
ALQEENENLR	tr|C5PBE1|C5PBE1_COCP7,tr|E9DGN1|E9DGN1_COCPS,tr|A0A0J6F9G6|A0A0J6F9G6_COCPO,tr|J3K3N5|J3K3N5_COCIM,tr|A0A0J6YFW3|A0A0J6YFW3_COCIT,tr|A0A6C1M005|A0A6C1M005_COCIT,tr|A0A0J8QZ42|A0A0J8QZ42_COCIT	1	0	1	0	;Cocci	1	0
ALQSVGQIIGEVLK	tr|C5PEE5|C5PEE5_COCP7,tr|A0A0J6FHQ2|A0A0J6FHQ2_COCPO,tr|E9DG90|E9DG90_COCPS,tr|A0A0J8RVF9|A0A0J8RVF9_COCIT,tr|J3KA38|J3KA38_COCIM,tr|A0A0J6Y1C2|A0A0J6Y1C2_COCIT,tr|A0A6C1M8H6|A0A6C1M8H6_COCIT	2	0	2	0	;Cocci	1	0
ALQVASIPER	tr|C5P8S8|C5P8S8_COCP7,tr|E9D0Z7|E9D0Z7_COCPS,tr|A0A0J6FW43|A0A0J6FW43_COCPO,tr|J3KCS3|J3KCS3_COCIM,tr|A0A0J8QIU4|A0A0J8QIU4_COCIT,tr|A0A0J6YI45|A0A0J6YI45_COCIT,tr|A0A6C1LL74|A0A6C1LL74_COCIT	3	0	1	2	;Cocci	2	0
ALSEEMGLEER	tr|C5PEQ6|C5PEQ6_COCP7,tr|E9D5S5|E9D5S5_COCPS,tr|A0A0J8RTC9|A0A0J8RTC9_COCIT,tr|J3KGJ4|J3KGJ4_COCIM,tr|A0A0J6XV84|A0A0J6XV84_COCIT,tr|A0A6C1M8G0|A0A6C1M8G0_COCIT	1	0	1	0	;Cocci	1	0
ALTALGDVYINDAFGTAHR	tr|C5NZ98|C5NZ98_COCP7,tr|E9D3K9|E9D3K9_COCPS,tr|A0A0J6II67|A0A0J6II67_COCPO	2	2	0	0	;Cocci	1	100
ALTGTDLVVIPAGIPR	tr|C5P2E2|C5P2E2_COCP7,tr|A0A0J6F1E9|A0A0J6F1E9_COCPO,tr|E9CS21|E9CS21_COCPS,tr|J3KLN3|J3KLN3_COCIM,tr|A0A0J7BIJ5|A0A0J7BIJ5_COCIT,tr|A0A6C1M318|A0A6C1M318_COCIT	8	4	1	3	;Cocci	3	0
ALTPFVEPK	tr|C5PCI6|C5PCI6_COCP7,tr|Q9HFT1|Q9HFT1_COCPO,tr|A0A0J6FDB3|A0A0J6FDB3_COCPO,tr|E9D7B4|E9D7B4_COCPS,tr|A0A0J8UHX4|A0A0J8UHX4_COCIT,tr|J3KG11|J3KG11_COCIM,tr|A0A0J7B786|A0A0J7B786_COCIT,tr|A0A6C1LRN1|A0A6C1LRN1_COCIT,tr|A0A0J8RAF3|A0A0J8RAF3_COCIT	2	1	0	1	;Cocci	2	0
ALTSDGPDIINSLEPAFR	tr|C5PGK7|C5PGK7_COCP7,tr|E9CWE9|E9CWE9_COCPS,tr|A0A0J8U9T1|A0A0J8U9T1_COCIT,tr|J3KJ44|J3KJ44_COCIM,tr|A0A0J6Y3Y7|A0A0J6Y3Y7_COCIT,tr|A0A6C1M4W1|A0A6C1M4W1_COCIT,tr|A0A0J8RAM9|A0A0J8RAM9_COCIT	3	0	3	0	;Cocci	1	0
ALTYQGTSLQGR	tr|C5PDU0|C5PDU0_COCP7,tr|A0A0J6FSU8|A0A0J6FSU8_COCPO,tr|E9D1J5|E9D1J5_COCPS,tr|A0A0J8RMV2|A0A0J8RMV2_COCIT,tr|J3K2H5|J3K2H5_COCIM,tr|A0A6C1LU37|A0A6C1LU37_COCIT,tr|A0A0J6YPK0|A0A0J6YPK0_COCIT,tr|A0A0J8R9A2|A0A0J8R9A2_COCIT	1	0	1	0	;Cocci	1	0
ALVDIGFLSDEPK	tr|C5PG82|C5PG82_COCP7,tr|E9CVY3|E9CVY3_COCPS,tr|A0A0J6F6M9|A0A0J6F6M9_COCPO,tr|A0A0J8RQX8|A0A0J8RQX8_COCIT,tr|J3KJG0|J3KJG0_COCIM,tr|A0A0J8QVJ8|A0A0J8QVJ8_COCIT,tr|A0A0J6Y4H3|A0A0J6Y4H3_COCIT,tr|A0A6C1MA30|A0A6C1MA30_COCIT	1	0	1	0	;Cocci	1	0
ALVGSLVDSYGFK	tr|C5P284|C5P284_COCP7,tr|A0A0J6HXZ4|A0A0J6HXZ4_COCPO,tr|E9CSG9|E9CSG9_COCPS,tr|J3KLV5|J3KLV5_COCIM,tr|A0A6C1M2M5|A0A6C1M2M5_COCIT,tr|A0A0J6Y0P4|A0A0J6Y0P4_COCIT,tr|A0A0J8QYP3|A0A0J8QYP3_COCIT	2	1	1	0	;Cocci	2	0
ALVINDGGR	tr|C5P550|C5P550_COCP7,tr|E9DBV6|E9DBV6_COCPS,tr|A0A0J6FBY0|A0A0J6FBY0_COCPO,tr|A0A0J8RHC2|A0A0J8RHC2_COCIT,tr|A0A0E1S226|A0A0E1S226_COCIM,tr|A0A0J8QRZ6|A0A0J8QRZ6_COCIT,tr|A0A0J6Y800|A0A0J6Y800_COCIT,tr|A0A6C1M5K0|A0A6C1M5K0_COCIT	1	1	0	0	;Cocci	1	0
ALYLLYENLEAEK	tr|C5PEY1|C5PEY1_COCP7,tr|A0A0J6EVB5|A0A0J6EVB5_COCPO,tr|J3KKB7|J3KKB7_COCIM,tr|A0A6C1M3V6|A0A6C1M3V6_COCIT,tr|A0A0J6Y033|A0A0J6Y033_COCIT	5	2	2	1	;Cocci	3	0
AMIWEGSVLDPEEGIR	tr|C5NZM7|C5NZM7_COCP7,tr|A0A0J6FDZ6|A0A0J6FDZ6_COCPO,tr|E9D4J4|E9D4J4_COCPS,tr|A0A0J8RTM4|A0A0J8RTM4_COCIT,tr|J3K0U8|J3K0U8_COCIM,tr|A0A6C1LS68|A0A6C1LS68_COCIT,tr|A0A0J8R2A3|A0A0J8R2A3_COCIT,tr|A0A0J7BGS0|A0A0J7BGS0_COCIT	2	0	1	1	;Cocci	2	100
AMLAQQIQEEGLR	tr|C5PAQ7|C5PAQ7_COCP7,tr|A0A0J6F8I3|A0A0J6F8I3_COCPO,tr|E9DCT6|E9DCT6_COCPS,sp|Q1DP77|EIF3C_COCIM,tr|A0A0J6YH91|A0A0J6YH91_COCIT,tr|A0A6C1LWH9|A0A6C1LWH9_COCIT	1	0	1	0	;Cocci	1	0
AMSILNSFVNDIFER	tr|A0A0J6HZE6|A0A0J6HZE6_COCPO,tr|C5P2M4|C5P2M4_COCP7,tr|E9CTA6|E9CTA6_COCPS,sp|Q1E5N0|H2B_COCIM,tr|A0A0J8S7P5|A0A0J8S7P5_COCIT,tr|A0A6C1M3D9|A0A6C1M3D9_COCIT,tr|A0A0J7BHB8|A0A0J7BHB8_COCIT,tr|A0A0J8QLJ7|A0A0J8QLJ7_COCIT	25	7	10	8	;Cocci	3	0
ANDLDIELVDTKPGSPDAAYFK	tr|C5P261|C5P261_COCP7,tr|A0A0J6F3F7|A0A0J6F3F7_COCPO,tr|A0A0J8RXN1|A0A0J8RXN1_COCIT,tr|J3KLX5|J3KLX5_COCIM,tr|A0A0J8QW90|A0A0J8QW90_COCIT,tr|A0A0J6Y0S5|A0A0J6Y0S5_COCIT,tr|A0A6C1M7F4|A0A6C1M7F4_COCIT	3	0	2	1	;Cocci	2	0
ANEEIGGAIEK	tr|C5PJD0|C5PJD0_COCP7,tr|E9DC70|E9DC70_COCPS,tr|A0A0J6IBV4|A0A0J6IBV4_COCPO,tr|A0A0J8RFS2|A0A0J8RFS2_COCIT,tr|A0A0E1S130|A0A0E1S130_COCIM,tr|A0A0J7B905|A0A0J7B905_COCIT,tr|A0A6C1LWQ1|A0A6C1LWQ1_COCIT,tr|A0A0J8R5A7|A0A0J8R5A7_COCIT	1	0	1	0	;Cocci	1	0
ANGVTGDDILFLSDPEAK	tr|C5P6S9|C5P6S9_COCP7,tr|A0A0J6F1U0|A0A0J6F1U0_COCPO,tr|E9D584|E9D584_COCPS	27	13	7	7	;Cocci	3	100
ANILVISNPVNSTVPIVAEVFK	tr|Q0MYP8|Q0MYP8_COCPO,tr|C5PC34|C5PC34_COCP7,tr|E9D7V9|E9D7V9_COCPS,tr|A0A0J6FKM5|A0A0J6FKM5_COCPO,tr|J3KFM6|J3KFM6_COCIM,tr|A0A6C1LUP5|A0A6C1LUP5_COCIT,tr|A0A0J8QYC2|A0A0J8QYC2_COCIT,tr|A0A0J6YD23|A0A0J6YD23_COCIT	10	0	6	4	;Cocci	2	100
ANISKDELR	tr|C5PAY4|C5PAY4_COCP7,tr|E9DHN2|E9DHN2_COCPS,tr|A0A0J6FJ52|A0A0J6FJ52_COCPO,tr|A0A0J8RST1|A0A0J8RST1_COCIT,tr|A0A0J6YBM7|A0A0J6YBM7_COCIT,tr|J3K423|J3K423_COCIM,tr|A0A6C1LXE5|A0A6C1LXE5_COCIT,tr|A0A0J8R614|A0A0J8R614_COCIT,tr|A0A0J8R1X6|A0A0J8R1X6_COCIT	1	1	0	0	;Cocci	1	0
ANPPVDLTPDLWLAK	tr|C5P383|C5P383_COCP7,tr|E9CR17|E9CR17_COCPS	1	0	1	0	;Cocci	1	0
ANSISPGYIATELSSFLGEDTLK	tr|C5P4Z0|C5P4Z0_COCP7,tr|E9DBM3|E9DBM3_COCPS,tr|A0A0J8RH23|A0A0J8RH23_COCIT,tr|J3K8M4|J3K8M4_COCIM,tr|A0A0J6Y9T4|A0A0J6Y9T4_COCIT,tr|A0A6C1M0Q1|A0A6C1M0Q1_COCIT	4	2	2	0	;Cocci	2	0
ANVATGILSQAEFEAIEK	tr|E9CWH9|E9CWH9_COCPS,tr|A0A0J6EX86|A0A0J6EX86_COCPO	3	0	3	0	;Cocci	1	0
APAIGIDLGTTYSCVGIFR	tr|C5P2L6|C5P2L6_COCP7,tr|A0A0J6ETY9|A0A0J6ETY9_COCPO,tr|E9CRM8|E9CRM8_COCPS,tr|A0A0J8RPP7|A0A0J8RPP7_COCIT,tr|J3KLI0|J3KLI0_COCIM,tr|A0A6C1LY33|A0A6C1LY33_COCIT,tr|A0A0J8R6R0|A0A0J8R6R0_COCIT	9	2	3	4	;Cocci	3	100
APAIIFIDELDAVGTK	tr|C5P9X9|C5P9X9_COCP7,tr|E9CZD2|E9CZD2_COCPS,tr|A0A0J6FTZ7|A0A0J6FTZ7_COCPO,tr|A0A0J8RFT0|A0A0J8RFT0_COCIT,tr|J3KBK7|J3KBK7_COCIM,tr|A0A0J8QHG4|A0A0J8QHG4_COCIT,tr|A0A0J6YGC9|A0A0J6YGC9_COCIT,tr|A0A6C1M4E2|A0A6C1M4E2_COCIT	4	2	2	0	;Cocci	2	0
APAPAAPLSPSLIDLR	tr|A0A0J6F7W7|A0A0J6F7W7_COCPO,tr|C5PEJ0|C5PEJ0_COCP7,tr|E9D623|E9D623_COCPS,tr|J3KGQ8|J3KGQ8_COCIM,tr|A0A0J6XVG0|A0A0J6XVG0_COCIT,tr|A0A6C1M889|A0A6C1M889_COCIT	5	0	3	2	;Cocci	2	0
APDDEGQSQMEEVQR	tr|A0A0J6FL98|A0A0J6FL98_COCPO,tr|C5PBC3|C5PBC3_COCP7,tr|E9DGK7|E9DGK7_COCPS	1	0	0	1	;Cocci	1	0
APEALFQPSVLGLESGGIHATTYNAIMK	tr|A0A0J6Y0V3|A0A0J6Y0V3_COCIT	1	0	1	0	;Cocci	1	100
APEIADGYAFDGLYVEWDR	tr|A0A0J6F6U1|A0A0J6F6U1_COCPO,tr|E9DHD3|E9DHD3_COCPS,tr|A0A0J8UPR0|A0A0J8UPR0_COCIT,tr|J3KHD7|J3KHD7_COCIM,tr|A0A0J8TQE4|A0A0J8TQE4_COCIT,tr|A0A0J7AT94|A0A0J7AT94_COCIT	4	0	3	1	;Cocci	2	0
APEIDTEDIK	tr|C5PI91|C5PI91_COCP7,tr|E9DHF8|E9DHF8_COCPS,tr|A0A0J6F6R9|A0A0J6F6R9_COCPO,tr|A0A0J8UPU0|A0A0J8UPU0_COCIT,tr|A0A0E1RZZ2|A0A0E1RZZ2_COCIM,tr|A0A6C1MKK4|A0A6C1MKK4_COCIT,tr|A0A0J8TQC3|A0A0J8TQC3_COCIT,tr|A0A0J6Y1Q3|A0A0J6Y1Q3_COCIT	1	1	0	0	;Cocci	1	0
APELEVPFDLLIGADGAHSATR	tr|C5PJ83|C5PJ83_COCP7,tr|A0A0J6F857|A0A0J6F857_COCPO,tr|E9DCE0|E9DCE0_COCPS,tr|A0A0J8RJ30|A0A0J8RJ30_COCIT,tr|J3K4M3|J3K4M3_COCIM,tr|A0A6C1LW44|A0A6C1LW44_COCIT,tr|A0A0J8R9C2|A0A0J8R9C2_COCIT	2	0	1	1	;Cocci	2	100
APFDLFETK	tr|C5P161|C5P161_COCP7,tr|E9DDY8|E9DDY8_COCPS,tr|A0A0J6IEN9|A0A0J6IEN9_COCPO,tr|A0A0J8UG66|A0A0J8UG66_COCIT,tr|J3KE37|J3KE37_COCIM,tr|A0A0J7B4R4|A0A0J7B4R4_COCIT,tr|A0A6C1LMF3|A0A6C1LMF3_COCIT	1	1	0	0	;Cocci	1	0
APFLEQFTDDWQTR	tr|C5PIC0|C5PIC0_COCP7,tr|Q1HE05|Q1HE05_COCPS,tr|A0A0J6FAE6|A0A0J6FAE6_COCPO	4	2	1	1	;Cocci	3	0
APGEFGADIAFGNAQR	tr|C5P3H9|C5P3H9_COCP7,tr|A0A0J6IB29|A0A0J6IB29_COCPO,tr|E9DEL5|E9DEL5_COCPS	4	1	3	0	;Cocci	2	100
APGGEEPLPEGLFWLLLTGEIPSEQQVR	tr|Q0MYP9|Q0MYP9_COCPO,tr|C5P7T4|C5P7T4_COCP7,tr|A0A0J6FAP8|A0A0J6FAP8_COCPO,tr|E9CT69|E9CT69_COCPS,tr|A0A0J8RFX4|A0A0J8RFX4_COCIT,tr|A0A0E1RXE3|A0A0E1RXE3_COCIM,tr|A0A0J8QNK6|A0A0J8QNK6_COCIT,tr|A0A0J6Y8M5|A0A0J6Y8M5_COCIT,tr|A0A6C1M1Y1|A0A6C1M1Y1_COCIT	1	0	1	0	;Cocci	1	100
APIDDLEPNNLDTEDPNQALYGYR	tr|C5P284|C5P284_COCP7,tr|A0A0J6HXZ4|A0A0J6HXZ4_COCPO,tr|E9CSG9|E9CSG9_COCPS,tr|J3KLV5|J3KLV5_COCIM,tr|A0A6C1M2M5|A0A6C1M2M5_COCIT,tr|A0A0J6Y0P4|A0A0J6Y0P4_COCIT,tr|A0A0J8QYP3|A0A0J8QYP3_COCIT	1	0	1	0	;Cocci	1	0
APIILQMSQGGAAYFAGK	tr|C5P9P0|C5P9P0_COCP7,tr|Q0MYQ0|Q0MYQ0_COCPO,tr|A0A0J6FUB0|A0A0J6FUB0_COCPO,tr|E9CZ07|E9CZ07_COCPS,tr|A0A0J8UCS3|A0A0J8UCS3_COCIT,tr|A0A0E1RWS3|A0A0E1RWS3_COCIM,tr|A0A0J7BCR2|A0A0J7BCR2_COCIT,tr|A0A6C1LSD3|A0A6C1LSD3_COCIT,tr|A0A0J8U0J2|A0A0J8U0J2_COCIT	10	3	3	4	;Cocci	3	100
APIPGETAAPAPR	tr|C5P9P4|C5P9P4_COCP7,tr|A0A0J6FUA6|A0A0J6FUA6_COCPO,tr|E9CZ13|E9CZ13_COCPS,tr|J3KBU7|J3KBU7_COCIM,tr|A0A6C1LM58|A0A6C1LM58_COCIT,tr|A0A0J8U0J4|A0A0J8U0J4_COCIT	1	0	1	0	;Cocci	1	0
APLGGLDSLFEGLEQELETGFSDFER	tr|A0A0J6FD17|A0A0J6FD17_COCPO,tr|E9D7J3|E9D7J3_COCPS,tr|A0A0J6YFI7|A0A0J6YFI7_COCIT	1	0	1	0	;Cocci	1	0
APLMLYVSK	tr|C5P0H1|C5P0H1_COCP7,tr|E9DFM9|E9DFM9_COCPS,tr|A0A0E1RXE9|A0A0E1RXE9_COCIM,tr|A0A6C1LQI3|A0A6C1LQI3_COCIT	1	1	0	0	;Cocci	1	0
APLPGGLDTPAAPAAPVVGSASR	tr|C5P2Z7|C5P2Z7_COCP7,tr|E9CU57|E9CU57_COCPS,tr|A0A0J6EUK9|A0A0J6EUK9_COCPO,tr|A0A0J8RW37|A0A0J8RW37_COCIT,tr|A0A0J6YQ18|A0A0J6YQ18_COCIT,tr|A0A6C1M2T4|A0A6C1M2T4_COCIT	1	0	1	0	;Cocci	1	0
APQPWYIENPNVGNR	tr|C5NZE4|C5NZE4_COCP7,tr|A0A0J6FDL9|A0A0J6FDL9_COCPO,tr|E9DJT5|E9DJT5_COCPS,tr|A0A0J8S2Q0|A0A0J8S2Q0_COCIT,tr|J3K0J5|J3K0J5_COCIM,tr|A0A0J6YNN6|A0A0J6YNN6_COCIT,tr|A0A6C1LRX7|A0A6C1LRX7_COCIT	1	0	1	0	;Cocci	1	0
APSTFAVR	sp|C5P7X2|RS3A_COCP7,tr|A0A0J6FAU4|A0A0J6FAU4_COCPO,tr|E9CT18|E9CT18_COCPS,sp|Q1DTL7|RS3A_COCIM,tr|A0A0J8U7D8|A0A0J8U7D8_COCIT,tr|A0A6C1M218|A0A6C1M218_COCIT,tr|A0A0J6Y6S1|A0A0J6Y6S1_COCIT,tr|A0A0J8QRX4|A0A0J8QRX4_COCIT	2	2	0	0	;Cocci	1	0
APTAAPAVVDAPK	tr|C5PIJ7|C5PIJ7_COCP7,tr|A0A0J6FAR1|A0A0J6FAR1_COCPO,tr|A0A0J6F9U6|A0A0J6F9U6_COCPO,tr|E9DJU7|E9DJU7_COCPS,tr|A0A0E1RZW1|A0A0E1RZW1_COCIM,tr|A0A0J6XW04|A0A0J6XW04_COCIT,tr|A0A6C1M8A0|A0A6C1M8A0_COCIT,tr|A0A0J8QZI8|A0A0J8QZI8_COCIT	3	1	2	0	;Cocci	2	0
APTESYADIGGLESQIQEVR	tr|C5P7C6|C5P7C6_COCP7,tr|E9CUB4|E9CUB4_COCPS,tr|A0A0J6I6R7|A0A0J6I6R7_COCPO,tr|A0A0J8RIT1|A0A0J8RIT1_COCIT,tr|J3K7F0|J3K7F0_COCIM,tr|A0A6C1LU42|A0A6C1LU42_COCIT,tr|A0A0J6Y601|A0A0J6Y601_COCIT,tr|A0A0J8R274|A0A0J8R274_COCIT	1	0	1	0	;Cocci	1	100
APTGANTILLR	tr|C5P8G3|C5P8G3_COCP7,tr|E9D0I7|E9D0I7_COCPS,tr|A0A0J6FK97|A0A0J6FK97_COCPO,tr|J0HIC7|J0HIC7_COCIM,tr|A0A0J6YIQ4|A0A0J6YIQ4_COCIT,tr|A0A6C1LJ09|A0A6C1LJ09_COCIT,tr|A0A0J8RBB5|A0A0J8RBB5_COCIT	6	3	1	2	;Cocci	3	0
APTSETATPIGIANLPNQR	tr|C5P4L5|C5P4L5_COCP7,tr|A0A0J6FFA0|A0A0J6FFA0_COCPO,tr|E9CSJ9|E9CSJ9_COCPS,tr|J3K8A1|J3K8A1_COCIM,tr|A0A6C1M9U9|A0A6C1M9U9_COCIT,tr|A0A0J6Y7A8|A0A0J6Y7A8_COCIT,tr|A0A0J8QLD8|A0A0J8QLD8_COCIT	1	0	1	0	;Cocci	1	100
APVFETVVK	tr|C5P788|C5P788_COCP7,tr|Q0MYQ2|Q0MYQ2_COCPO,tr|A0A0J6FDV0|A0A0J6FDV0_COCPO	3	3	0	0	;Cocci	1	0
APVLLMGYYNPLLR	tr|C5P0D6|C5P0D6_COCP7,tr|A0A0J6FJW3|A0A0J6FJW3_COCPO,tr|E9DF33|E9DF33_COCPS	5	0	2	3	;Cocci	2	0
APYVGGVK	tr|A0A0J6FVF0|A0A0J6FVF0_COCPO,tr|C5P9F0|C5P9F0_COCP7,tr|E9D076|E9D076_COCPS,tr|A0A0E1RYF5|A0A0E1RYF5_COCIM,tr|A0A0J8UD72|A0A0J8UD72_COCIT,tr|A0A0J6YM89|A0A0J6YM89_COCIT,tr|A0A6C1LNU7|A0A6C1LNU7_COCIT,tr|A0A0J8R4M8|A0A0J8R4M8_COCIT	4	3	1	0	;Cocci	2	0
AQAASAYASAPPQR	tr|A0A0D8JV39|A0A0D8JV39_COCIM	1	0	1	0	;Cocci	1	0
AQEEEIDLTPDALALLTK	tr|C5P7Q1|C5P7Q1_COCP7,tr|A0A0J6FAL4|A0A0J6FAL4_COCPO,tr|A0A0J8UCH1|A0A0J8UCH1_COCIT,tr|A0A0E1RWM8|A0A0E1RWM8_COCIM,tr|A0A0J7B0P5|A0A0J7B0P5_COCIT,tr|A0A6C1LZ51|A0A6C1LZ51_COCIT	1	0	1	0	;Cocci	1	100
AQLLEPTAGSGSSGGTGFDVSK	tr|C5P736|C5P736_COCP7,tr|A0A0J6FCH0|A0A0J6FCH0_COCPO,tr|E9DAX6|E9DAX6_COCPS,tr|A0A0J8RZS6|A0A0J8RZS6_COCIT,tr|A0A0E1RWI1|A0A0E1RWI1_COCIM,tr|A0A0J8QVS9|A0A0J8QVS9_COCIT,tr|A0A0J6Y7N0|A0A0J6Y7N0_COCIT,tr|A0A6C1LYH3|A0A6C1LYH3_COCIT	1	0	1	0	;Cocci	1	100
AQSIIDALPGSSLVSK	tr|A0A0J6F9U4|A0A0J6F9U4_COCPO,tr|C5P077|C5P077_COCP7,tr|E9DIJ6|E9DIJ6_COCPS,tr|A0A0J8RXT2|A0A0J8RXT2_COCIT,tr|J3KD88|J3KD88_COCIM,tr|A0A6C1LUF9|A0A6C1LUF9_COCIT,tr|A0A0J6YCB5|A0A0J6YCB5_COCIT,tr|A0A0J8QT39|A0A0J8QT39_COCIT	1	0	1	0	;Cocci	1	0
ARELAEAR	tr|C5PHQ3|C5PHQ3_COCP7	1	0	1	0	;Cocci	1	0
ARFEELCQDLFR	tr|C5P2L6|C5P2L6_COCP7,tr|A0A0J6ETY9|A0A0J6ETY9_COCPO,tr|E9CRM8|E9CRM8_COCPS,tr|A0A0J8RPP7|A0A0J8RPP7_COCIT,tr|J3KLI0|J3KLI0_COCIM,tr|A0A6C1LY33|A0A6C1LY33_COCIT,tr|A0A0J8R6R0|A0A0J8R6R0_COCIT	6	1	3	2	;Cocci	3	0
ARQDAEAVAQAGAEGETLLADAVGPEQINEIVAR	tr|C5PAL0|C5PAL0_COCP7,tr|E9CY73|E9CY73_COCPS	1	0	1	0	;Cocci	1	0
ASGTTVVCDSGDFATIGK	tr|A0A0J6I8A0|A0A0J6I8A0_COCPO,tr|C5P500|C5P500_COCP7,tr|E9DBN7|E9DBN7_COCPS,tr|J3K8N4|J3K8N4_COCIM,tr|A0A6C1M0R2|A0A6C1M0R2_COCIT,tr|A0A0J6Y9U2|A0A0J6Y9U2_COCIT	1	0	1	0	;Cocci	1	100
ASILLSLDGTTAIAEDIGR	tr|A0A0J6IKH2|A0A0J6IKH2_COCPO,tr|C5P871|C5P871_COCP7,tr|Q0MYP0|Q0MYP0_COCPO,tr|E9D415|E9D415_COCPS,tr|A0A0J8REL0|A0A0J8REL0_COCIT,tr|J3KAP7|J3KAP7_COCIM,tr|A0A6C1LMG6|A0A6C1LMG6_COCIT,tr|A0A0J6YI65|A0A0J6YI65_COCIT	12	3	4	5	;Cocci	3	100
ASIQVAVSPSSDR	tr|C5PFT5|C5PFT5_COCP7,tr|Q0MYP5|Q0MYP5_COCPO,tr|A0A0J6EW04|A0A0J6EW04_COCPO,tr|E9CVD1|E9CVD1_COCPS	1	0	1	0	;Cocci	1	0
ASLTALLSAASSFLSSR	tr|C5PAF9|C5PAF9_COCP7,tr|E9CXY9|E9CXY9_COCPS,tr|A0A0J6FHK8|A0A0J6FHK8_COCPO,tr|A0A0J8RCC4|A0A0J8RCC4_COCIT,tr|J3KB20|J3KB20_COCIM,tr|A0A0J6YK62|A0A0J6YK62_COCIT,tr|A0A6C1LMU7|A0A6C1LMU7_COCIT,tr|A0A0J8QHT8|A0A0J8QHT8_COCIT	2	0	0	2	;Cocci	1	0
ASLVLIPNDVDPIELVVFLPALCR	tr|C5PFX2|C5PFX2_COCP7,tr|A0A0J6F3S6|A0A0J6F3S6_COCPO,tr|E9CVJ3|E9CVJ3_COCPS,tr|A0A0J8RR86|A0A0J8RR86_COCIT,tr|A0A0J6Y1U9|A0A0J6Y1U9_COCIT,tr|J3KJQ3|J3KJQ3_COCIM,tr|A0A6C1M7E4|A0A6C1M7E4_COCIT,tr|A0A0J8QV27|A0A0J8QV27_COCIT	10	0	6	4	;Cocci	2	100
ASVASVGDLFR	tr|Q0MYN7|Q0MYN7_COCPO,tr|C5P7T6|C5P7T6_COCP7,tr|E9CT67|E9CT67_COCPS	2	1	1	0	;Cocci	2	0
ASWCDAQSSTCPK	tr|C5PBJ1|C5PBJ1_COCP7,tr|Q308S2|Q308S2_COCPS,tr|A0A0J6FHD7|A0A0J6FHD7_COCPO,tr|A0A0J8UUF7|A0A0J8UUF7_COCIT,tr|J3K3I9|J3K3I9_COCIM,tr|A0A6C1LXI4|A0A6C1LXI4_COCIT,tr|A0A0J8RA46|A0A0J8RA46_COCIT,tr|A0A0J6YAX1|A0A0J6YAX1_COCIT	5	2	2	1	;Cocci	3	0
ATAGIEAIDIAK	tr|C5P3H9|C5P3H9_COCP7,tr|A0A0J6IB29|A0A0J6IB29_COCPO,tr|E9DEL5|E9DEL5_COCPS	4	4	0	0	;Cocci	1	0
ATAGNFYINCK	tr|A0A0J6FGF1|A0A0J6FGF1_COCPO,tr|C5P5I8|C5P5I8_COCP7,tr|E9DID6|E9DID6_COCPS,tr|A0A0J8RMC0|A0A0J8RMC0_COCIT,tr|A0A0E1RWZ4|A0A0E1RWZ4_COCIM,tr|A0A6C1LW88|A0A6C1LW88_COCIT,tr|A0A0J7B2T2|A0A0J7B2T2_COCIT,tr|A0A0J8R5G4|A0A0J8R5G4_COCIT	4	2	1	1	;Cocci	3	0
ATDIANDELPSTR	tr|E9DGI1|E9DGI1_COCPS	3	0	2	1	;Cocci	2	0
ATEALISQPR	tr|C5P065|C5P065_COCP7,tr|E9DIH6|E9DIH6_COCPS,tr|A0A0J6F9V7|A0A0J6F9V7_COCPO,tr|A0A0J8S0T3|A0A0J8S0T3_COCIT,tr|J3KD99|J3KD99_COCIM,tr|A0A6C1M1M8|A0A6C1M1M8_COCIT,tr|A0A0J7B3P4|A0A0J7B3P4_COCIT,tr|A0A0J8QT50|A0A0J8QT50_COCIT	2	2	0	0	;Cocci	1	0
ATFVAVANTYGFLTPNLWK	tr|C5PJD5|C5PJD5_COCP7,tr|E9DC65|E9DC65_COCPS,tr|A0A0J6FIB1|A0A0J6FIB1_COCPO,tr|A0A0J8RHF4|A0A0J8RHF4_COCIT,tr|J3K4T1|J3K4T1_COCIM,tr|A0A0J6YHV8|A0A0J6YHV8_COCIT,tr|A0A6C1M0Z7|A0A6C1M0Z7_COCIT,tr|A0A0J8R947|A0A0J8R947_COCIT	1	0	0	1	;Cocci	1	100
ATGGDSTVEDISSK	tr|C5P5J5|C5P5J5_COCP7,tr|E9DIE4|E9DIE4_COCPS,tr|A0A0J6FCI1|A0A0J6FCI1_COCPO	2	0	2	0	;Cocci	1	0
ATIAFGGVLPR	tr|C5P818|C5P818_COCP7,tr|A0A0J6F3D9|A0A0J6F3D9_COCPO,tr|E9CSW3|E9CSW3_COCPS,sp|Q1DTG2|H2AZ_COCIM,tr|A0A0J8REJ7|A0A0J8REJ7_COCIT,tr|A0A0J6Y924|A0A0J6Y924_COCIT,tr|A0A0J8QP95|A0A0J8QP95_COCIT,tr|A0A6C1LUV7|A0A6C1LUV7_COCIT	3	1	1	1	;Cocci	3	0
ATIASFGGQLLK	tr|C5P172|C5P172_COCP7,tr|A0A0J6IEM9|A0A0J6IEM9_COCPO,tr|E9DE03|E9DE03_COCPS,tr|A0A0J8RNI6|A0A0J8RNI6_COCIT,tr|J3KE26|J3KE26_COCIM,tr|A0A6C1LVA4|A0A6C1LVA4_COCIT,tr|A0A0J6Y856|A0A0J6Y856_COCIT,tr|A0A0J8THZ9|A0A0J8THZ9_COCIT	1	1	0	0	;Cocci	1	0
ATIPQSISNVFPDAVTR	tr|C5P3D2|C5P3D2_COCP7,tr|E9CRE0|E9CRE0_COCPS,tr|A0A0J6F419|A0A0J6F419_COCPO,tr|A0A0J8UGM6|A0A0J8UGM6_COCIT,tr|J3KLF4|J3KLF4_COCIM,tr|A0A6C1M330|A0A6C1M330_COCIT,tr|A0A0J7BIA3|A0A0J7BIA3_COCIT	1	0	1	0	;Cocci	1	0
ATLLQAASTSLSSK	tr|C5P331|C5P331_COCP7,tr|E9CUF1|E9CUF1_COCPS,tr|A0A0J6F4I2|A0A0J6F4I2_COCPO,tr|A0A0J8RZ31|A0A0J8RZ31_COCIT,tr|J3KL55|J3KL55_COCIM,tr|A0A6C1M5L5|A0A6C1M5L5_COCIT,tr|A0A0J8U3B6|A0A0J8U3B6_COCIT,tr|A0A0J7BHU8|A0A0J7BHU8_COCIT	1	1	0	0	;Cocci	1	0
ATLWGIPTPAFSTALSFYDGYR	tr|C5PH56|C5PH56_COCP7,tr|E9CX76|E9CX76_COCPS,tr|A0A0J6I224|A0A0J6I224_COCPO	2	0	1	1	;Cocci	2	90.909
ATPSAGADTDFVVSR	tr|C5P503|C5P503_COCP7,tr|E9DBP2|E9DBP2_COCPS,tr|A0A0J6I8A4|A0A0J6I8A4_COCPO,tr|A0A0J8RDP4|A0A0J8RDP4_COCIT,tr|J3K8N6|J3K8N6_COCIM,tr|A0A6C1M072|A0A6C1M072_COCIT,tr|A0A0J6YAK2|A0A0J6YAK2_COCIT,tr|A0A0J8QQM6|A0A0J8QQM6_COCIT	1	0	0	1	;Cocci	1	0
ATSLTSPVLR	tr|C5PAF1|C5PAF1_COCP7,tr|A0A0J6FU62|A0A0J6FU62_COCPO,tr|E9CXY0|E9CXY0_COCPS,tr|A0A0J8RBI9|A0A0J8RBI9_COCIT,tr|J3KB27|J3KB27_COCIM,tr|A0A0J7BBS7|A0A0J7BBS7_COCIT,tr|A0A6C1LPS0|A0A6C1LPS0_COCIT,tr|A0A0J8QLF6|A0A0J8QLF6_COCIT	2	0	1	1	;Cocci	2	0
ATSNAESEFALGR	tr|A0A0J6FEP9|A0A0J6FEP9_COCPO,tr|C5P3K4|C5P3K4_COCP7,tr|E9DEI0|E9DEI0_COCPS,tr|J3K5K6|J3K5K6_COCIM,tr|A0A0J6YI32|A0A0J6YI32_COCIT,tr|A0A6C1LVG6|A0A6C1LVG6_COCIT,tr|A0A0J8QYB3|A0A0J8QYB3_COCIT	3	0	3	0	;Cocci	1	0
ATTAVISNGANASEVSK	tr|Q0MYN7|Q0MYN7_COCPO,tr|C5P7T6|C5P7T6_COCP7,tr|E9CT67|E9CT67_COCPS	1	0	1	0	;Cocci	1	0
ATTEEVLQDVLR	tr|C5PJ88|C5PJ88_COCP7,tr|A0A0J6FIG2|A0A0J6FIG2_COCPO,tr|E9DCD4|E9DCD4_COCPS,tr|J3K4M9|J3K4M9_COCIM,tr|A0A0J6YH60|A0A0J6YH60_COCIT,tr|A0A6C1LYW9|A0A6C1LYW9_COCIT	4	0	3	1	;Cocci	2	0
ATTSEVGDAVAAELEK	tr|C5P893|C5P893_COCP7,tr|D0V7M9|D0V7M9_COCPS,tr|A0A0J6FSM0|A0A0J6FSM0_COCPO,tr|A0A0J8RCU5|A0A0J8RCU5_COCIT,tr|J3KAM3|J3KAM3_COCIM,tr|A0A6C1LLN0|A0A6C1LLN0_COCIT,tr|A0A0J6YF34|A0A0J6YF34_COCIT,tr|A0A0J8R7G6|A0A0J8R7G6_COCIT	3	0	2	1	;Cocci	2	0
AVAFLENVIGHK	tr|C5PAN4|C5PAN4_COCP7,tr|E9CYA7|E9CYA7_COCPS,tr|A0A0J6FH87|A0A0J6FH87_COCPO,tr|A0A0J8RD40|A0A0J8RD40_COCIT,tr|J3KAU1|J3KAU1_COCIM,tr|A0A0J6YJU6|A0A0J6YJU6_COCIT,tr|A0A6C1LLW3|A0A6C1LLW3_COCIT,tr|A0A0J8QII7|A0A0J8QII7_COCIT	3	3	0	0	;Cocci	1	0
AVAGAIAAGAPK	tr|A0A0J6F7W7|A0A0J6F7W7_COCPO,tr|C5PEJ0|C5PEJ0_COCP7,tr|E9D623|E9D623_COCPS,tr|J3KGQ8|J3KGQ8_COCIM,tr|A0A0J6XVG0|A0A0J6XVG0_COCIT,tr|A0A6C1M889|A0A6C1M889_COCIT	1	0	1	0	;Cocci	1	0
AVALGVAVGSGYLYETTFEK	tr|C5PCI0|C5PCI0_COCP7,tr|E9D7C1|E9D7C1_COCPS,tr|A0A0J6FQ21|A0A0J6FQ21_COCPO,tr|A0A0E1RXT7|A0A0E1RXT7_COCIM,tr|A0A6C1LV47|A0A6C1LV47_COCIT,tr|A0A0J6YDM9|A0A0J6YDM9_COCIT	6	3	1	2	;Cocci	3	100
AVANQTSATFLR	tr|C5P7C6|C5P7C6_COCP7,tr|E9CUB4|E9CUB4_COCPS,tr|A0A0J6I6R7|A0A0J6I6R7_COCPO,tr|A0A0J8RIT1|A0A0J8RIT1_COCIT,tr|J3K7F0|J3K7F0_COCIM,tr|A0A6C1LU42|A0A6C1LU42_COCIT,tr|A0A0J6Y601|A0A0J6Y601_COCIT,tr|A0A0J8R274|A0A0J8R274_COCIT	9	3	3	3	;Cocci	3	0
AVANSTTANFIR	tr|C5P9L0|C5P9L0_COCP7,tr|E9CYX3|E9CYX3_COCPS,tr|A0A0J6FRL4|A0A0J6FRL4_COCPO,tr|J3KBX6|J3KBX6_COCIM,tr|A0A0J8RJ12|A0A0J8RJ12_COCIT,tr|A0A0J6YLW1|A0A0J6YLW1_COCIT,tr|A0A6C1LKF8|A0A6C1LKF8_COCIT,tr|A0A0J8TYJ9|A0A0J8TYJ9_COCIT	4	3	1	0	;Cocci	2	0
AVASSLETNFLK	tr|C5PEE5|C5PEE5_COCP7,tr|A0A0J6FHQ2|A0A0J6FHQ2_COCPO,tr|E9DG90|E9DG90_COCPS,tr|A0A0J8RVF9|A0A0J8RVF9_COCIT,tr|J3KA38|J3KA38_COCIM,tr|A0A0J6Y1C2|A0A0J6Y1C2_COCIT,tr|A0A6C1M8H6|A0A6C1M8H6_COCIT	2	1	1	0	;Cocci	2	0
AVATSTNTLIETADGVISGR	tr|C5PIS9|C5PIS9_COCP7,tr|A0A0J6FA75|A0A0J6FA75_COCPO,tr|E9D4P4|E9D4P4_COCPS,tr|A0A0J8RH08|A0A0J8RH08_COCIT,tr|J3KGY5|J3KGY5_COCIM,tr|A0A0J6XZP5|A0A0J6XZP5_COCIT,tr|A0A6C1MAF0|A0A6C1MAF0_COCIT,tr|A0A0J8R6M9|A0A0J8R6M9_COCIT	1	0	1	0	;Cocci	1	100
AVAVVIDPIQSVK	tr|A0A0J6FAD4|A0A0J6FAD4_COCPO,tr|C5P1L4|C5P1L4_COCP7,tr|E9D968|E9D968_COCPS,tr|A0A0J8RWM7|A0A0J8RWM7_COCIT,tr|J3KDP1|J3KDP1_COCIM,tr|A0A0J8U1C1|A0A0J8U1C1_COCIT,tr|A0A0J6YC75|A0A0J6YC75_COCIT,tr|A0A6C1LSU0|A0A6C1LSU0_COCIT	7	1	3	3	;Cocci	3	0
AVDFILDEPAIK	tr|E9D3P3|E9D3P3_COCPS,tr|A0A0J6F6W1|A0A0J6F6W1_COCPO,tr|J3KHD1|J3KHD1_COCIM,tr|A0A6C1M705|A0A6C1M705_COCIT,tr|A0A0J8QT01|A0A0J8QT01_COCIT,tr|A0A0J6Y0G0|A0A0J6Y0G0_COCIT	5	0	2	3	;Cocci	2	0
AVDILSDILQNSK	tr|A0A0J6IKH2|A0A0J6IKH2_COCPO,tr|C5P871|C5P871_COCP7,tr|Q0MYP0|Q0MYP0_COCPO,tr|E9D415|E9D415_COCPS,tr|A0A0J8REL0|A0A0J8REL0_COCIT,tr|J3KAP7|J3KAP7_COCIM,tr|A0A6C1LMG6|A0A6C1LMG6_COCIT,tr|A0A0J6YI65|A0A0J6YI65_COCIT	8	3	2	3	;Cocci	3	0
AVDILSDILQNSKLEPAAIER	tr|A0A0J6IKH2|A0A0J6IKH2_COCPO,tr|C5P871|C5P871_COCP7,tr|Q0MYP0|Q0MYP0_COCPO,tr|E9D415|E9D415_COCPS,tr|A0A0J8REL0|A0A0J8REL0_COCIT,tr|J3KAP7|J3KAP7_COCIM,tr|A0A6C1LMG6|A0A6C1LMG6_COCIT,tr|A0A0J6YI65|A0A0J6YI65_COCIT	2	0	2	0	;Cocci	1	100
AVDPFDQVK	tr|C5P4G2|C5P4G2_COCP7,tr|E9CSR4|E9CSR4_COCPS,tr|A0A0J8RCW6|A0A0J8RCW6_COCIT,tr|J3K853|J3K853_COCIM,tr|A0A6C1M2A9|A0A6C1M2A9_COCIT,tr|A0A0J8QL70|A0A0J8QL70_COCIT,tr|A0A0J6Y9W7|A0A0J6Y9W7_COCIT	1	1	0	0	;Cocci	1	0
AVDTGAPIQIPVGPGTLGR	tr|C5P7R9|C5P7R9_COCP7,tr|Q0MYP4|Q0MYP4_COCPO,tr|A0A0J6FEH4|A0A0J6FEH4_COCPO,tr|E9CT93|E9CT93_COCPS	9	2	5	2	;Cocci	3	100
AVDTSSGEINYTELVR	tr|C5PJI7|C5PJI7_COCP7,tr|A0A0J6FJJ0|A0A0J6FJJ0_COCPO,tr|E9DEZ9|E9DEZ9_COCPS,tr|A0A0J8RJN3|A0A0J8RJN3_COCIT,tr|A0A0D8JTZ5|A0A0D8JTZ5_COCIM,tr|A0A0D8JV63|A0A0D8JV63_COCIM,tr|A0A6C1LQV0|A0A6C1LQV0_COCIT,tr|A0A0J6YHL9|A0A0J6YHL9_COCIT,tr|A0A0J8QMX6|A0A0J8QMX6_COCIT	5	0	3	2	;Cocci	2	0
AVEDAEVAVAADPK	tr|A0A0J6FMA2|A0A0J6FMA2_COCPO,tr|E9D3G5|E9D3G5_COCPS	2	2	0	0	;Cocci	1	0
AVEGVSGVSVSAK	tr|E9CT67|E9CT67_COCPS	3	0	3	0	;Cocci	1	0
AVEQVFGVAPDMIR	tr|E9DAE0|E9DAE0_COCPS	2	0	2	0	;Cocci	1	0
AVGIQAAENNGLTVSTK	tr|C5P2E1|C5P2E1_COCP7,tr|A0A0J6HY70|A0A0J6HY70_COCPO,tr|E9CS22|E9CS22_COCPS,tr|A0A0J8S707|A0A0J8S707_COCIT,tr|A0A0E1RZ20|A0A0E1RZ20_COCIM,tr|A0A6C1M2T9|A0A6C1M2T9_COCIT,tr|A0A0J6YT65|A0A0J6YT65_COCIT	4	1	2	1	;Cocci	3	0
AVGIWECR	tr|C5PDP0|C5PDP0_COCP7,tr|A0A0J6FRJ5|A0A0J6FRJ5_COCPO,tr|E9D1D4|E9D1D4_COCPS,tr|A0A0J8RMN9|A0A0J8RMN9_COCIT,tr|A0A0E1S0E7|A0A0E1S0E7_COCIM,tr|A0A0J7BFT7|A0A0J7BFT7_COCIT,tr|A0A6C1LL47|A0A6C1LL47_COCIT,tr|A0A0J8R0Y3|A0A0J8R0Y3_COCIT	1	1	0	0	;Cocci	1	0
AVISSAEAATCIGK	tr|C5PHC4|C5PHC4_COCP7,tr|E9CUT5|E9CUT5_COCPS,tr|A0A0J6F5I5|A0A0J6F5I5_COCPO,tr|A0A0J8RHM2|A0A0J8RHM2_COCIT,tr|J3KIC5|J3KIC5_COCIM,tr|A0A6C1M8Z3|A0A6C1M8Z3_COCIT,tr|A0A0J8TGK6|A0A0J8TGK6_COCIT	1	0	0	1	;Cocci	1	0
AVITVPAYFNDNQR	tr|C5P2X4|C5P2X4_COCP7,tr|E9CTX8|E9CTX8_COCPS,tr|A0A0J6F4P0|A0A0J6F4P0_COCPO,tr|A0A0J8UVR6|A0A0J8UVR6_COCIT,tr|A0A0E1S092|A0A0E1S092_COCIM,tr|A0A6C1M325|A0A6C1M325_COCIT,tr|A0A0J6YPZ4|A0A0J6YPZ4_COCIT,tr|A0A0J8U3G0|A0A0J8U3G0_COCIT	1	0	1	0	;Cocci	1	0
AVLEATPDSPSPIITIR	tr|C5P4A2|C5P4A2_COCP7,tr|A0A0J6FI14|A0A0J6FI14_COCPO,tr|E9D6B0|E9D6B0_COCPS,tr|A0A0J8UHA4|A0A0J8UHA4_COCIT,tr|J3K6E3|J3K6E3_COCIM,tr|A0A6C1LUP0|A0A6C1LUP0_COCIT,tr|A0A0J8R5G7|A0A0J8R5G7_COCIT,tr|A0A0J7BAL1|A0A0J7BAL1_COCIT	5	0	3	2	;Cocci	2	0
AVLVDLEPGTMDAVR	tr|A0A0J6FFA5|A0A0J6FFA5_COCPO,tr|C5P5I9|C5P5I9_COCP7,tr|E9DID7|E9DID7_COCPS,tr|A0A0E1RWA2|A0A0E1RWA2_COCIM,tr|A0A0J6YBC1|A0A0J6YBC1_COCIT,tr|A0A6C1M1A2|A0A6C1M1A2_COCIT	10	4	4	2	;Cocci	3	0
AVLVDNTSDPTLASAYPLFLSK	tr|C5P9N4|C5P9N4_COCP7,tr|A0A0J6FRI0|A0A0J6FRI0_COCPO,tr|E9CZ01|E9CZ01_COCPS	4	0	3	1	;Cocci	2	90.909
AVNNAINDLLIEEEDYK	tr|C5PE03|C5PE03_COCP7,tr|E9D1T4|E9D1T4_COCPS,tr|J3K2N3|J3K2N3_COCIM,tr|A0A6C1LUA1|A0A6C1LUA1_COCIT	2	0	1	1	;Cocci	2	0
AVQTADAEAYAR	tr|C5P437|C5P437_COCP7,tr|E9D6J1|E9D6J1_COCPS,tr|A0A0J6FE21|A0A0J6FE21_COCPO,tr|J3K671|J3K671_COCIM,tr|A0A0J6YJC4|A0A0J6YJC4_COCIT,tr|A0A6C1LVC3|A0A6C1LVC3_COCIT,tr|A0A0J8R484|A0A0J8R484_COCIT	2	1	1	0	;Cocci	2	0
AVSLEATDYAVR	tr|C5P8J6|C5P8J6_COCP7,tr|A0A0J6FK45|A0A0J6FK45_COCPO,tr|E9D0N0|E9D0N0_COCPS	8	4	2	2	;Cocci	3	0
AVTEGPAAVR	tr|C5P8V3|C5P8V3_COCP7,tr|A0A0J6FJN7|A0A0J6FJN7_COCPO,tr|E9D129|E9D129_COCPS,tr|A0A0J8RV60|A0A0J8RV60_COCIT,tr|A0A0E1RYN8|A0A0E1RYN8_COCIM,tr|A0A6C1LN32|A0A6C1LN32_COCIT,tr|A0A0J6YKV7|A0A0J6YKV7_COCIT,tr|A0A0J8QIX2|A0A0J8QIX2_COCIT	1	1	0	0	;Cocci	1	0
AVTTTLGPK	tr|C5P7S3|C5P7S3_COCP7,tr|E9CT89|E9CT89_COCPS,tr|O94110|O94110_COCIT,tr|J3K7T8|J3K7T8_COCIM,tr|A0A0J8QN89|A0A0J8QN89_COCIT,tr|A0A0J6Y8K6|A0A0J6Y8K6_COCIT	5	3	1	1	;Cocci	3	0
AVTVGASTLADER	sp|C5P4Z8|SUB8_COCP7,tr|E9DBN4|E9DBN4_COCPS,tr|A0A0J6FFQ8|A0A0J6FFQ8_COCPO,tr|A0A0J8RDN3|A0A0J8RDN3_COCIT,tr|J3K8N2|J3K8N2_COCIM,tr|A0A0J7B1W2|A0A0J7B1W2_COCIT,tr|A0A6C1M2V9|A0A6C1M2V9_COCIT,tr|A0A0J8QRR5|A0A0J8QRR5_COCIT	9	3	3	3	;Cocci	3	0
AVVPNPVFVEEGLK	tr|C5P261|C5P261_COCP7,tr|A0A0J6F3F7|A0A0J6F3F7_COCPO,tr|A0A0J8RXN1|A0A0J8RXN1_COCIT,tr|J3KLX5|J3KLX5_COCIM,tr|A0A0J8QW90|A0A0J8QW90_COCIT,tr|A0A0J6Y0S5|A0A0J6Y0S5_COCIT,tr|A0A6C1M7F4|A0A6C1M7F4_COCIT	2	2	0	0	;Cocci	1	0
AVVQVFEGTSGIDVK	tr|C5P0D5|C5P0D5_COCP7,tr|E9DF35|E9DF35_COCPS	6	1	3	2	;Cocci	3	0
AVVSSASEAAELLLR	tr|E9DH56|E9DH56_COCPS,tr|A0A0J8S5J5|A0A0J8S5J5_COCIT,tr|A0A0J6YNJ4|A0A0J6YNJ4_COCIT,tr|J3K0E9|J3K0E9_COCIM,tr|A0A6C1LP70|A0A6C1LP70_COCIT	4	0	3	1	;Cocci	2	0
AVYDVIGEGVVR	tr|C5PE99|C5PE99_COCP7,tr|E9DG30|E9DG30_COCPS,tr|A0A0J6FG31|A0A0J6FG31_COCPO,tr|A0A0J8RX57|A0A0J8RX57_COCIT,tr|A0A0D8JTM5|A0A0D8JTM5_COCIM,tr|A0A0J6Y163|A0A0J6Y163_COCIT,tr|A0A0D8JU97|A0A0D8JU97_COCIM,tr|A0A6C1MC15|A0A6C1MC15_COCIT	7	3	2	2	;Cocci	3	0
AVYIETIGNPR	tr|C5P7U2|C5P7U2_COCP7,tr|A0A0J6I7A3|A0A0J6I7A3_COCPO,tr|E9CT59|E9CT59_COCPS,tr|A0A0J8U791|A0A0J8U791_COCIT,tr|J3K7V2|J3K7V2_COCIM,tr|A0A0J6Y9E0|A0A0J6Y9E0_COCIT,tr|A0A0J8QND6|A0A0J8QND6_COCIT,tr|A0A6C1LW90|A0A6C1LW90_COCIT	4	2	2	0	;Cocci	2	0
AWATFAANPWTGLR	tr|C5PE69|C5PE69_COCP7,tr|E9DGD9|E9DGD9_COCPS,tr|A0A0J6I9Y3|A0A0J6I9Y3_COCPO,tr|A0A0E1RWG7|A0A0E1RWG7_COCIM,tr|A0A6C1MC99|A0A6C1MC99_COCIT,tr|A0A0J6Y617|A0A0J6Y617_COCIT,tr|A0A0J8QV64|A0A0J8QV64_COCIT	1	0	1	0	;Cocci	1	0
AWDAVGGAAGLFEVFQAVGSSQAR	tr|C5PB73|C5PB73_COCP7,tr|E9DI07|E9DI07_COCPS	1	0	1	0	;Cocci	1	0
AYCNEAECGEAIR	tr|C5P1G9|C5P1G9_COCP7,tr|E9D9D7|E9D9D7_COCPS,tr|A0A0J6IEA0|A0A0J6IEA0_COCPO,tr|J3KDU0|J3KDU0_COCIM,tr|A0A6C1LS71|A0A6C1LS71_COCIT,tr|A0A0J8QX78|A0A0J8QX78_COCIT,tr|A0A0J6YCF7|A0A0J6YCF7_COCIT	2	0	1	1	;Cocci	2	0
AYIIETLLNGLSR	tr|C5PE95|C5PE95_COCP7,tr|E9DG24|E9DG24_COCPS,tr|A0A0J6FHI5|A0A0J6FHI5_COCPO,tr|A0A0J8UMF0|A0A0J8UMF0_COCIT,tr|J3K9Y7|J3K9Y7_COCIM,tr|A0A0J6Y3Q9|A0A0J6Y3Q9_COCIT,tr|A0A6C1M462|A0A6C1M462_COCIT	1	0	1	0	;Cocci	1	0
AYLPVNESFGFSADLR	tr|C5P0H1|C5P0H1_COCP7,tr|E9DFM9|E9DFM9_COCPS,tr|A0A0E1RXE9|A0A0E1RXE9_COCIM,tr|A0A6C1LQI3|A0A6C1LQI3_COCIT	5	1	2	2	;Cocci	3	100
CATITPDEAR	tr|C5PB57|C5PB57_COCP7,tr|A0A0J6FL06|A0A0J6FL06_COCPO,tr|E9DHY0|E9DHY0_COCPS,tr|A0A0J8RSJ7|A0A0J8RSJ7_COCIT,tr|A0A0J6YEI1|A0A0J6YEI1_COCIT,tr|J3K3W0|J3K3W0_COCIM,tr|A0A0J8U1D8|A0A0J8U1D8_COCIT,tr|A0A6C1LXD4|A0A6C1LXD4_COCIT	3	1	1	1	;Cocci	3	0
CEALNISGEFFR	tr|C5P9A1|C5P9A1_COCP7,tr|E9D002|E9D002_COCPS,tr|A0A0J6IMP9|A0A0J6IMP9_COCPO,tr|A0A0J8S2T1|A0A0J8S2T1_COCIT,tr|J3KC94|J3KC94_COCIM,tr|A0A0J7BDD0|A0A0J7BDD0_COCIT,tr|A0A6C1LNZ6|A0A6C1LNZ6_COCIT,tr|A0A0J8R7B8|A0A0J8R7B8_COCIT	9	4	3	2	;Cocci	3	0
CGVPVVPGTEGPVSR	tr|C5PE04|C5PE04_COCP7,tr|E9D1T5|E9D1T5_COCPS	1	0	1	0	;Cocci	1	0
CHCSKPELPGQITPCVEEACPLDAR	tr|A0A0J6F1D9|A0A0J6F1D9_COCPO,tr|I3XPI9|I3XPI9_COCPO,tr|I3XPI8|I3XPI8_COCPO,tr|Q6QJA5|Q6QJA5_COCPO,tr|C5P6F8|C5P6F8_COCP7,tr|I3XPK7|I3XPK7_COCPO,tr|I3XPJ0|I3XPJ0_COCPO,tr|I3XPL6|I3XPL6_COCPO,tr|I3XPK2|I3XPK2_COCPO,tr|A1KXE9|A1KXE9_COCPO,tr|I3XPJ5|I3XPJ5_COCPO,tr|A0A514C9B5|A0A514C9B5_COCPO,tr|A0A514C9C8|A0A514C9C8_COCPO,tr|I3XPM0|I3XPM0_COCPO,tr|J9UVQ6|J9UVQ6_COCPO,tr|I3XPK4|I3XPK4_COCPO,tr|A0A5…	2	0	1	1	;Cocci	2	0
CPFTGLVSIR	tr|C5PJA3|C5PJA3_COCP7,tr|E9DCB6|E9DCB6_COCPS,tr|A0A0J6F841|A0A0J6F841_COCPO,tr|A0A0J8RGG5|A0A0J8RGG5_COCIT,tr|J3K4P5|J3K4P5_COCIM,tr|A0A0J6YFH1|A0A0J6YFH1_COCIT,tr|A0A6C1M623|A0A6C1M623_COCIT	1	1	0	0	;Cocci	1	0
CSVLTILDAGDSDILSR	tr|A0A0J6FMN2|A0A0J6FMN2_COCPO,tr|C5P1C6|C5P1C6_COCP7,tr|E9D9K2|E9D9K2_COCPS,tr|A0A0J8RQN7|A0A0J8RQN7_COCIT,tr|A0A0D8JUN0|A0A0D8JUN0_COCIM,tr|A0A6C1LRV5|A0A6C1LRV5_COCIT,tr|A0A0J6YAL9|A0A0J6YAL9_COCIT	10	3	4	3	;Cocci	3	0
CTGAVVGQQPFGGSR	tr|A0A0J6FGF1|A0A0J6FGF1_COCPO,tr|C5P5I8|C5P5I8_COCP7,tr|E9DID6|E9DID6_COCPS,tr|A0A0J8RMC0|A0A0J8RMC0_COCIT,tr|A0A0E1RWZ4|A0A0E1RWZ4_COCIM,tr|A0A6C1LW88|A0A6C1LW88_COCIT,tr|A0A0J7B2T2|A0A0J7B2T2_COCIT,tr|A0A0J8R5G4|A0A0J8R5G4_COCIT	6	2	3	1	;Cocci	3	100
DAALDKSEVHEIVLVGGSTR	tr|C5P2X4|C5P2X4_COCP7,tr|E9CTX8|E9CTX8_COCPS,tr|A0A0J6F4P0|A0A0J6F4P0_COCPO,tr|A0A0J8UVR6|A0A0J8UVR6_COCIT,tr|A0A0E1S092|A0A0E1S092_COCIM,tr|A0A6C1M325|A0A6C1M325_COCIT,tr|A0A0J6YPZ4|A0A0J6YPZ4_COCIT,tr|A0A0J8U3G0|A0A0J8U3G0_COCIT	1	0	0	1	;Cocci	1	0
DAGAIAGLNVLR	tr|C5P2X4|C5P2X4_COCP7,tr|E9CTX8|E9CTX8_COCPS,tr|A0A0J6F4P0|A0A0J6F4P0_COCPO,tr|A0A0J8UVR6|A0A0J8UVR6_COCIT,tr|A0A0E1S092|A0A0E1S092_COCIM,tr|A0A6C1M325|A0A6C1M325_COCIT,tr|A0A0J6YPZ4|A0A0J6YPZ4_COCIT,tr|A0A0J8U3G0|A0A0J8U3G0_COCIT	9	3	3	3	;Cocci	3	0
DAGLIAGLNVLR	tr|C5P2L6|C5P2L6_COCP7,tr|A0A0J6ETY9|A0A0J6ETY9_COCPO,tr|E9CRM8|E9CRM8_COCPS,tr|A0A0J8RPP7|A0A0J8RPP7_COCIT,tr|J3KLI0|J3KLI0_COCIM,tr|A0A6C1LY33|A0A6C1LY33_COCIT,tr|A0A0J8R6R0|A0A0J8R6R0_COCIT	6	2	2	2	;Cocci	3	0
DAGQIAGLNVLR	tr|Q0MYP6|Q0MYP6_COCPO,tr|C5P1S8|C5P1S8_COCP7,tr|E9D8X2|E9D8X2_COCPS,tr|A0A0J6FA47|A0A0J6FA47_COCPO,tr|J3KDH2|J3KDH2_COCIM,tr|A0A0J6YA05|A0A0J6YA05_COCIT,tr|A0A6C1LP85|A0A6C1LP85_COCIT,tr|A0A0J8R6P7|A0A0J8R6P7_COCIT	9	3	3	3	;Cocci	3	0
DAGVDLIPSNDFAFYDQVLDHIQLFGVIPER	tr|C5P8V3|C5P8V3_COCP7,tr|A0A0J6FJN7|A0A0J6FJN7_COCPO,tr|E9D129|E9D129_COCPS,tr|A0A0J8RV60|A0A0J8RV60_COCIT,tr|A0A0E1RYN8|A0A0E1RYN8_COCIM,tr|A0A6C1LN32|A0A6C1LN32_COCIT,tr|A0A0J6YKV7|A0A0J6YKV7_COCIT,tr|A0A0J8QIX2|A0A0J8QIX2_COCIT	1	0	1	0	;Cocci	1	100
DAIDNTFATR	tr|C5PIU5|C5PIU5_COCP7,tr|E9D4M4|E9D4M4_COCPS,tr|A0A0J6F7P0|A0A0J6F7P0_COCPO,tr|A0A0J8RHS1|A0A0J8RHS1_COCIT,tr|A0A0E1RY35|A0A0E1RY35_COCIM,tr|A0A0J6XXT7|A0A0J6XXT7_COCIT,tr|A0A6C1M4A7|A0A6C1M4A7_COCIT,tr|A0A0J8RCP3|A0A0J8RCP3_COCIT	3	1	1	1	;Cocci	3	0
DAIELISQLR	tr|C5PIZ8|C5PIZ8_COCP7,tr|A0A0J6FAH8|A0A0J6FAH8_COCPO,tr|E9D634|E9D634_COCPS,tr|A0A0J8RGR0|A0A0J8RGR0_COCIT,tr|J3KGR4|J3KGR4_COCIM,tr|A0A6C1M877|A0A6C1M877_COCIT,tr|A0A0J6XXM7|A0A0J6XXM7_COCIT,tr|A0A0J8U4E8|A0A0J8U4E8_COCIT	2	0	2	0	;Cocci	1	0
DALLLVFANK	tr|A0A0J8R145|A0A0J8R145_COCIT	2	0	1	1	;Cocci	2	0
DALNEALAEELASNDK	tr|C5P3J7|C5P3J7_COCP7,tr|A0A0J6F772|A0A0J6F772_COCPO,tr|E9DEJ4|E9DEJ4_COCPS,tr|A0A0E1RW39|A0A0E1RW39_COCIM,tr|A0A0J6YDF9|A0A0J6YDF9_COCIT,tr|A0A6C1M5D7|A0A6C1M5D7_COCIT	2	0	2	0	;Cocci	1	0
DASNSVSDELFPFSR	tr|A0A0J6FM55|A0A0J6FM55_COCPO,tr|C5P0K7|C5P0K7_COCP7,tr|Q0MYQ6|Q0MYQ6_COCPO,tr|E9DFI5|E9DFI5_COCPS	5	0	5	0	;Cocci	1	0
DAVGAGAGALGSER	tr|A0A6C1LH36|A0A6C1LH36_COCIT	2	2	0	0	;Cocci	1	0
DAVNDLSLNFLSR	tr|C5P331|C5P331_COCP7,tr|E9CUF1|E9CUF1_COCPS,tr|A0A0J6F4I2|A0A0J6F4I2_COCPO,tr|A0A0J8RZ31|A0A0J8RZ31_COCIT,tr|J3KL55|J3KL55_COCIM,tr|A0A6C1M5L5|A0A6C1M5L5_COCIT,tr|A0A0J8U3B6|A0A0J8U3B6_COCIT,tr|A0A0J7BHU8|A0A0J7BHU8_COCIT	5	1	3	1	;Cocci	3	0
DDLFNTNASIVR	tr|Q0MYP8|Q0MYP8_COCPO,tr|C5PC34|C5PC34_COCP7,tr|E9D7V9|E9D7V9_COCPS,tr|A0A0J6FKM5|A0A0J6FKM5_COCPO,tr|J3KFM6|J3KFM6_COCIM,tr|A0A6C1LUP5|A0A6C1LUP5_COCIT,tr|A0A0J8QYC2|A0A0J8QYC2_COCIT,tr|A0A0J6YD23|A0A0J6YD23_COCIT	4	0	2	2	;Cocci	2	0
DDRIEIIANDQGNR	tr|C5P2L6|C5P2L6_COCP7,tr|A0A0J6ETY9|A0A0J6ETY9_COCPO,tr|E9CRM8|E9CRM8_COCPS,tr|A0A0J8RPP7|A0A0J8RPP7_COCIT,tr|J3KLI0|J3KLI0_COCIM,tr|A0A6C1LY33|A0A6C1LY33_COCIT,tr|A0A0J8R6R0|A0A0J8R6R0_COCIT	2	0	2	0	;Cocci	1	0
DEEEDAYIK	tr|A0A0J6FVF0|A0A0J6FVF0_COCPO,tr|C5P9F0|C5P9F0_COCP7,tr|E9D076|E9D076_COCPS,tr|A0A0E1RYF5|A0A0E1RYF5_COCIM,tr|A0A0J8UD72|A0A0J8UD72_COCIT,tr|A0A0J6YM89|A0A0J6YM89_COCIT,tr|A0A6C1LNU7|A0A6C1LNU7_COCIT,tr|A0A0J8R4M8|A0A0J8R4M8_COCIT	1	0	1	0	;Cocci	1	0
DEQTDYLNESR	tr|C5P161|C5P161_COCP7,tr|E9DDY8|E9DDY8_COCPS,tr|A0A0J6IEN9|A0A0J6IEN9_COCPO,tr|A0A0J8UG66|A0A0J8UG66_COCIT,tr|J3KE37|J3KE37_COCIM,tr|A0A0J7B4R4|A0A0J7B4R4_COCIT,tr|A0A6C1LMF3|A0A6C1LMF3_COCIT	4	0	3	1	;Cocci	2	0
DFELEETEEEK	tr|C5P161|C5P161_COCP7,tr|E9DDY8|E9DDY8_COCPS,tr|A0A0J6IEN9|A0A0J6IEN9_COCPO,tr|A0A0J8UG66|A0A0J8UG66_COCIT,tr|J3KE37|J3KE37_COCIM,tr|A0A0J7B4R4|A0A0J7B4R4_COCIT,tr|A0A6C1LMF3|A0A6C1LMF3_COCIT	1	0	1	0	;Cocci	1	0
DFELEETEEEKK	tr|C5P161|C5P161_COCP7,tr|E9DDY8|E9DDY8_COCPS,tr|A0A0J6IEN9|A0A0J6IEN9_COCPO,tr|A0A0J8UG66|A0A0J8UG66_COCIT,tr|J3KE37|J3KE37_COCIM,tr|A0A0J7B4R4|A0A0J7B4R4_COCIT,tr|A0A6C1LMF3|A0A6C1LMF3_COCIT	1	0	0	1	;Cocci	1	0
DFIPVGSIDYLVPGTYYLTK	tr|C5P9Q5|C5P9Q5_COCP7,tr|E9CZ28|E9CZ28_COCPS,tr|A0A0J6FID7|A0A0J6FID7_COCPO	1	0	1	0	;Cocci	1	0
DFLPFLTASTVTAR	tr|A0A0J6FG08|A0A0J6FG08_COCPO,tr|C5PJ52|C5PJ52_COCP7,tr|E9DCH7|E9DCH7_COCPS,tr|A0A0J8RG98|A0A0J8RG98_COCIT,tr|A0A0E1S115|A0A0E1S115_COCIM,tr|A0A0J6YH18|A0A0J6YH18_COCIT,tr|A0A6C1M1B4|A0A6C1M1B4_COCIT,tr|A0A0J8R9F5|A0A0J8R9F5_COCIT	4	0	3	1	;Cocci	2	0
DFPAPTTTLTVVAK	tr|Q0MYN7|Q0MYN7_COCPO,tr|C5P7T6|C5P7T6_COCP7,tr|E9CT67|E9CT67_COCPS	1	1	0	0	;Cocci	1	0
DFVIPDQVIDR	tr|A0A0J6I1J6|A0A0J6I1J6_COCPO,tr|C5PGN6|C5PGN6_COCP7,tr|E9CWI9|E9CWI9_COCPS,tr|A0A0J8RFZ0|A0A0J8RFZ0_COCIT,tr|A0A0E1RZQ7|A0A0E1RZQ7_COCIM,tr|A0A0J7AVD5|A0A0J7AVD5_COCIT,tr|A0A6C1M5C1|A0A6C1M5C1_COCIT	3	0	3	0	;Cocci	1	0
DGDVLDLTGNPSR	tr|A0A0J6EZ04|A0A0J6EZ04_COCPO,tr|C5PI34|C5PI34_COCP7,tr|E9DCY2|E9DCY2_COCPS,tr|A0A0E1RYE4|A0A0E1RYE4_COCIM,tr|A0A6C1M7V6|A0A6C1M7V6_COCIT,tr|A0A0J8U2A8|A0A0J8U2A8_COCIT,tr|A0A0J6Y0S1|A0A0J6Y0S1_COCIT	2	0	2	0	;Cocci	1	0
DGPGESAYYLAVNR	tr|C5P9Y9|C5P9Y9_COCP7,tr|A0A0J6FR31|A0A0J6FR31_COCPO,tr|E9CZE4|E9CZE4_COCPS	1	0	1	0	;Cocci	1	0
DGQKVDEVLGAVPPALEAAIQK	tr|C5PCY9|C5PCY9_COCP7,tr|A0A0J6FRQ8|A0A0J6FRQ8_COCPO,tr|E9D268|E9D268_COCPS,tr|A0A0J8UK38|A0A0J8UK38_COCIT,tr|J3K1P2|J3K1P2_COCIM,tr|A0A6C1LKD3|A0A6C1LKD3_COCIT,tr|A0A0J6YJ85|A0A0J6YJ85_COCIT	1	0	1	0	;Cocci	1	90.909
DIDVILVAPK	tr|C5PCI0|C5PCI0_COCP7,tr|E9D7C1|E9D7C1_COCPS,tr|A0A0J6FQ21|A0A0J6FQ21_COCPO,tr|A0A0E1RXT7|A0A0E1RXT7_COCIM,tr|A0A6C1LV47|A0A6C1LV47_COCIT,tr|A0A0J6YDM9|A0A0J6YDM9_COCIT	6	2	3	1	;Cocci	3	0
DIDVLVNNAGLVR	tr|C5PI91|C5PI91_COCP7,tr|E9DHF8|E9DHF8_COCPS,tr|A0A0J6F6R9|A0A0J6F6R9_COCPO,tr|A0A0J8UPU0|A0A0J8UPU0_COCIT,tr|A0A0E1RZZ2|A0A0E1RZZ2_COCIM,tr|A0A6C1MKK4|A0A6C1MKK4_COCIT,tr|A0A0J8TQC3|A0A0J8TQC3_COCIT,tr|A0A0J6Y1Q3|A0A0J6Y1Q3_COCIT	6	0	3	3	;Cocci	2	0
DIELVMAQANVSR	tr|C5NZP9|C5NZP9_COCP7,tr|A0A0J6IHQ5|A0A0J6IHQ5_COCPO,tr|E9D325|E9D325_COCPS,sp|Q1DHR3|NACA_COCIM,tr|A0A0J8S4Z8|A0A0J8S4Z8_COCIT,tr|A0A0J8QXU5|A0A0J8QXU5_COCIT,tr|A0A0J6YRD6|A0A0J6YRD6_COCIT,tr|A0A6C1LP21|A0A6C1LP21_COCIT	6	2	3	1	;Cocci	3	0
DIGAAGVVPLLK	tr|A0A0J6FL98|A0A0J6FL98_COCPO,tr|C5PBC3|C5PBC3_COCP7,tr|E9DGK7|E9DGK7_COCPS	10	4	3	3	;Cocci	3	0
DIITQIVTSELTGDK	tr|C5P6X6|C5P6X6_COCP7,tr|A0A0J6FC96|A0A0J6FC96_COCPO,tr|E9DAN8|E9DAN8_COCPS,tr|A0A0J8S036|A0A0J8S036_COCIT,tr|J3K716|J3K716_COCIM,tr|A0A0J6Y8C3|A0A0J6Y8C3_COCIT,tr|A0A6C1LZ62|A0A6C1LZ62_COCIT	8	2	3	3	;Cocci	3	0
DILTNVGSAGAAAPAAGVAAAAGGAAPTEAAPAAEEK	tr|C5P8Y2|C5P8Y2_COCP7,tr|E9D178|E9D178_COCPS,tr|A0A0J6FV84|A0A0J6FV84_COCPO	2	0	2	0	;Cocci	1	0
DIMCGDEAAAAR	tr|C5P6W8|C5P6W8_COCP7,tr|E9DAM9|E9DAM9_COCPS,tr|A0A0J6F1Y8|A0A0J6F1Y8_COCPO,tr|A0A0J8USS9|A0A0J8USS9_COCIT,tr|J3K706|J3K706_COCIM,tr|A0A0J8QWY4|A0A0J8QWY4_COCIT,tr|A0A0J6Y2U1|A0A0J6Y2U1_COCIT,tr|A0A6C1M8J5|A0A6C1M8J5_COCIT	1	0	1	0	;Cocci	1	0
DINIEFSDPHTLVIHGR	tr|C5PFR6|C5PFR6_COCP7,tr|A0A0J6F612|A0A0J6F612_COCPO,tr|E9DJF4|E9DJF4_COCPS,tr|A0A0J8RTD3|A0A0J8RTD3_COCIT,tr|J3KJV0|J3KJV0_COCIM,tr|A0A6C1M4E8|A0A6C1M4E8_COCIT,tr|A0A0J6Y211|A0A0J6Y211_COCIT,tr|A0A0J8TRC0|A0A0J8TRC0_COCIT	9	5	2	2	;Cocci	3	94.118
DIPSVEVPVDIR	tr|C5P3H9|C5P3H9_COCP7,tr|A0A0J6IB29|A0A0J6IB29_COCPO,tr|E9DEL5|E9DEL5_COCPS	1	1	0	0	;Cocci	1	0
DIQAWEYIPLGPFNAK	tr|A0A0J6I1N5|A0A0J6I1N5_COCPO,tr|C5PGS5|C5PGS5_COCP7,tr|E9CWP1|E9CWP1_COCPS,tr|A0A0J8RFT3|A0A0J8RFT3_COCIT,tr|J3KIY0|J3KIY0_COCIM,tr|A0A0J6XYC2|A0A0J6XYC2_COCIT,tr|A0A6C1M5M9|A0A6C1M5M9_COCIT,tr|A0A0J8QSK1|A0A0J8QSK1_COCIT	1	0	1	0	;Cocci	1	100
DIQDVILVGGMTR	tr|Q0MYP6|Q0MYP6_COCPO,tr|C5P1S8|C5P1S8_COCP7,tr|E9D8X2|E9D8X2_COCPS,tr|A0A0J6FA47|A0A0J6FA47_COCPO,tr|J3KDH2|J3KDH2_COCIM,tr|A0A0J6YA05|A0A0J6YA05_COCIT,tr|A0A6C1LP85|A0A6C1LP85_COCIT,tr|A0A0J8R6P7|A0A0J8R6P7_COCIT	12	6	3	3	;Cocci	3	0
DIQHAPGSNPSSGFATPK	tr|C5PG85|C5PG85_COCP7,tr|A0A0J6F453|A0A0J6F453_COCPO,tr|E9CVY6|E9CVY6_COCPS,tr|J3KJF8|J3KJF8_COCIM,tr|A0A6C1M7S4|A0A6C1M7S4_COCIT,tr|A0A0J6Y1H3|A0A0J6Y1H3_COCIT,tr|A0A0J8QUD1|A0A0J8QUD1_COCIT	1	0	1	0	;Cocci	1	100
DISEASVFEEYAVPK	tr|C5P8Y8|C5P8Y8_COCP7,tr|A0A0J6FVX9|A0A0J6FVX9_COCPO,tr|E9D184|E9D184_COCPS,tr|A0A0J8UM08|A0A0J8UM08_COCIT,tr|J3KCL3|J3KCL3_COCIM,tr|A0A0J6YM90|A0A0J6YM90_COCIT,tr|A0A6C1LMZ1|A0A6C1LMZ1_COCIT,tr|A0A0J8QJS3|A0A0J8QJS3_COCIT	4	2	1	1	;Cocci	3	0
DISLKEEFQKDPQR	tr|A0A0J6FIX9|A0A0J6FIX9_COCPO,tr|C5PAT7|C5PAT7_COCP7,tr|E9DJ86|E9DJ86_COCPS,tr|A0A0J8UU30|A0A0J8UU30_COCIT,tr|A0A0J6YGL3|A0A0J6YGL3_COCIT,tr|A0A0E1RVP8|A0A0E1RVP8_COCIM,tr|A0A6C1LX08|A0A6C1LX08_COCIT,tr|A0A0J8TWL0|A0A0J8TWL0_COCIT	1	0	1	0	;Cocci	1	0
DISLTDYIQIR	tr|C5PAF6|C5PAF6_COCP7,tr|A0A0J6FU58|A0A0J6FU58_COCPO,tr|E9CXY5|E9CXY5_COCPS,tr|A0A0J8RBI4|A0A0J8RBI4_COCIT,tr|J3KB23|J3KB23_COCIM,tr|A0A6C1LM59|A0A6C1LM59_COCIT,tr|A0A0J7BBS3|A0A0J7BBS3_COCIT	10	3	6	1	;Cocci	3	0
DITETFIANEGMYTGQFIYAGK	tr|C5P774|C5P774_COCP7,tr|A0A0J6FA00|A0A0J6FA00_COCPO,tr|E9DB26|E9DB26_COCPS,tr|A0A0E1RVS3|A0A0E1RVS3_COCIM,tr|A0A6C1LYK9|A0A6C1LYK9_COCIT,tr|A0A0J6Y8M1|A0A0J6Y8M1_COCIT,tr|A0A0J8QTJ7|A0A0J8QTJ7_COCIT	1	0	0	1	;Cocci	1	100
DKTLIIWNLTR	tr|C5PCX6|C5PCX6_COCP7,tr|E9D249|E9D249_COCPS,tr|A0A0J6FMY2|A0A0J6FMY2_COCPO,tr|J3K1M8|J3K1M8_COCIM,tr|A0A0J6YP36|A0A0J6YP36_COCIT,tr|A0A6C1LMP8|A0A6C1LMP8_COCIT	2	0	1	1	;Cocci	2	0
DLAVALTGLSVR	tr|A0A0J6ETN3|A0A0J6ETN3_COCPO,tr|C5P2B5|C5P2B5_COCP7,tr|Q3HYC2|Q3HYC2_COCPO,tr|E9CSB4|E9CSB4_COCPS,tr|J3KLS4|J3KLS4_COCIM,tr|A0A0J6Y553|A0A0J6Y553_COCIT,tr|A0A6C1M2Z1|A0A6C1M2Z1_COCIT,tr|A0A0J8TX29|A0A0J8TX29_COCIT	1	0	1	0	;Cocci	1	0
DLEAQLKDIIVAFNK	tr|C5P088|C5P088_COCP7,tr|E9DIK7|E9DIK7_COCPS,tr|A0A0J6FLP0|A0A0J6FLP0_COCPO,tr|J3KD83|J3KD83_COCIM,tr|A0A6C1LSG3|A0A6C1LSG3_COCIT,tr|A0A0J7B3M1|A0A0J7B3M1_COCIT	1	0	1	0	;Cocci	1	0
DLETTFLEDTR	tr|C5P5J5|C5P5J5_COCP7,tr|E9DIE4|E9DIE4_COCPS,tr|A0A0J6FCI1|A0A0J6FCI1_COCPO	1	0	1	0	;Cocci	1	0
DLGAALNPFGAQQILLGIETLSLR	tr|C5P7U2|C5P7U2_COCP7,tr|A0A0J6I7A3|A0A0J6I7A3_COCPO,tr|E9CT59|E9CT59_COCPS,tr|A0A0J8U791|A0A0J8U791_COCIT,tr|J3K7V2|J3K7V2_COCIM,tr|A0A0J6Y9E0|A0A0J6Y9E0_COCIT,tr|A0A0J8QND6|A0A0J8QND6_COCIT,tr|A0A6C1LW90|A0A6C1LW90_COCIT	2	0	2	0	;Cocci	1	91.667
DLISALVSGLLTIGSR	tr|C5P6G2|C5P6G2_COCP7,tr|A0A0J6I5L6|A0A0J6I5L6_COCPO,tr|E9CYS5|E9CYS5_COCPS,tr|A0A0E1RW58|A0A0E1RW58_COCIM,tr|A0A6C1LXT5|A0A6C1LXT5_COCIT,tr|A0A0J6Y6S4|A0A0J6Y6S4_COCIT	8	3	3	2	;Cocci	3	0
DLNADTTAFQR	tr|C5PG89|C5PG89_COCP7,tr|A0A0J6EWK8|A0A0J6EWK8_COCPO,tr|E9CVZ2|E9CVZ2_COCPS,tr|A0A0J8RVY6|A0A0J8RVY6_COCIT,tr|A0A0E1RZV1|A0A0E1RZV1_COCIM,tr|A0A0J6XYZ9|A0A0J6XYZ9_COCIT,tr|A0A6C1MGW2|A0A6C1MGW2_COCIT,tr|A0A0J8QYP6|A0A0J8QYP6_COCIT	3	0	2	1	;Cocci	2	0
DLNELFKDVDNIIDVR	tr|C5P091|C5P091_COCP7,tr|E9DIL1|E9DIL1_COCPS,tr|A0A0J6F9T2|A0A0J6F9T2_COCPO,tr|A0A0E1RYR7|A0A0E1RYR7_COCIM,tr|A0A6C1LRM5|A0A6C1LRM5_COCIT,tr|A0A0J6YBK5|A0A0J6YBK5_COCIT	2	0	2	0	;Cocci	1	0
DLQELIAEGTTK	tr|C5P2T8|C5P2T8_COCP7,tr|A0A0J6HZ73|A0A0J6HZ73_COCPO,tr|E9CTT5|E9CTT5_COCPS,tr|A0A0J8URJ2|A0A0J8URJ2_COCIT,tr|J3KKX6|J3KKX6_COCIM,tr|A0A6C1MEA2|A0A6C1MEA2_COCIT,tr|A0A0J6YM92|A0A0J6YM92_COCIT,tr|A0A0J8QUZ6|A0A0J8QUZ6_COCIT	7	3	3	1	;Cocci	3	0
DLSHLAVSFSRPK	tr|C5P621|C5P621_COCP7,tr|A0A0J6I9E3|A0A0J6I9E3_COCPO,tr|E9CRW5|E9CRW5_COCPS,tr|A0A0J8S0Q9|A0A0J8S0Q9_COCIT,tr|J3K9R4|J3K9R4_COCIM,tr|A0A6C1M193|A0A6C1M193_COCIT,tr|A0A0J6Y9D1|A0A0J6Y9D1_COCIT	1	0	0	1	;Cocci	1	0
DLTFVATYSGGR	sp|E9CXX8|MNS1B_COCPS,tr|Q3HYC1|Q3HYC1_COCPO,tr|C5PAF0|C5PAF0_COCP7,tr|A0A0J6FHL5|A0A0J6FHL5_COCPO,tr|A0A0J8RCD3|A0A0J8RCD3_COCIT,tr|J3KB31|J3KB31_COCIM,tr|A0A6C1LH80|A0A6C1LH80_COCIT,tr|A0A0J6YK94|A0A0J6YK94_COCIT,tr|A0A0J8QHS8|A0A0J8QHS8_COCIT	1	0	1	0	;Cocci	1	0
DLTIVTLSR	tr|C5P3J7|C5P3J7_COCP7,tr|A0A0J6F772|A0A0J6F772_COCPO,tr|E9DEJ4|E9DEJ4_COCPS,tr|A0A0E1RW39|A0A0E1RW39_COCIM,tr|A0A0J6YDF9|A0A0J6YDF9_COCIT,tr|A0A6C1M5D7|A0A6C1M5D7_COCIT	2	0	2	0	;Cocci	1	0
DLTSFEVDLGTTSR	tr|A0A0J6FC77|A0A0J6FC77_COCPO,tr|C5P5A9|C5P5A9_COCP7,tr|E9DI34|E9DI34_COCPS	4	0	3	1	;Cocci	2	0
DLVATGDQVTR	tr|C5P9N4|C5P9N4_COCP7,tr|A0A0J6FRI0|A0A0J6FRI0_COCPO,tr|E9CZ01|E9CZ01_COCPS	2	0	2	0	;Cocci	1	0
DLYGNIVMSGGTTMYPGIADR	tr|A0A0J6Y0V3|A0A0J6Y0V3_COCIT	1	0	1	0	;Cocci	1	100
DMEGVDAVPGAASR	tr|C5PI52|C5PI52_COCP7,tr|A0A0E1RZE4|A0A0E1RZE4_COCIM,tr|A0A0J6XYY2|A0A0J6XYY2_COCIT,tr|A0A6C1M7N5|A0A6C1M7N5_COCIT	3	0	2	1	;Cocci	2	0
DMIVVPEMIGSVVGIYSGK	tr|C5P2T9|C5P2T9_COCP7,tr|A0A0J6EUS3|A0A0J6EUS3_COCPO,tr|E9CTT6|E9CTT6_COCPS,tr|A0A0J8RYK7|A0A0J8RYK7_COCIT,tr|J3KKX7|J3KKX7_COCIM,tr|A0A6C1M3X7|A0A6C1M3X7_COCIT,tr|A0A0J8QRG4|A0A0J8QRG4_COCIT,tr|A0A0J6YS23|A0A0J6YS23_COCIT	1	0	1	0	;Cocci	1	100
DNAAFQAAINPAAVASEGK	tr|C5PCY9|C5PCY9_COCP7,tr|A0A0J6FRQ8|A0A0J6FRQ8_COCPO,tr|E9D268|E9D268_COCPS,tr|A0A0J8UK38|A0A0J8UK38_COCIT,tr|J3K1P2|J3K1P2_COCIM,tr|A0A6C1LKD3|A0A6C1LKD3_COCIT,tr|A0A0J6YJ85|A0A0J6YJ85_COCIT	5	2	3	0	;Cocci	2	0
DNAAFQAAINPAAVASEGKK	tr|C5PCY9|C5PCY9_COCP7,tr|A0A0J6FRQ8|A0A0J6FRQ8_COCPO,tr|E9D268|E9D268_COCPS,tr|A0A0J8UK38|A0A0J8UK38_COCIT,tr|J3K1P2|J3K1P2_COCIM,tr|A0A6C1LKD3|A0A6C1LKD3_COCIT,tr|A0A0J6YJ85|A0A0J6YJ85_COCIT	1	0	1	0	;Cocci	1	0
DNGLNVIVGVR	tr|C5PCI0|C5PCI0_COCP7,tr|E9D7C1|E9D7C1_COCPS,tr|A0A0J6FQ21|A0A0J6FQ21_COCPO,tr|A0A0E1RXT7|A0A0E1RXT7_COCIM,tr|A0A6C1LV47|A0A6C1LV47_COCIT,tr|A0A0J6YDM9|A0A0J6YDM9_COCIT	2	0	1	1	;Cocci	2	0
DNLAATLALLR	tr|A0A0J6F6U1|A0A0J6F6U1_COCPO,tr|E9DHD3|E9DHD3_COCPS,tr|A0A0J8UPR0|A0A0J8UPR0_COCIT,tr|J3KHD7|J3KHD7_COCIM,tr|A0A0J8TQE4|A0A0J8TQE4_COCIT,tr|A0A0J7AT94|A0A0J7AT94_COCIT	5	0	3	2	;Cocci	2	0
DPANIPWAETGADYVIESTGVFTTTEK	sp|Q8J1H3|G3P_COCP7,tr|A0A0J6FAZ8|A0A0J6FAZ8_COCPO,tr|E9CSW1|E9CSW1_COCPS	5	1	2	2	;Cocci	3	92.593
DPGAAMILVELAK	tr|E9D3P3|E9D3P3_COCPS,tr|A0A0J6F6W1|A0A0J6F6W1_COCPO,tr|J3KHD1|J3KHD1_COCIM,tr|A0A6C1M705|A0A6C1M705_COCIT,tr|A0A0J8QT01|A0A0J8QT01_COCIT,tr|A0A0J6Y0G0|A0A0J6Y0G0_COCIT	3	0	2	1	;Cocci	2	0
DPLNLTNVHTR	tr|C5P2E1|C5P2E1_COCP7,tr|A0A0J6HY70|A0A0J6HY70_COCPO,tr|E9CS22|E9CS22_COCPS,tr|A0A0J8S707|A0A0J8S707_COCIT,tr|A0A0E1RZ20|A0A0E1RZ20_COCIM,tr|A0A6C1M2T9|A0A6C1M2T9_COCIT,tr|A0A0J6YT65|A0A0J6YT65_COCIT	1	0	1	0	;Cocci	1	0
DQNVLATQAIANVVK	tr|C5PIZ8|C5PIZ8_COCP7,tr|A0A0J6FAH8|A0A0J6FAH8_COCPO,tr|E9D634|E9D634_COCPS,tr|A0A0J8RGR0|A0A0J8RGR0_COCIT,tr|J3KGR4|J3KGR4_COCIM,tr|A0A6C1M877|A0A6C1M877_COCIT,tr|A0A0J6XXM7|A0A0J6XXM7_COCIT,tr|A0A0J8U4E8|A0A0J8U4E8_COCIT	2	0	2	0	;Cocci	1	0
DQVLVPETLLK	tr|C5PAQ5|C5PAQ5_COCP7,tr|E9DCT4|E9DCT4_COCPS,tr|A0A0J6FKE6|A0A0J6FKE6_COCPO,tr|A0A0J8UU60|A0A0J8UU60_COCIT,tr|J3K4C3|J3K4C3_COCIM,tr|A0A6C1LX85|A0A6C1LX85_COCIT,tr|A0A0J8R622|A0A0J8R622_COCIT,tr|A0A0J6YEZ5|A0A0J6YEZ5_COCIT	1	0	1	0	;Cocci	1	0
DRVESSDLILSIGAIK	tr|A0A0J6FUQ1|A0A0J6FUQ1_COCPO,tr|E9D065|E9D065_COCPS	6	2	2	2	;Cocci	3	0
DSAFLTDPATAPEQIDR	tr|C5PA69|C5PA69_COCP7,tr|E9CXL9|E9CXL9_COCPS	8	2	3	3	;Cocci	3	100
DSEVEIVGGSPEPIK	tr|C5PCP7|C5PCP7_COCP7,tr|A0A0J6FER7|A0A0J6FER7_COCPO,tr|E9CV19|E9CV19_COCPS,tr|A0A0J8RQN1|A0A0J8RQN1_COCIT,tr|J3K1F1|J3K1F1_COCIM,tr|A0A6C1LK41|A0A6C1LK41_COCIT,tr|A0A0J6YLM4|A0A0J6YLM4_COCIT,tr|A0A0J8R1K0|A0A0J8R1K0_COCIT	7	2	2	3	;Cocci	3	0
DSLFEGLEQELETGFSDFER	tr|A0A0J6FD17|A0A0J6FD17_COCPO,tr|E9D7J3|E9D7J3_COCPS,tr|A0A0J6YFI7|A0A0J6YFI7_COCIT	1	0	1	0	;Cocci	1	0
DSTAIVTVNIDDFTR	tr|C5P0Q5|C5P0Q5_COCP7	3	0	1	2	;Cocci	2	0
DSVIIALASLQSAVSDLSK	tr|C5P0Q5|C5P0Q5_COCP7	5	0	3	2	;Cocci	2	0
DSVVSGFQWASR	tr|C5P0H1|C5P0H1_COCP7,tr|E9DFM9|E9DFM9_COCPS,tr|A0A0E1RXE9|A0A0E1RXE9_COCIM,tr|A0A6C1LQI3|A0A6C1LQI3_COCIT	1	0	1	0	;Cocci	1	0
DSYADGWGVMVSHR	tr|Q0MYQ1|Q0MYQ1_COCPO,tr|C5PEE4|C5PEE4_COCP7,tr|A0A0J6I9S7|A0A0J6I9S7_COCPO	1	0	1	0	;Cocci	1	100
DTAAADLLAGVFK	tr|C5PG98|C5PG98_COCP7,tr|A0A0J6F475|A0A0J6F475_COCPO,tr|E9CW06|E9CW06_COCPS,tr|J3KJE3|J3KJE3_COCIM,tr|A0A0J6Y4F6|A0A0J6Y4F6_COCIT,tr|A0A6C1M5M5|A0A6C1M5M5_COCIT	5	1	1	3	;Cocci	3	0
DTAAEEPNTITVSEVTTR	tr|C5PFF3|C5PFF3_COCP7,tr|A0A0J6I047|A0A0J6I047_COCPO,tr|E9D9Q8|E9D9Q8_COCPS	1	0	1	0	;Cocci	1	0
DTDSEEEIREAFK	tr|C5P390|C5P390_COCP7,tr|A0A0J6EU71|A0A0J6EU71_COCPO,tr|E9CR31|E9CR31_COCPS,tr|A0A0J8RN30|A0A0J8RN30_COCIT,tr|J3KLB7|J3KLB7_COCIM,tr|A0A6C1M3G3|A0A6C1M3G3_COCIT,tr|A0A0J6YSN7|A0A0J6YSN7_COCIT,tr|A0A0J8R9N3|A0A0J8R9N3_COCIT	1	0	1	0	;Cocci	1	0
DTEFLFDVFINTVK	tr|C5P6A0|C5P6A0_COCP7,tr|A0A0J6FCD7|A0A0J6FCD7_COCPO,tr|E9DIT6|E9DIT6_COCPS	1	0	0	1	;Cocci	1	0
DTFADKLPGEVEK	tr|Q0MYP9|Q0MYP9_COCPO,tr|C5P7T4|C5P7T4_COCP7,tr|A0A0J6FAP8|A0A0J6FAP8_COCPO,tr|E9CT69|E9CT69_COCPS,tr|A0A0J8RFX4|A0A0J8RFX4_COCIT,tr|A0A0E1RXE3|A0A0E1RXE3_COCIM,tr|A0A0J8QNK6|A0A0J8QNK6_COCIT,tr|A0A0J6Y8M5|A0A0J6Y8M5_COCIT,tr|A0A6C1M1Y1|A0A6C1M1Y1_COCIT	1	0	0	1	;Cocci	1	0
DTIGLDFEGLIADLK	tr|C5PGG6|C5PGG6_COCP7,tr|A0A0J6I190|A0A0J6I190_COCPO,tr|E9CW97|E9CW97_COCPS,tr|A0A0J8RUK7|A0A0J8RUK7_COCIT,tr|A0A0E1RYH2|A0A0E1RYH2_COCIM,tr|A0A6C1M5U7|A0A6C1M5U7_COCIT,tr|A0A0J6Y314|A0A0J6Y314_COCIT	3	1	1	1	;Cocci	3	0
DTKGEDLAQEVQGTLTGFR	tr|C5P3J5|C5P3J5_COCP7,tr|A0A0J6FET0|A0A0J6FET0_COCPO	1	0	0	1	;Cocci	1	0
DTVLIVLADDDLDDGSAR	tr|C5PDL7|C5PDL7_COCP7,tr|E9D1A7|E9D1A7_COCPS,tr|A0A0J6FSK3|A0A0J6FSK3_COCPO,tr|A0A0E1RV78|A0A0E1RV78_COCIM,tr|A0A6C1LNF1|A0A6C1LNF1_COCIT,tr|A0A0J8TVN6|A0A0J8TVN6_COCIT,tr|A0A0J7BFS1|A0A0J7BFS1_COCIT	8	0	5	3	;Cocci	2	100
DVASEIGSVK	tr|C5PAF6|C5PAF6_COCP7,tr|A0A0J6FU58|A0A0J6FU58_COCPO,tr|E9CXY5|E9CXY5_COCPS,tr|A0A0J8RBI4|A0A0J8RBI4_COCIT,tr|J3KB23|J3KB23_COCIM,tr|A0A6C1LM59|A0A6C1LM59_COCIT,tr|A0A0J7BBS3|A0A0J7BBS3_COCIT	1	1	0	0	;Cocci	1	0
DVAVFEPGCR	tr|C5PE99|C5PE99_COCP7,tr|E9DG30|E9DG30_COCPS,tr|A0A0J6FG31|A0A0J6FG31_COCPO,tr|A0A0J8RX57|A0A0J8RX57_COCIT,tr|A0A0D8JTM5|A0A0D8JTM5_COCIM,tr|A0A0J6Y163|A0A0J6Y163_COCIT,tr|A0A0D8JU97|A0A0D8JU97_COCIM,tr|A0A6C1MC15|A0A6C1MC15_COCIT	1	0	0	1	;Cocci	1	0
DVDNIIDVR	tr|C5P091|C5P091_COCP7,tr|E9DIL1|E9DIL1_COCPS,tr|A0A0J6F9T2|A0A0J6F9T2_COCPO,tr|A0A0E1RYR7|A0A0E1RYR7_COCIM,tr|A0A6C1LRM5|A0A6C1LRM5_COCIT,tr|A0A0J6YBK5|A0A0J6YBK5_COCIT	1	0	1	0	;Cocci	1	0
DVELGDHVGVK	tr|C5P788|C5P788_COCP7,tr|Q0MYQ2|Q0MYQ2_COCPO,tr|A0A0J6FDV0|A0A0J6FDV0_COCPO	1	0	0	1	;Cocci	1	0
DVELLLMHNR	tr|C5PDV0|C5PDV0_COCP7,tr|A0A0J6FRU4|A0A0J6FRU4_COCPO,tr|E9D1K8|E9D1K8_COCPS,tr|A0A0J8RLD1|A0A0J8RLD1_COCIT,tr|J3K2I5|J3K2I5_COCIM,tr|A0A0J6YQ99|A0A0J6YQ99_COCIT,tr|A0A6C1LU44|A0A6C1LU44_COCIT	7	7	0	0	;Cocci	1	0
DVGTAEDLIER	tr|A0A0J6FBG0|A0A0J6FBG0_COCPO,tr|C5PEL3|C5PEL3_COCP7,tr|E9D5Z0|E9D5Z0_COCPS	1	0	1	0	;Cocci	1	0
DVIEPTFVESPLYK	tr|Q0MYP8|Q0MYP8_COCPO,tr|C5PC34|C5PC34_COCP7,tr|E9D7V9|E9D7V9_COCPS,tr|A0A0J6FKM5|A0A0J6FKM5_COCPO,tr|J3KFM6|J3KFM6_COCIM,tr|A0A6C1LUP5|A0A6C1LUP5_COCIT,tr|A0A0J8QYC2|A0A0J8QYC2_COCIT,tr|A0A0J6YD23|A0A0J6YD23_COCIT	8	4	2	2	;Cocci	3	0
DVLITNIEDDGR	tr|C5P503|C5P503_COCP7,tr|E9DBP2|E9DBP2_COCPS,tr|A0A0J6I8A4|A0A0J6I8A4_COCPO,tr|A0A0J8RDP4|A0A0J8RDP4_COCIT,tr|J3K8N6|J3K8N6_COCIM,tr|A0A6C1M072|A0A6C1M072_COCIT,tr|A0A0J6YAK2|A0A0J6YAK2_COCIT,tr|A0A0J8QQM6|A0A0J8QQM6_COCIT	1	0	1	0	;Cocci	1	0
DVNAAVVTVPTDFSEAQR	tr|C5PFF3|C5PFF3_COCP7,tr|A0A0J6I047|A0A0J6I047_COCPO,tr|E9D9Q8|E9D9Q8_COCPS	2	0	2	0	;Cocci	1	94.444
DVTFGEVVSGR	tr|C5PGI3|C5PGI3_COCP7,tr|A0A0J6I1A9|A0A0J6I1A9_COCPO,tr|E9CWB5|E9CWB5_COCPS	2	0	1	1	;Cocci	2	0
DVTLGSDAVELR	sp|C5PA86|ARO1_COCP7,tr|A0A0J6IL76|A0A0J6IL76_COCPO,tr|E9CXP4|E9CXP4_COCPS,tr|J3KB89|J3KB89_COCIM,tr|A0A6C1LHE6|A0A6C1LHE6_COCIT,tr|A0A0J8QHM1|A0A0J8QHM1_COCIT	3	0	3	0	;Cocci	1	0
DWSDWVALGTVR	tr|C5PHD7|C5PHD7_COCP7,tr|A0A0J6EY08|A0A0J6EY08_COCPO,tr|E9CUU8|E9CUU8_COCPS	1	0	1	0	;Cocci	1	0
DYETALVGLGELYR	tr|C5P9Z7|C5P9Z7_COCP7,tr|E9CZF6|E9CZF6_COCPS,tr|A0A0J6ILN3|A0A0J6ILN3_COCPO,tr|J3KBI6|J3KBI6_COCIM,tr|A0A0J7BCB6|A0A0J7BCB6_COCIT,tr|A0A6C1M459|A0A6C1M459_COCIT	2	0	2	0	;Cocci	1	0
DYGTTLVTGFAR	tr|C5P540|C5P540_COCP7,tr|A0A0J6FFU7|A0A0J6FFU7_COCPO,tr|E9DBU3|E9DBU3_COCPS,tr|A0A0J8RHA7|A0A0J8RHA7_COCIT,tr|J3K8S0|J3K8S0_COCIM,tr|A0A0J8QQJ2|A0A0J8QQJ2_COCIT,tr|A0A0J6YAQ0|A0A0J6YAQ0_COCIT,tr|A0A6C1M5I8|A0A6C1M5I8_COCIT	2	0	1	1	;Cocci	2	0
DYLLPSNIISNADITR	tr|C5P4K8|C5P4K8_COCP7,tr|A0A0J6I7U0|A0A0J6I7U0_COCPO,tr|E9CSK5|E9CSK5_COCPS,tr|J3K894|J3K894_COCIM,tr|A0A6C1M4Z2|A0A6C1M4Z2_COCIT	11	4	3	4	;Cocci	3	93.75
DYVDISVAVATEK	tr|C5P2M1|C5P2M1_COCP7,tr|E9CTA3|E9CTA3_COCPS,tr|A0A0J6F4Z9|A0A0J6F4Z9_COCPO,tr|J3KKQ7|J3KKQ7_COCIM,tr|A0A6C1M3P8|A0A6C1M3P8_COCIT,tr|A0A0J6YR12|A0A0J6YR12_COCIT,tr|A0A0J8QPL8|A0A0J8QPL8_COCIT	3	1	1	1	;Cocci	3	0
DYVLGAGALRPLLALISEGR	tr|A0A0J6F601|A0A0J6F601_COCPO,tr|C5PE46|C5PE46_COCP7,tr|E9DG96|E9DG96_COCPS,tr|J3KA44|J3KA44_COCIM,tr|A0A0J8QW66|A0A0J8QW66_COCIT,tr|A0A0J6Y6Z2|A0A0J6Y6Z2_COCIT,tr|A0A6C1MDL6|A0A6C1MDL6_COCIT	2	0	1	1	;Cocci	2	90
EAALAYSPPWDFPDAGGLGER	tr|C5P508|C5P508_COCP7,tr|A0A0J6I8A7|A0A0J6I8A7_COCPO,tr|E9DBP7|E9DBP7_COCPS	1	0	1	0	;Cocci	1	94.737
EADAAAAAAPAAEEPEESTSDKPEEK	tr|C5PDJ8|C5PDJ8_COCP7,tr|A0A0J6FNM8|A0A0J6FNM8_COCPO,tr|E9D2Z1|E9D2Z1_COCPS,tr|A0A0J8RP86|A0A0J8RP86_COCIT,tr|J3K282|J3K282_COCIM,tr|A0A0J6YPB0|A0A0J6YPB0_COCIT,tr|A0A6C1LRV7|A0A6C1LRV7_COCIT,tr|A0A0J8QNX8|A0A0J8QNX8_COCIT	1	0	1	0	;Cocci	1	0
EADKTVDVVTR	tr|C5PDH8|C5PDH8_COCP7,tr|A0A0J6FFQ6|A0A0J6FFQ6_COCPO,tr|E9D2W3|E9D2W3_COCPS,tr|A0A0J8RVN3|A0A0J8RVN3_COCIT,tr|J3K265|J3K265_COCIM,tr|A0A0J6YMR4|A0A0J6YMR4_COCIT,tr|A0A6C1LTR5|A0A6C1LTR5_COCIT	1	0	1	0	;Cocci	1	0
EAGAETVQIDEPVLVFDLAAK	tr|C5P8V3|C5P8V3_COCP7,tr|A0A0J6FJN7|A0A0J6FJN7_COCPO,tr|E9D129|E9D129_COCPS,tr|A0A0J8RV60|A0A0J8RV60_COCIT,tr|A0A0E1RYN8|A0A0E1RYN8_COCIM,tr|A0A6C1LN32|A0A6C1LN32_COCIT,tr|A0A0J6YKV7|A0A0J6YKV7_COCIT,tr|A0A0J8QIX2|A0A0J8QIX2_COCIT	3	0	3	0	;Cocci	1	100
EAGGEVTDITGNR	tr|C5PGR6|C5PGR6_COCP7,tr|A0A0J6EXC1|A0A0J6EXC1_COCPO,tr|E9CWN0|E9CWN0_COCPS,tr|J3KIY7|J3KIY7_COCIM,tr|A0A6C1M8B6|A0A6C1M8B6_COCIT,tr|A0A0J8TNZ2|A0A0J8TNZ2_COCIT,tr|A0A0J6XYD0|A0A0J6XYD0_COCIT	2	0	2	0	;Cocci	1	0
EAGIHVPDTFEELPEVLR	tr|C5P6G2|C5P6G2_COCP7,tr|A0A0J6I5L6|A0A0J6I5L6_COCPO,tr|E9CYS5|E9CYS5_COCPS,tr|A0A0E1RW58|A0A0E1RW58_COCIM,tr|A0A6C1LXT5|A0A6C1LXT5_COCIT,tr|A0A0J6Y6S4|A0A0J6Y6S4_COCIT	1	0	1	0	;Cocci	1	88.889
EAGINTRPVILGPVSFLVLAK	tr|C5P8V3|C5P8V3_COCP7,tr|A0A0J6FJN7|A0A0J6FJN7_COCPO,tr|E9D129|E9D129_COCPS,tr|A0A0J8RV60|A0A0J8RV60_COCIT,tr|A0A0E1RYN8|A0A0E1RYN8_COCIM,tr|A0A6C1LN32|A0A6C1LN32_COCIT,tr|A0A0J6YKV7|A0A0J6YKV7_COCIT,tr|A0A0J8QIX2|A0A0J8QIX2_COCIT	2	0	2	0	;Cocci	1	95.238
EAGLLFFETSAK	tr|C5P437|C5P437_COCP7,tr|E9D6J1|E9D6J1_COCPS,tr|A0A0J6FE21|A0A0J6FE21_COCPO,tr|J3K671|J3K671_COCIM,tr|A0A0J6YJC4|A0A0J6YJC4_COCIT,tr|A0A6C1LVC3|A0A6C1LVC3_COCIT,tr|A0A0J8R484|A0A0J8R484_COCIT	3	1	2	0	;Cocci	2	0
EAIDISFENIR	tr|C5PAF1|C5PAF1_COCP7,tr|A0A0J6FU62|A0A0J6FU62_COCPO,tr|E9CXY0|E9CXY0_COCPS,tr|A0A0J8RBI9|A0A0J8RBI9_COCIT,tr|J3KB27|J3KB27_COCIM,tr|A0A0J7BBS7|A0A0J7BBS7_COCIT,tr|A0A6C1LPS0|A0A6C1LPS0_COCIT,tr|A0A0J8QLF6|A0A0J8QLF6_COCIT	3	0	3	0	;Cocci	1	0
EAINVEQAFEVIAK	tr|A0A0J6FN97|A0A0J6FN97_COCPO,tr|C5PD75|C5PD75_COCP7,tr|E9D2I0|E9D2I0_COCPS,tr|A0A0J8RRU0|A0A0J8RRU0_COCIT,tr|J3K1W1|J3K1W1_COCIM,tr|A0A6C1M0I0|A0A6C1M0I0_COCIT,tr|A0A0J6YPC8|A0A0J6YPC8_COCIT,tr|A0A0J8R262|A0A0J8R262_COCIT	1	0	1	0	;Cocci	1	0
EAIVEDKDAPSLDVDISTTFPDSEIFGVK	tr|C5PE43|C5PE43_COCP7,tr|E9DG93|E9DG93_COCPS,tr|A0A0J6FDH4|A0A0J6FDH4_COCPO	2	0	2	0	;Cocci	1	0
EAKPEVGIADALPLLLTAVSEGR	tr|C5P6A0|C5P6A0_COCP7,tr|A0A0J6FCD7|A0A0J6FCD7_COCPO,tr|E9DIT6|E9DIT6_COCPS	1	0	1	0	;Cocci	1	0
EALDAGAQDNAK	tr|C5PBE1|C5PBE1_COCP7,tr|E9DGN1|E9DGN1_COCPS,tr|A0A0J6F9G6|A0A0J6F9G6_COCPO,tr|J3K3N5|J3K3N5_COCIM,tr|A0A0J6YFW3|A0A0J6YFW3_COCIT,tr|A0A6C1M005|A0A6C1M005_COCIT,tr|A0A0J8QZ42|A0A0J8QZ42_COCIT	1	0	1	0	;Cocci	1	0
EALDEIDKQFLELLNR	tr|E9DA43|E9DA43_COCPS,tr|J3KKD7|J3KKD7_COCIM,tr|A0A6C1M3T4|A0A6C1M3T4_COCIT	1	0	1	0	;Cocci	1	0
EALSVAAEGVATPEEIDAIYKDVLK	tr|C5PH34|C5PH34_COCP7,tr|A0A0J6EXQ1|A0A0J6EXQ1_COCPO,tr|E9CX49|E9CX49_COCPS	1	0	0	1	;Cocci	1	0
EALTDAEIVLIPAGVPR	tr|Q0MYP8|Q0MYP8_COCPO,tr|C5PC34|C5PC34_COCP7,tr|E9D7V9|E9D7V9_COCPS,tr|A0A0J6FKM5|A0A0J6FKM5_COCPO,tr|J3KFM6|J3KFM6_COCIM,tr|A0A6C1LUP5|A0A6C1LUP5_COCIT,tr|A0A0J8QYC2|A0A0J8QYC2_COCIT,tr|A0A0J6YD23|A0A0J6YD23_COCIT	15	3	6	6	;Cocci	3	0
EASIYTGITVAEYFR	tr|C5P4G3|C5P4G3_COCP7,tr|E9CSR3|E9CSR3_COCPS,tr|J3K854|J3K854_COCIM,tr|A0A0J6Y962|A0A0J6Y962_COCIT,tr|A0A6C1LV02|A0A6C1LV02_COCIT	1	0	0	1	;Cocci	1	0
EASSQAVGQLSR	tr|C5PAS3|C5PAS3_COCP7,tr|A0A0J6FKH5|A0A0J6FKH5_COCPO,tr|E9DJA4|E9DJA4_COCPS,tr|A0A0J8S291|A0A0J8S291_COCIT,tr|J3K4A2|J3K4A2_COCIM,tr|A0A0J7B8C8|A0A0J7B8C8_COCIT,tr|A0A6C1LWK0|A0A6C1LWK0_COCIT	1	0	1	0	;Cocci	1	0
EATADIQTTLR	tr|C5P4G3|C5P4G3_COCP7,tr|E9CSR3|E9CSR3_COCPS,tr|J3K854|J3K854_COCIM,tr|A0A0J6Y962|A0A0J6Y962_COCIT,tr|A0A6C1LV02|A0A6C1LV02_COCIT	1	0	1	0	;Cocci	1	0
EAVADLLQYLENR	tr|A0A0J6FFP5|A0A0J6FFP5_COCPO,tr|C5PDG8|C5PDG8_COCP7,tr|E9D2V3|E9D2V3_COCPS,tr|A0A0J8RVM8|A0A0J8RVM8_COCIT,tr|A0A0E1RVX2|A0A0E1RVX2_COCIM,tr|A0A6C1LTQ5|A0A6C1LTQ5_COCIT,tr|A0A0J8TK86|A0A0J8TK86_COCIT,tr|A0A0J6YMQ6|A0A0J6YMQ6_COCIT	1	0	1	0	;Cocci	1	0
EAVDFFSR	tr|C5P788|C5P788_COCP7,tr|Q0MYQ2|Q0MYQ2_COCPO,tr|A0A0J6FDV0|A0A0J6FDV0_COCPO	1	1	0	0	;Cocci	1	0
EAVTFLVR	tr|C5P2M1|C5P2M1_COCP7,tr|E9CTA3|E9CTA3_COCPS,tr|A0A0J6F4Z9|A0A0J6F4Z9_COCPO,tr|J3KKQ7|J3KKQ7_COCIM,tr|A0A6C1M3P8|A0A6C1M3P8_COCIT,tr|A0A0J6YR12|A0A0J6YR12_COCIT,tr|A0A0J8QPL8|A0A0J8QPL8_COCIT	1	1	0	0	;Cocci	1	0
EAYMLDGELPGIDQK	tr|C5PFR6|C5PFR6_COCP7,tr|A0A0J6F612|A0A0J6F612_COCPO,tr|E9DJF4|E9DJF4_COCPS,tr|A0A0J8RTD3|A0A0J8RTD3_COCIT,tr|J3KJV0|J3KJV0_COCIM,tr|A0A6C1M4E8|A0A6C1M4E8_COCIT,tr|A0A0J6Y211|A0A0J6Y211_COCIT,tr|A0A0J8TRC0|A0A0J8TRC0_COCIT	27	15	8	4	;Cocci	3	0
EAYVSNQKPDTAPVLDLLSLGYSK	tr|C5PEH2|C5PEH2_COCP7,tr|A0A0J6F607|A0A0J6F607_COCPO,tr|E9DAC1|E9DAC1_COCPS,tr|J3KKL5|J3KKL5_COCIM,tr|A0A6C1M3H0|A0A6C1M3H0_COCIT,tr|A0A0J6Y501|A0A0J6Y501_COCIT	3	0	2	1	;Cocci	2	0
EDAEFLTQNK	tr|C5PBM9|C5PBM9_COCP7,tr|E9D8J3|E9D8J3_COCPS,tr|A0A0J6IFT9|A0A0J6IFT9_COCPO,tr|A0A0E1RXI1|A0A0E1RXI1_COCIM,tr|A0A0J8QN12|A0A0J8QN12_COCIT,tr|A0A0J6YE69|A0A0J6YE69_COCIT,tr|A0A6C1LU12|A0A6C1LU12_COCIT	1	0	1	0	;Cocci	1	0
EDISANLLALQQLQR	tr|C5PBM9|C5PBM9_COCP7,tr|E9D8J3|E9D8J3_COCPS,tr|A0A0J6IFT9|A0A0J6IFT9_COCPO,tr|A0A0E1RXI1|A0A0E1RXI1_COCIM,tr|A0A0J8QN12|A0A0J8QN12_COCIT,tr|A0A0J6YE69|A0A0J6YE69_COCIT,tr|A0A6C1LU12|A0A6C1LU12_COCIT	5	0	3	2	;Cocci	2	0
EDVTIAQAVEEVDIGGVTLLR	tr|A0A0J6FPB1|A0A0J6FPB1_COCPO,tr|E9D1T3|E9D1T3_COCPS	2	0	2	0	;Cocci	1	100
EELFDEVVER	tr|C5PA83|C5PA83_COCP7,tr|A0A0J6FTL8|A0A0J6FTL8_COCPO,tr|E9CXP1|E9CXP1_COCPS,tr|A0A0J8RDR6|A0A0J8RDR6_COCIT,tr|J3KB92|J3KB92_COCIM,tr|A0A0J6YL05|A0A0J6YL05_COCIT,tr|A0A6C1LX54|A0A6C1LX54_COCIT,tr|A0A0J8QHI9|A0A0J8QHI9_COCIT	1	0	1	0	;Cocci	1	0
EENPGISFGQVGK	tr|C5P9M8|C5P9M8_COCP7,tr|E9CYZ4|E9CYZ4_COCPS,tr|A0A0J6FUC4|A0A0J6FUC4_COCPO,tr|A0A0E1S2V8|A0A0E1S2V8_COCIM,tr|A0A6C1LNL2|A0A6C1LNL2_COCIT,tr|A0A0J8U0I4|A0A0J8U0I4_COCIT,tr|A0A0J6YJR3|A0A0J6YJR3_COCIT	1	0	0	1	;Cocci	1	0
EETDAFLAQLR	tr|E9CYY3|E9CYY3_COCPS	1	0	1	0	;Cocci	1	0
EFAAAEVLQLVELYMPLEDAPAALR	tr|A0A0J6FUQ1|A0A0J6FUQ1_COCPO,tr|E9D065|E9D065_COCPS	13	1	5	7	;Cocci	3	0
EFDSVQDVFELQR	tr|C5P4I8|C5P4I8_COCP7,tr|A0A0J6I7Q9|A0A0J6I7Q9_COCPO,tr|E9CSN5|E9CSN5_COCPS,tr|A0A0J8RES7|A0A0J8RES7_COCIT,tr|A0A0J6Y9Z4|A0A0J6Y9Z4_COCIT,tr|A0A0E1RWR8|A0A0E1RWR8_COCIM,tr|A0A6C1LZP6|A0A6C1LZP6_COCIT,tr|A0A0J8THL9|A0A0J8THL9_COCIT	5	1	3	1	;Cocci	3	0
EFIFDEYQILEAR	tr|A0A0J6FC77|A0A0J6FC77_COCPO,tr|C5P5A9|C5P5A9_COCP7,tr|E9DI34|E9DI34_COCPS	3	0	2	1	;Cocci	2	0
EGIAAANAAAESGR	tr|C5PBJ2|C5PBJ2_COCP7,tr|E9DGU9|E9DGU9_COCPS,tr|A0A0J6FLG8|A0A0J6FLG8_COCPO,sp|Q1DQB2|EIF3M_COCIM,tr|A0A0J6YDV3|A0A0J6YDV3_COCIT,tr|A0A6C1M2J0|A0A6C1M2J0_COCIT,tr|A0A0J8R6Q9|A0A0J8R6Q9_COCIT	2	0	0	2	;Cocci	1	0
EGLAMVPR	tr|C5P503|C5P503_COCP7,tr|E9DBP2|E9DBP2_COCPS,tr|A0A0J6I8A4|A0A0J6I8A4_COCPO,tr|A0A0J8RDP4|A0A0J8RDP4_COCIT,tr|J3K8N6|J3K8N6_COCIM,tr|A0A6C1M072|A0A6C1M072_COCIT,tr|A0A0J6YAK2|A0A0J6YAK2_COCIT,tr|A0A0J8QQM6|A0A0J8QQM6_COCIT	1	0	1	0	;Cocci	1	0
EGLFNEEIVPLTVK	tr|C5PG98|C5PG98_COCP7,tr|A0A0J6F475|A0A0J6F475_COCPO,tr|E9CW06|E9CW06_COCPS,tr|J3KJE3|J3KJE3_COCIM,tr|A0A0J6Y4F6|A0A0J6Y4F6_COCIT,tr|A0A6C1M5M5|A0A6C1M5M5_COCIT	3	1	2	0	;Cocci	2	0
EGSSPGPGLVDQLEALNVTGNPAAIPAR	tr|C5P0D6|C5P0D6_COCP7,tr|A0A0J6FJW3|A0A0J6FJW3_COCPO,tr|E9DF33|E9DF33_COCPS	4	0	4	0	;Cocci	1	0
EGVSGLITDVILEEVEQVSLLLER	tr|C5PGI3|C5PGI3_COCP7,tr|A0A0J6I1A9|A0A0J6I1A9_COCPO,tr|E9CWB5|E9CWB5_COCPS	7	0	4	3	;Cocci	2	0
EHALLAFTLGVK	tr|C5P9J5|C5P9J5_COCP7,tr|A0A0J6FRP3|A0A0J6FRP3_COCPO,tr|E9D0E1|E9D0E1_COCPS,sp|Q96WZ1|EF1A_COCIM,tr|A0A0J8RJV9|A0A0J8RJV9_COCIT,tr|A0A0J6YLY1|A0A0J6YLY1_COCIT,tr|A0A6C1LMA7|A0A6C1LMA7_COCIT	5	4	0	1	;Cocci	2	0
EIALWFSEGELIK	tr|A0A0J6FBJ0|A0A0J6FBJ0_COCPO,tr|C5P4Q5|C5P4Q5_COCP7,tr|E9DBB4|E9DBB4_COCPS,tr|A0A0J8RE24|A0A0J8RE24_COCIT,tr|J3K8E6|J3K8E6_COCIM,tr|A0A0J8QRE5|A0A0J8QRE5_COCIT,tr|A0A0J7B1L3|A0A0J7B1L3_COCIT,tr|A0A6C1LWV3|A0A6C1LWV3_COCIT	2	1	1	0	;Cocci	2	0
EIELAEIEMPGLMAIR	tr|C5NZ90|C5NZ90_COCP7,tr|E9D3K1|E9D3K1_COCPS,tr|J3K183|J3K183_COCIM,tr|A0A6C1LZV3|A0A6C1LZV3_COCIT	7	2	2	3	;Cocci	3	0
EIELSEVVSTR	tr|C5PHQ3|C5PHQ3_COCP7	1	0	1	0	;Cocci	1	0
EIFEQPESVVNTMR	tr|C5PE95|C5PE95_COCP7,tr|E9DG24|E9DG24_COCPS,tr|A0A0J6FHI5|A0A0J6FHI5_COCPO,tr|A0A0J8UMF0|A0A0J8UMF0_COCIT,tr|J3K9Y7|J3K9Y7_COCIM,tr|A0A0J6Y3Q9|A0A0J6Y3Q9_COCIT,tr|A0A6C1M462|A0A6C1M462_COCIT	1	0	1	0	;Cocci	1	0
EIFISQPILLELEAPIK	tr|A0A0J6FLW5|A0A0J6FLW5_COCPO,tr|C5P0T1|C5P0T1_COCP7,tr|A1KYP1|A1KYP1_COCPO,tr|A1KYP2|A1KYP2_COCPO,tr|E9DE99|E9DE99_COCPS,tr|A0A0E1RYJ2|A0A0E1RYJ2_COCIM,tr|A0A0J6YDG8|A0A0J6YDG8_COCIT,tr|A0A6C1LTQ4|A0A6C1LTQ4_COCIT,tr|A0A0J8QXJ4|A0A0J8QXJ4_COCIT	1	0	0	1	;Cocci	1	100
EIGFLFGAYK	tr|C5P8S8|C5P8S8_COCP7,tr|E9D0Z7|E9D0Z7_COCPS,tr|A0A0J6FW43|A0A0J6FW43_COCPO,tr|J3KCS3|J3KCS3_COCIM,tr|A0A0J8QIU4|A0A0J8QIU4_COCIT,tr|A0A0J6YI45|A0A0J6YI45_COCIT,tr|A0A6C1LL74|A0A6C1LL74_COCIT	4	0	2	2	;Cocci	2	0
EIGLTEALAEAQEPTGAQVDK	tr|C5P0D6|C5P0D6_COCP7,tr|A0A0J6FJW3|A0A0J6FJW3_COCPO,tr|E9DF33|E9DF33_COCPS	3	0	3	0	;Cocci	1	0
EIGMTTIDYPKDEYIVQVAR	tr|A0A0J6I791|A0A0J6I791_COCPO,tr|C5P7T1|C5P7T1_COCP7,tr|E9CT79|E9CT79_COCPS,tr|A0A0D8JT58|A0A0D8JT58_COCIM,tr|A0A6C1M4G5|A0A6C1M4G5_COCIT,tr|A0A0J6Y405|A0A0J6Y405_COCIT,tr|A0A0J8TJN5|A0A0J8TJN5_COCIT	1	0	1	0	;Cocci	1	100
EILALVEELGGR	tr|A0A0J6F5N7|A0A0J6F5N7_COCPO,tr|C5PHG8|C5PHG8_COCP7,tr|E9CV40|E9CV40_COCPS,tr|A0A0J8RFP7|A0A0J8RFP7_COCIT,tr|A0A0E1RZJ6|A0A0E1RZJ6_COCIM,tr|A0A6C1M5U8|A0A6C1M5U8_COCIT,tr|A0A0J7AUD6|A0A0J7AUD6_COCIT,tr|A0A0J8QNK4|A0A0J8QNK4_COCIT	3	0	2	1	;Cocci	2	0
EILELGAITSIR	tr|C5PB47|C5PB47_COCP7,tr|A0A0J6FJD6|A0A0J6FJD6_COCPO,tr|E9DHW4|E9DHW4_COCPS,tr|J3K3X1|J3K3X1_COCIM,tr|A0A6C1M205|A0A6C1M205_COCIT,tr|A0A0J8R5V2|A0A0J8R5V2_COCIT	1	0	1	0	;Cocci	1	0
EILQIIPGK	tr|A0A0J6I8A0|A0A0J6I8A0_COCPO,tr|C5P500|C5P500_COCP7,tr|E9DBN7|E9DBN7_COCPS,tr|J3K8N4|J3K8N4_COCIM,tr|A0A6C1M0R2|A0A6C1M0R2_COCIT,tr|A0A0J6Y9U2|A0A0J6Y9U2_COCIT	1	0	1	0	;Cocci	1	0
EIVEAVTIIETPPMIAVGIVGYIETPR	tr|C5PC06|C5PC06_COCP7,tr|E9D801|E9D801_COCPS,tr|A0A0J6IG96|A0A0J6IG96_COCPO,tr|J3KFJ2|J3KFJ2_COCIM,tr|A0A0J7B6H5|A0A0J7B6H5_COCIT,tr|A0A6C1LUN9|A0A6C1LUN9_COCIT	6	0	3	3	;Cocci	2	100
EIVNAYTELNDPFDQR	tr|C5PGT1|C5PGT1_COCP7,tr|A0A0J6F8D9|A0A0J6F8D9_COCPO,tr|E9CWP8|E9CWP8_COCPS,tr|J3KIX5|J3KIX5_COCIM,tr|A0A0J8REX3|A0A0J8REX3_COCIT,tr|A0A0J6Y2M3|A0A0J6Y2M3_COCIT,tr|A0A6C1M539|A0A6C1M539_COCIT	1	0	1	0	;Cocci	1	100
EIVVEEASKEPDYEIFR	tr|C5P7S2|C5P7S2_COCP7,tr|A0A0J6I782|A0A0J6I782_COCPO,tr|E9CT90|E9CT90_COCPS,tr|A0A0J8UCI6|A0A0J8UCI6_COCIT,tr|J3K7T7|J3K7T7_COCIM,tr|A0A0J8QNI8|A0A0J8QNI8_COCIT,tr|A0A0J6Y9B0|A0A0J6Y9B0_COCIT,tr|A0A6C1M4F4|A0A6C1M4F4_COCIT	8	1	4	3	;Cocci	3	0
EKGVDVVAVLAFNDAWVMSAWGK	tr|C5P6S9|C5P6S9_COCP7,tr|A0A0J6F1U0|A0A0J6F1U0_COCPO,tr|E9D584|E9D584_COCPS	1	0	1	0	;Cocci	1	95.652
ELADFIIYVIDVAGGDKIPR	tr|C5PBM9|C5PBM9_COCP7,tr|E9D8J3|E9D8J3_COCPS,tr|A0A0J6IFT9|A0A0J6IFT9_COCPO,tr|A0A0E1RXI1|A0A0E1RXI1_COCIM,tr|A0A0J8QN12|A0A0J8QN12_COCIT,tr|A0A0J6YE69|A0A0J6YE69_COCIT,tr|A0A6C1LU12|A0A6C1LU12_COCIT	2	0	1	1	;Cocci	2	100
ELAEEGYSGVEVR	tr|C5P958|C5P958_COCP7,tr|E9CZU1|E9CZU1_COCPS,tr|J3KCC8|J3KCC8_COCIM,tr|A0A6C1LMR4|A0A6C1LMR4_COCIT	8	2	3	3	;Cocci	3	0
ELDALQKEEDEAAEAAGDTEVQAAR	tr|C5PGW0|C5PGW0_COCP7,tr|A0A0J6I1S8|A0A0J6I1S8_COCPO,tr|E9CWV0|E9CWV0_COCPS,tr|A0A0J8RGH3|A0A0J8RGH3_COCIT,tr|J3KIU1|J3KIU1_COCIM,tr|A0A6C1M5M2|A0A6C1M5M2_COCIT,tr|A0A0J8QSQ9|A0A0J8QSQ9_COCIT,tr|A0A0J6Y0L6|A0A0J6Y0L6_COCIT	3	0	3	0	;Cocci	1	96
ELDILENTYPR	tr|C5P0Q6|C5P0Q6_COCP7,tr|A0A0J6FBN3|A0A0J6FBN3_COCPO,tr|E9DFC0|E9DFC0_COCPS,sp|Q1DXN1|MCR1_COCIM,tr|A0A0J8RNH6|A0A0J8RNH6_COCIT,tr|A0A0J8R1V1|A0A0J8R1V1_COCIT,tr|A0A0J6Y8Y3|A0A0J6Y8Y3_COCIT,tr|A0A6C1LTL9|A0A6C1LTL9_COCIT	3	0	2	1	;Cocci	2	0
ELEELFTVDQAR	tr|C5PHI3|C5PHI3_COCP7,tr|A0A0J6F5Q7|A0A0J6F5Q7_COCPO,tr|E9CV62|E9CV62_COCPS,tr|A0A0J8RFM6|A0A0J8RFM6_COCIT,tr|J3KI71|J3KI71_COCIM,tr|A0A0J8QNM4|A0A0J8QNM4_COCIT,tr|A0A0J6XXG2|A0A0J6XXG2_COCIT,tr|A0A6C1M6U8|A0A6C1M6U8_COCIT	1	0	1	0	;Cocci	1	0
ELEVLVGSNLVR	tr|C5P9T9|C5P9T9_COCP7,tr|A0A0J6FRA1|A0A0J6FRA1_COCPO,tr|E9CZ76|E9CZ76_COCPS	1	0	1	0	;Cocci	1	0
ELFAAYEPVSAK	tr|C5P7B4|C5P7B4_COCP7,tr|E9CUD1|E9CUD1_COCPS,tr|Q96UW5|Q96UW5_COCIT	1	1	0	0	;Cocci	1	0
ELFSSYGTITSAK	tr|C5P0K3|C5P0K3_COCP7,tr|A0A0J6FM62|A0A0J6FM62_COCPO,tr|E9DFJ0|E9DFJ0_COCPS,sp|Q1DXH0|PABP_COCIM,tr|A0A0J6YDR0|A0A0J6YDR0_COCIT,tr|A0A6C1LT55|A0A6C1LT55_COCIT,tr|A0A0J8QZ05|A0A0J8QZ05_COCIT	4	3	1	0	;Cocci	2	0
ELFTDSGAGTLIR	tr|C5NZK3|C5NZK3_COCP7,tr|A0A0J6FLR3|A0A0J6FLR3_COCPO,tr|E9D4G1|E9D4G1_COCPS,tr|A0A0J8ULT8|A0A0J8ULT8_COCIT,tr|A0A0E1RVK4|A0A0E1RVK4_COCIM,tr|A0A6C1LPG8|A0A6C1LPG8_COCIT,tr|A0A0J8QS80|A0A0J8QS80_COCIT,tr|A0A0J6YQD7|A0A0J6YQD7_COCIT	2	0	2	0	;Cocci	1	0
ELGLLPLAYLTAK	tr|E9DHV0|E9DHV0_COCPS	1	0	1	0	;Cocci	1	0
ELKDDTVIVVLGASGDLAK	tr|C5PB65|C5PB65_COCP7,tr|A0A0J6ICW0|A0A0J6ICW0_COCPO,tr|E9DHZ4|E9DHZ4_COCPS,tr|A0A0E1RV17|A0A0E1RV17_COCIM,tr|A0A6C1M224|A0A6C1M224_COCIT,tr|A0A0J6YGM5|A0A0J6YGM5_COCIT	1	0	0	1	;Cocci	1	100
ELKNPVDVAEYLFTR	tr|A0A0J6FUQ1|A0A0J6FUQ1_COCPO,tr|E9D065|E9D065_COCPS	4	0	2	2	;Cocci	2	0
ELLAQGIILQR	tr|C5PAQ7|C5PAQ7_COCP7,tr|A0A0J6F8I3|A0A0J6F8I3_COCPO,tr|E9DCT6|E9DCT6_COCPS,sp|Q1DP77|EIF3C_COCIM,tr|A0A0J6YH91|A0A0J6YH91_COCIT,tr|A0A6C1LWH9|A0A6C1LWH9_COCIT	1	0	1	0	;Cocci	1	0
ELLTLEEKDPK	tr|C5PIV6|C5PIV6_COCP7,tr|E9D4L0|E9D4L0_COCPS,tr|A0A0J6EZY9|A0A0J6EZY9_COCPO,tr|A0A0J8RHQ8|A0A0J8RHQ8_COCIT,tr|A0A0J6XXR9|A0A0J6XXR9_COCIT,tr|J3KGW0|J3KGW0_COCIM,tr|A0A0J8U494|A0A0J8U494_COCIT,tr|A0A6C1MAH7|A0A6C1MAH7_COCIT	2	1	0	1	;Cocci	2	0
ELLVPAINVNDSVTK	tr|C5NZ90|C5NZ90_COCP7,tr|E9D3K1|E9D3K1_COCPS,tr|J3K183|J3K183_COCIM,tr|A0A6C1LZV3|A0A6C1LZV3_COCIT	3	0	3	0	;Cocci	1	0
ELLYYDYQPLSPEVEK	tr|A0A0J6ETL5|A0A0J6ETL5_COCPO,tr|A0A0J6HY14|A0A0J6HY14_COCPO	1	0	1	0	;Cocci	1	100
ELPPQSDDWFYVR	tr|C5P1G8|C5P1G8_COCP7,tr|A0A0J6FIE4|A0A0J6FIE4_COCPO,tr|E9D9D8|E9D9D8_COCPS,tr|A0A0J8UND6|A0A0J8UND6_COCIT,tr|A0A0E1RYX3|A0A0E1RYX3_COCIM,tr|A0A0J6YAF8|A0A0J6YAF8_COCIT,tr|A0A6C1LWX6|A0A6C1LWX6_COCIT,tr|A0A0J8QZM5|A0A0J8QZM5_COCIT	1	0	1	0	;Cocci	1	0
ELSSQQVALEIEALR	tr|C5P6S7|C5P6S7_COCP7,tr|A0A0J6FD96|A0A0J6FD96_COCPO,tr|E9D586|E9D586_COCPS,tr|J3K6V3|J3K6V3_COCIM,tr|A0A0J8RCC3|A0A0J8RCC3_COCIT,tr|A0A0J6Y568|A0A0J6Y568_COCIT,tr|A0A6C1LYL8|A0A6C1LYL8_COCIT	3	0	3	0	;Cocci	1	0
ELTELVPGILNQLGPDSLASLR	tr|C5NZH6|C5NZH6_COCP7,tr|A0A0J6FQG6|A0A0J6FQG6_COCPO,tr|E9D4B4|E9D4B4_COCPS,sp|Q1DI23|NACB_COCIM,tr|A0A0J8RTD1|A0A0J8RTD1_COCIT,tr|A0A0J8TNM4|A0A0J8TNM4_COCIT,tr|A0A0J6YL51|A0A0J6YL51_COCIT,tr|A0A6C1LLS1|A0A6C1LLS1_COCIT	2	0	2	0	;Cocci	1	100
ELTGGIYFGER	tr|C5P893|C5P893_COCP7,tr|D0V7M9|D0V7M9_COCPS,tr|A0A0J6FSM0|A0A0J6FSM0_COCPO,tr|A0A0J8RCU5|A0A0J8RCU5_COCIT,tr|J3KAM3|J3KAM3_COCIM,tr|A0A6C1LLN0|A0A6C1LLN0_COCIT,tr|A0A0J6YF34|A0A0J6YF34_COCIT,tr|A0A0J8R7G6|A0A0J8R7G6_COCIT	1	0	1	0	;Cocci	1	0
ELVDAEIIITTPFHPGYLTAER	tr|A0A0J6ETL5|A0A0J6ETL5_COCPO,tr|A0A0J6HY14|A0A0J6HY14_COCPO	1	0	1	0	;Cocci	1	100
ELVESVIDR	tr|C5PGI9|C5PGI9_COCP7,tr|A0A0J6F4J5|A0A0J6F4J5_COCPO,tr|E9CWC2|E9CWC2_COCPS,tr|J3KJ65|J3KJ65_COCIM,tr|A0A6C1MAA9|A0A6C1MAA9_COCIT,tr|A0A0J6Y416|A0A0J6Y416_COCIT	3	2	1	0	;Cocci	2	0
ENSPAIIFIDEIDAIATK	tr|C5P9L0|C5P9L0_COCP7,tr|E9CYX3|E9CYX3_COCPS,tr|A0A0J6FRL4|A0A0J6FRL4_COCPO,tr|J3KBX6|J3KBX6_COCIM,tr|A0A0J8RJ12|A0A0J8RJ12_COCIT,tr|A0A0J6YLW1|A0A0J6YLW1_COCIT,tr|A0A6C1LKF8|A0A6C1LKF8_COCIT,tr|A0A0J8TYJ9|A0A0J8TYJ9_COCIT	6	0	3	3	;Cocci	2	100
ENSPAIIFIDEIDAIATKR	tr|C5P9L0|C5P9L0_COCP7,tr|E9CYX3|E9CYX3_COCPS,tr|A0A0J6FRL4|A0A0J6FRL4_COCPO,tr|J3KBX6|J3KBX6_COCIM,tr|A0A0J8RJ12|A0A0J8RJ12_COCIT,tr|A0A0J6YLW1|A0A0J6YLW1_COCIT,tr|A0A6C1LKF8|A0A6C1LKF8_COCIT,tr|A0A0J8TYJ9|A0A0J8TYJ9_COCIT	1	0	1	0	;Cocci	1	100
ENVREENPGISFGQVGK	tr|C5P9M8|C5P9M8_COCP7,tr|E9CYZ4|E9CYZ4_COCPS,tr|A0A0J6FUC4|A0A0J6FUC4_COCPO,tr|A0A0E1S2V8|A0A0E1S2V8_COCIM,tr|A0A6C1LNL2|A0A6C1LNL2_COCIT,tr|A0A0J8U0I4|A0A0J8U0I4_COCIT,tr|A0A0J6YJR3|A0A0J6YJR3_COCIT	2	0	2	0	;Cocci	1	100
EPFLGSYLASTFSLR	tr|C5P5K8|C5P5K8_COCP7,tr|E9DB70|E9DB70_COCPS,tr|A0A0J6FCK0|A0A0J6FCK0_COCPO,tr|A0A0J8S4G9|A0A0J8S4G9_COCIT,tr|J3K9C2|J3K9C2_COCIM,tr|A0A0J7B2V7|A0A0J7B2V7_COCIT,tr|A0A6C1LWA2|A0A6C1LWA2_COCIT,tr|A0A0J8QNW2|A0A0J8QNW2_COCIT	4	0	3	1	;Cocci	2	0
EPISLDTINIR	tr|C5PHE8|C5PHE8_COCP7,tr|E9CUW4|E9CUW4_COCPS,tr|A0A0J6EY28|A0A0J6EY28_COCPO,tr|A0A0J8RHJ2|A0A0J8RHJ2_COCIT,tr|J3KIA6|J3KIA6_COCIM,tr|A0A6C1M5S7|A0A6C1M5S7_COCIT,tr|A0A0J6XZX5|A0A0J6XZX5_COCIT,tr|A0A0J8QK40|A0A0J8QK40_COCIT	1	1	0	0	;Cocci	1	0
EPLTTLPSNVSLTK	tr|C5P8Z6|C5P8Z6_COCP7,tr|E9CZJ5|E9CZJ5_COCPS,tr|A0A0J6FVX1|A0A0J6FVX1_COCPO,tr|A0A0E1RWZ2|A0A0E1RWZ2_COCIM,tr|A0A6C1LNJ8|A0A6C1LNJ8_COCIT	1	0	1	0	;Cocci	1	0
EPLYDPAELAGIVGTNLR	tr|C5P540|C5P540_COCP7,tr|A0A0J6FFU7|A0A0J6FFU7_COCPO,tr|E9DBU3|E9DBU3_COCPS,tr|A0A0J8RHA7|A0A0J8RHA7_COCIT,tr|J3K8S0|J3K8S0_COCIM,tr|A0A0J8QQJ2|A0A0J8QQJ2_COCIT,tr|A0A0J6YAQ0|A0A0J6YAQ0_COCIT,tr|A0A6C1M5I8|A0A6C1M5I8_COCIT	1	0	1	0	;Cocci	1	100
EPSVSETISILR	tr|C5PAL0|C5PAL0_COCP7,tr|E9CY73|E9CY73_COCPS	3	0	3	0	;Cocci	1	0
EQAAALIAAGVDGLR	tr|C5P1N4|C5P1N4_COCP7,tr|E9D934|E9D934_COCPS,tr|A0A0J6FKM6|A0A0J6FKM6_COCPO,tr|A0A0J8UN27|A0A0J8UN27_COCIT,tr|J3KDL6|J3KDL6_COCIM,tr|A0A0J8R6T6|A0A0J8R6T6_COCIT,tr|A0A0J7B449|A0A0J7B449_COCIT,tr|A0A6C1LW69|A0A6C1LW69_COCIT	3	0	2	1	;Cocci	2	0
EQAQNAVATLSNQNLMGR	tr|A0A0J6F5Y4|A0A0J6F5Y4_COCPO,tr|C5PFP1|C5PFP1_COCP7,tr|E9DJI9|E9DJI9_COCPS,tr|A0A0E1RYX9|A0A0E1RYX9_COCIM,tr|A0A0J6Y443|A0A0J6Y443_COCIT,tr|A0A6C1M4I2|A0A6C1M4I2_COCIT,tr|A0A0J8QTM3|A0A0J8QTM3_COCIT	2	0	2	0	;Cocci	1	100
EQEWNILFQK	tr|C5P6M3|C5P6M3_COCP7,tr|A0A0J6F1L8|A0A0J6F1L8_COCPO,tr|E9CYJ8|E9CYJ8_COCPS	1	0	1	0	;Cocci	1	0
EQFAADLKPLAR	tr|C5P668|C5P668_COCP7,tr|D1MGT5|D1MGT5_COCPS,tr|A0A0J6F5R8|A0A0J6F5R8_COCPO,tr|A0A0J8UTL3|A0A0J8UTL3_COCIT,tr|J3K9W4|J3K9W4_COCIM,tr|A0A0J6YBH4|A0A0J6YBH4_COCIT,tr|A0A6C1MBY0|A0A6C1MBY0_COCIT	4	2	2	0	;Cocci	2	0
EQLNSAELANLTVTEK	tr|C5NZ80|C5NZ80_COCP7,tr|A0A0J6FQ02|A0A0J6FQ02_COCPO,tr|E9D3I9|E9D3I9_COCPS,tr|A0A0J8UT05|A0A0J8UT05_COCIT,tr|J3K176|J3K176_COCIM,tr|A0A0J8R8R4|A0A0J8R8R4_COCIT,tr|A0A0J6YPK8|A0A0J6YPK8_COCIT,tr|A0A6C1LQN2|A0A6C1LQN2_COCIT	5	2	3	0	;Cocci	2	0
EQSGGDPQEIVPDSISYR	tr|C5PJ63|C5PJ63_COCP7,tr|A0A0J6F880|A0A0J6F880_COCPO,tr|E9DCG5|E9DCG5_COCPS,tr|A0A0J8RFG5|A0A0J8RFG5_COCIT,tr|J3K4K3|J3K4K3_COCIM,tr|A0A6C1LW87|A0A6C1LW87_COCIT,tr|A0A0J7B8S6|A0A0J7B8S6_COCIT	1	0	1	0	;Cocci	1	0
EQTLDADVVLVAIGR	tr|C5PCA7|C5PCA7_COCP7,tr|Q0MYP3|Q0MYP3_COCPO,tr|A0A0J6FD11|A0A0J6FD11_COCPO,tr|E9D7L3|E9D7L3_COCPS	9	3	3	3	;Cocci	3	0
ERGESAQVTQQQPSPK	tr|C5P2M1|C5P2M1_COCP7,tr|E9CTA3|E9CTA3_COCPS,tr|A0A0J6F4Z9|A0A0J6F4Z9_COCPO,tr|J3KKQ7|J3KKQ7_COCIM,tr|A0A6C1M3P8|A0A6C1M3P8_COCIT,tr|A0A0J6YR12|A0A0J6YR12_COCIT,tr|A0A0J8QPL8|A0A0J8QPL8_COCIT	1	0	1	0	;Cocci	1	0
ESDPETTLFLIASK	tr|A0A0J6FIX9|A0A0J6FIX9_COCPO,tr|C5PAT7|C5PAT7_COCP7,tr|E9DJ86|E9DJ86_COCPS,tr|A0A0J8UU30|A0A0J8UU30_COCIT,tr|A0A0J6YGL3|A0A0J6YGL3_COCIT,tr|A0A0E1RVP8|A0A0E1RVP8_COCIM,tr|A0A6C1LX08|A0A6C1LX08_COCIT,tr|A0A0J8TWL0|A0A0J8TWL0_COCIT	2	2	0	0	;Cocci	1	0
ESEARPGQAVAIVGAGGGLGTIAIQYAQAMGLR	tr|C5P788|C5P788_COCP7,tr|Q0MYQ2|Q0MYQ2_COCPO,tr|A0A0J6FDV0|A0A0J6FDV0_COCPO	9	0	6	3	;Cocci	2	0
ESEEADVEAEPDVDFEPVYR	tr|C5PD81|C5PD81_COCP7,tr|E9D2I8|E9D2I8_COCPS,tr|A0A0J6FFC6|A0A0J6FFC6_COCPO,tr|A0A0J8UKF4|A0A0J8UKF4_COCIT,tr|A0A0E1RVV2|A0A0E1RVV2_COCIM,tr|A0A6C1LKM5|A0A6C1LKM5_COCIT,tr|A0A0J7BF99|A0A0J7BF99_COCIT,tr|A0A0J8R394|A0A0J8R394_COCIT	1	0	1	0	;Cocci	1	0
ESELLGGQFSAYHSR	tr|Q0MYN7|Q0MYN7_COCPO,tr|C5P7T6|C5P7T6_COCP7,tr|E9CT67|E9CT67_COCPS	1	1	0	0	;Cocci	1	0
ESIVLIASENVTSR	tr|C5PFC8|C5PFC8_COCP7,tr|E9D9T8|E9D9T8_COCPS,tr|A0A0J6F5I8|A0A0J6F5I8_COCPO	3	0	2	1	;Cocci	2	0
ESNIVIESVPGSFELPFAVR	tr|C5PE96|C5PE96_COCP7,tr|A0A0J6FG28|A0A0J6FG28_COCPO,tr|E9DG25|E9DG25_COCPS,tr|A0A6C1LX03|A0A6C1LX03_COCIT,tr|A0A0J6Y159|A0A0J6Y159_COCIT	4	0	3	1	;Cocci	2	94.737
ESNVFVIGHEKPWVSLPK	tr|C5PIU5|C5PIU5_COCP7,tr|E9D4M4|E9D4M4_COCPS,tr|A0A0J6F7P0|A0A0J6F7P0_COCPO,tr|A0A0J8RHS1|A0A0J8RHS1_COCIT,tr|A0A0E1RY35|A0A0E1RY35_COCIM,tr|A0A0J6XXT7|A0A0J6XXT7_COCIT,tr|A0A6C1M4A7|A0A6C1M4A7_COCIT,tr|A0A0J8RCP3|A0A0J8RCP3_COCIT	1	0	1	0	;Cocci	1	94.444
ETAESYLGGTVNNAVVTVPAYFNDSQR	tr|C5P2L6|C5P2L6_COCP7,tr|A0A0J6ETY9|A0A0J6ETY9_COCPO,tr|E9CRM8|E9CRM8_COCPS,tr|A0A0J8RPP7|A0A0J8RPP7_COCIT,tr|J3KLI0|J3KLI0_COCIM,tr|A0A6C1LY33|A0A6C1LY33_COCIT,tr|A0A0J8R6R0|A0A0J8R6R0_COCIT	1	0	1	0	;Cocci	1	100
ETEEIISDVLGVEVFR	tr|C5P7L5|C5P7L5_COCP7,tr|A0A0J6I718|A0A0J6I718_COCPO,tr|E9CTN7|E9CTN7_COCPS,tr|A0A0J8RLR3|A0A0J8RLR3_COCIT,tr|J3K7N7|J3K7N7_COCIM,tr|A0A0J6Y6B9|A0A0J6Y6B9_COCIT,tr|A0A6C1LZL5|A0A6C1LZL5_COCIT,tr|A0A0J8U1I3|A0A0J8U1I3_COCIT	3	0	2	1	;Cocci	2	0
ETGLITVEIR	tr|C5P621|C5P621_COCP7,tr|A0A0J6I9E3|A0A0J6I9E3_COCPO,tr|E9CRW5|E9CRW5_COCPS,tr|A0A0J8S0Q9|A0A0J8S0Q9_COCIT,tr|J3K9R4|J3K9R4_COCIM,tr|A0A6C1M193|A0A6C1M193_COCIT,tr|A0A0J6Y9D1|A0A0J6Y9D1_COCIT	1	0	0	1	;Cocci	1	0
ETQTLADLEQR	tr|C5P6S7|C5P6S7_COCP7,tr|A0A0J6FD96|A0A0J6FD96_COCPO,tr|E9D586|E9D586_COCPS,tr|J3K6V3|J3K6V3_COCIM,tr|A0A0J8RCC3|A0A0J8RCC3_COCIT,tr|A0A0J6Y568|A0A0J6Y568_COCIT,tr|A0A6C1LYL8|A0A6C1LYL8_COCIT	2	0	2	0	;Cocci	1	0
ETSTNPIASIFAWTR	tr|C5PB57|C5PB57_COCP7,tr|A0A0J6FL06|A0A0J6FL06_COCPO,tr|E9DHY0|E9DHY0_COCPS,tr|A0A0J8RSJ7|A0A0J8RSJ7_COCIT,tr|A0A0J6YEI1|A0A0J6YEI1_COCIT,tr|J3K3W0|J3K3W0_COCIM,tr|A0A0J8U1D8|A0A0J8U1D8_COCIT,tr|A0A6C1LXD4|A0A6C1LXD4_COCIT	1	0	1	0	;Cocci	1	100
ETVGAESSITALSK	tr|C5P0H1|C5P0H1_COCP7,tr|E9DFM9|E9DFM9_COCPS,tr|A0A0E1RXE9|A0A0E1RXE9_COCIM,tr|A0A6C1LQI3|A0A6C1LQI3_COCIT	6	3	2	1	;Cocci	3	0
EVAAFAQFGSDLDASTK	tr|C5P088|C5P088_COCP7,tr|E9DIK7|E9DIK7_COCPS,tr|A0A0J6FLP0|A0A0J6FLP0_COCPO,tr|J3KD83|J3KD83_COCIM,tr|A0A6C1LSG3|A0A6C1LSG3_COCIT,tr|A0A0J7B3M1|A0A0J7B3M1_COCIT	10	2	4	4	;Cocci	3	0
EVASLGGELTVDER	tr|C5PEE2|C5PEE2_COCP7,tr|A0A0J6FG77|A0A0J6FG77_COCPO,tr|E9DG86|E9DG86_COCPS,tr|J3KA35|J3KA35_COCIM,tr|A0A0J6Y1B6|A0A0J6Y1B6_COCIT,tr|A0A0J8QV07|A0A0J8QV07_COCIT	7	2	2	3	;Cocci	3	0
EVATVMAGNTNIALALVEAGYASVIR	tr|C5P503|C5P503_COCP7,tr|E9DBP2|E9DBP2_COCPS,tr|A0A0J6I8A4|A0A0J6I8A4_COCPO,tr|A0A0J8RDP4|A0A0J8RDP4_COCIT,tr|J3K8N6|J3K8N6_COCIM,tr|A0A6C1M072|A0A6C1M072_COCIT,tr|A0A0J6YAK2|A0A0J6YAK2_COCIT,tr|A0A0J8QQM6|A0A0J8QQM6_COCIT	9	2	4	3	;Cocci	3	92
EVAVVEVPNVR	tr|C5PDL7|C5PDL7_COCP7,tr|E9D1A7|E9D1A7_COCPS,tr|A0A0J6FSK3|A0A0J6FSK3_COCPO,tr|A0A0E1RV78|A0A0E1RV78_COCIM,tr|A0A6C1LNF1|A0A6C1LNF1_COCIT,tr|A0A0J8TVN6|A0A0J8TVN6_COCIT,tr|A0A0J7BFS1|A0A0J7BFS1_COCIT	1	1	0	0	;Cocci	1	0
EVDGGVETLK	tr|C5P797|C5P797_COCP7,tr|E9CUK6|E9CUK6_COCPS,tr|A0A0J8RJ62|A0A0J8RJ62_COCIT,tr|J3K7C1|J3K7C1_COCIM,tr|A0A6C1M1E5|A0A6C1M1E5_COCIT,tr|A0A0J6Y3C6|A0A0J6Y3C6_COCIT	1	0	1	0	;Cocci	1	0
EVDIGIPDPTGR	tr|C5PDL7|C5PDL7_COCP7,tr|E9D1A7|E9D1A7_COCPS,tr|A0A0J6FSK3|A0A0J6FSK3_COCPO,tr|A0A0E1RV78|A0A0E1RV78_COCIM,tr|A0A6C1LNF1|A0A6C1LNF1_COCIT,tr|A0A0J8TVN6|A0A0J8TVN6_COCIT,tr|A0A0J7BFS1|A0A0J7BFS1_COCIT	3	2	1	0	;Cocci	2	0
EVDNLAESFIDR	tr|E9DAE0|E9DAE0_COCPS	2	0	2	0	;Cocci	1	0
EVEETVSSANNGQVILLENLR	tr|C5NZ98|C5NZ98_COCP7,tr|E9D3K9|E9D3K9_COCPS,tr|A0A0J6II67|A0A0J6II67_COCPO	3	0	3	0	;Cocci	1	85.714
EVGQDIVK	tr|C5P383|C5P383_COCP7,tr|E9CR17|E9CR17_COCPS	1	0	1	0	;Cocci	1	0
EVGVYVLPK	tr|C5NZ90|C5NZ90_COCP7,tr|E9D3K1|E9D3K1_COCPS,tr|J3K183|J3K183_COCIM,tr|A0A6C1LZV3|A0A6C1LZV3_COCIT	2	2	0	0	;Cocci	1	0
EVNTILGQIISEQR	tr|C5PEQ6|C5PEQ6_COCP7,tr|E9D5S5|E9D5S5_COCPS,tr|A0A0J8RTC9|A0A0J8RTC9_COCIT,tr|J3KGJ4|J3KGJ4_COCIM,tr|A0A0J6XV84|A0A0J6XV84_COCIT,tr|A0A6C1M8G0|A0A6C1M8G0_COCIT	4	0	3	1	;Cocci	2	0
EVQSGGFFVGGDK	tr|C5P4B7|C5P4B7_COCP7,tr|E9D690|E9D690_COCPS,tr|A0A0J6F693|A0A0J6F693_COCPO,tr|A0A0J8RSA2|A0A0J8RSA2_COCIT,tr|J3K6F5|J3K6F5_COCIM,tr|A0A6C1LZI7|A0A6C1LZI7_COCIT,tr|A0A0J6YJ37|A0A0J6YJ37_COCIT,tr|A0A0J8R3I4|A0A0J8R3I4_COCIT	1	0	1	0	;Cocci	1	0
EVSDGVIAPGYQPEALALLAK	tr|A0A0J6FPB1|A0A0J6FPB1_COCPO,tr|E9D1T3|E9D1T3_COCPS	1	0	0	1	;Cocci	1	95.238
EVTSSVDEPR	tr|C5P5Z7|C5P5Z7_COCP7,tr|A0A0J6FH18|A0A0J6FH18_COCPO,tr|E9CRT7|E9CRT7_COCPS,tr|A0A0J8RT84|A0A0J8RT84_COCIT,tr|J3K9P7|J3K9P7_COCIM,tr|A0A6C1M172|A0A6C1M172_COCIT,tr|A0A0J8QM23|A0A0J8QM23_COCIT,tr|A0A0J7B3A3|A0A0J7B3A3_COCIT	1	0	0	1	;Cocci	1	0
EVTVSGADAVISK	tr|C5P6S9|C5P6S9_COCP7,tr|A0A0J6F1U0|A0A0J6F1U0_COCPO,tr|E9D584|E9D584_COCPS	11	5	5	1	;Cocci	3	0
EVTVSGADAVISKL	tr|C5P6S9|C5P6S9_COCP7,tr|A0A0J6F1U0|A0A0J6F1U0_COCPO,tr|E9D584|E9D584_COCPS	13	3	6	4	;Cocci	3	0
EVVPGVENYYDKL	tr|C5P0H1|C5P0H1_COCP7,tr|E9DFM9|E9DFM9_COCPS,tr|A0A0E1RXE9|A0A0E1RXE9_COCIM,tr|A0A6C1LQI3|A0A6C1LQI3_COCIT	1	0	0	1	;Cocci	1	0
EVVSALGEVGLVQFR	tr|C5PG89|C5PG89_COCP7,tr|A0A0J6EWK8|A0A0J6EWK8_COCPO,tr|E9CVZ2|E9CVZ2_COCPS,tr|A0A0J8RVY6|A0A0J8RVY6_COCIT,tr|A0A0E1RZV1|A0A0E1RZV1_COCIM,tr|A0A0J6XYZ9|A0A0J6XYZ9_COCIT,tr|A0A6C1MGW2|A0A6C1MGW2_COCIT,tr|A0A0J8QYP6|A0A0J8QYP6_COCIT	4	0	2	2	;Cocci	2	0
EVYSDLYGER	tr|C5PCI0|C5PCI0_COCP7,tr|E9D7C1|E9D7C1_COCPS,tr|A0A0J6FQ21|A0A0J6FQ21_COCPO,tr|A0A0E1RXT7|A0A0E1RXT7_COCIM,tr|A0A6C1LV47|A0A6C1LV47_COCIT,tr|A0A0J6YDM9|A0A0J6YDM9_COCIT	4	4	0	0	;Cocci	1	0
EYLVANGIMAAPLQPK	sp|E9DFH0|HEX1_COCPS,tr|C5P0L7|C5P0L7_COCP7,tr|A0A0J6FM39|A0A0J6FM39_COCPO	2	1	1	0	;Cocci	2	0
EYTLAGHGPLVFEYVTYR	tr|C5P3C0|C5P3C0_COCP7,tr|A0A0J6F1T5|A0A0J6F1T5_COCPO,tr|E9CRC6|E9CRC6_COCPS,tr|A0A0J8RRE9|A0A0J8RRE9_COCIT,tr|J3KLE5|J3KLE5_COCIM,tr|A0A6C1MDI7|A0A6C1MDI7_COCIT,tr|A0A0J6YSU3|A0A0J6YSU3_COCIT	1	0	1	0	;Cocci	1	94.444
FAADAVTLK	tr|A0A0J6I8A0|A0A0J6I8A0_COCPO,tr|C5P500|C5P500_COCP7,tr|E9DBN7|E9DBN7_COCPS,tr|J3K8N4|J3K8N4_COCIM,tr|A0A6C1M0R2|A0A6C1M0R2_COCIT,tr|A0A0J6Y9U2|A0A0J6Y9U2_COCIT	3	2	1	0	;Cocci	2	0
FAAEGSNVAINYVSSEDR	tr|C5P8V7|C5P8V7_COCP7,tr|A0A0J6FJN1|A0A0J6FJN1_COCPO,tr|E9D135|E9D135_COCPS,tr|A0A0J8RV56|A0A0J8RV56_COCIT,tr|J3KCP5|J3KCP5_COCIM,tr|A0A6C1LL53|A0A6C1LL53_COCIT,tr|A0A0J8TFL2|A0A0J8TFL2_COCIT,tr|A0A0J6YKV3|A0A0J6YKV3_COCIT	5	0	3	2	;Cocci	2	100
FAAHTGAVAIAGR	sp|C5PA09|RSSA_COCP7,tr|A0A0J6FR04|A0A0J6FR04_COCPO,tr|E9CZH0|E9CZH0_COCPS,sp|Q1E1R2|RSSA_COCIM,tr|A0A0J8RC70|A0A0J8RC70_COCIT,tr|A0A0J6YLB0|A0A0J6YLB0_COCIT,tr|A0A6C1M3I2|A0A6C1M3I2_COCIT,tr|A0A0J8QHK8|A0A0J8QHK8_COCIT	1	1	0	0	;Cocci	1	0
FADEIAPVTVK	tr|C5P1X5|C5P1X5_COCP7,tr|E9DFY4|E9DFY4_COCPS,tr|A0A0J6ET71|A0A0J6ET71_COCPO,tr|J3KMA1|J3KMA1_COCIM	5	2	2	1	;Cocci	3	0
FAFQYAQEVGKPK	tr|C5P5B8|C5P5B8_COCP7,tr|A0A0J6FF20|A0A0J6FF20_COCPO,tr|E9DI49|E9DI49_COCPS,tr|A0A0J8RNK2|A0A0J8RNK2_COCIT,tr|J3K914|J3K914_COCIM,tr|A0A0J6YAG8|A0A0J6YAG8_COCIT,tr|A0A6C1M0I6|A0A6C1M0I6_COCIT,tr|Q8X1D0|Q8X1D0_COCIT	3	1	2	0	;Cocci	2	0
FAFSFALANNR	tr|C5PE99|C5PE99_COCP7,tr|E9DG30|E9DG30_COCPS,tr|A0A0J6FG31|A0A0J6FG31_COCPO,tr|A0A0J8RX57|A0A0J8RX57_COCIT,tr|A0A0D8JTM5|A0A0D8JTM5_COCIM,tr|A0A0J6Y163|A0A0J6Y163_COCIT,tr|A0A0D8JU97|A0A0D8JU97_COCIM,tr|A0A6C1MC15|A0A6C1MC15_COCIT	3	2	1	0	;Cocci	2	0
FAGAVYTAQELLQDAGLASR	tr|A0A0J6FM55|A0A0J6FM55_COCPO,tr|C5P0K7|C5P0K7_COCP7,tr|Q0MYQ6|Q0MYQ6_COCPO,tr|E9DFI5|E9DFI5_COCPS	3	0	3	0	;Cocci	1	0
FAGGLYTTTVEGYIPATGR	tr|C5PIZ9|C5PIZ9_COCP7,tr|E9D633|E9D633_COCPS,tr|A0A0J8RK95|A0A0J8RK95_COCIT,tr|J3KGR3|J3KGR3_COCIM,tr|A0A6C1MED9|A0A6C1MED9_COCIT,tr|A0A0J6XZG0|A0A0J6XZG0_COCIT,tr|A0A0J8RCX1|A0A0J8RCX1_COCIT	3	0	2	1	;Cocci	2	100
FALGVSNPSALR	tr|C5PDL7|C5PDL7_COCP7,tr|E9D1A7|E9D1A7_COCPS,tr|A0A0J6FSK3|A0A0J6FSK3_COCPO,tr|A0A0E1RV78|A0A0E1RV78_COCIM,tr|A0A6C1LNF1|A0A6C1LNF1_COCIT,tr|A0A0J8TVN6|A0A0J8TVN6_COCIT,tr|A0A0J7BFS1|A0A0J7BFS1_COCIT	3	2	1	0	;Cocci	2	0
FANDIAGAPELGTSGR	tr|C5P7V7|C5P7V7_COCP7,tr|A0A0J6I7C3|A0A0J6I7C3_COCPO,tr|E9CT39|E9CT39_COCPS,tr|A0A0J8REB0|A0A0J8REB0_COCIT,tr|J3K7X3|J3K7X3_COCIM,tr|A0A0J6Y6P2|A0A0J6Y6P2_COCIT,tr|A0A6C1M040|A0A6C1M040_COCIT	3	0	2	1	;Cocci	2	0
FANSENANLFK	tr|C5PD81|C5PD81_COCP7,tr|E9D2I8|E9D2I8_COCPS,tr|A0A0J6FFC6|A0A0J6FFC6_COCPO,tr|A0A0J8UKF4|A0A0J8UKF4_COCIT,tr|A0A0E1RVV2|A0A0E1RVV2_COCIM,tr|A0A6C1LKM5|A0A6C1LKM5_COCIT,tr|A0A0J7BF99|A0A0J7BF99_COCIT,tr|A0A0J8R394|A0A0J8R394_COCIT	4	0	3	1	;Cocci	2	0
FANVDIR	tr|C5P057|C5P057_COCP7,tr|A0A0J6FLS1|A0A0J6FLS1_COCPO,tr|E9DIG7|E9DIG7_COCPS,tr|J3KDA5|J3KDA5_COCIM,tr|A0A6C1LSJ8|A0A6C1LSJ8_COCIT,tr|A0A0J6Y9Q3|A0A0J6Y9Q3_COCIT,tr|A0A0J8QT57|A0A0J8QT57_COCIT	2	0	2	0	;Cocci	1	0
FATASALAASSVPSLLFAR	tr|C5P4K8|C5P4K8_COCP7,tr|A0A0J6I7U0|A0A0J6I7U0_COCPO,tr|E9CSK5|E9CSK5_COCPS,tr|J3K894|J3K894_COCIM,tr|A0A6C1M4Z2|A0A6C1M4Z2_COCIT	14	4	6	4	;Cocci	3	0
FCLDLVDCLR	tr|C5PB73|C5PB73_COCP7,tr|E9DI07|E9DI07_COCPS	1	0	0	1	;Cocci	1	0
FDALTEVDNINFEALPALQQLTFSK	tr|C5P8R4|C5P8R4_COCP7,tr|D3Y2S4|D3Y2S4_COCPS,tr|A0A0J6FJT7|A0A0J6FJT7_COCPO,tr|J3KCU0|J3KCU0_COCIM,tr|A0A0J7BE11|A0A0J7BE11_COCIT,tr|A0A6C1LYK6|A0A6C1LYK6_COCIT	6	0	4	2	;Cocci	2	0
FDFNEEQMAVEK	tr|A0A0J6I8A0|A0A0J6I8A0_COCPO,tr|C5P500|C5P500_COCP7,tr|E9DBN7|E9DBN7_COCPS,tr|J3K8N4|J3K8N4_COCIM,tr|A0A6C1M0R2|A0A6C1M0R2_COCIT,tr|A0A0J6Y9U2|A0A0J6Y9U2_COCIT	8	4	2	2	;Cocci	3	0
FDGALNVDLNEFQTNLVPYPR	tr|C5PGI9|C5PGI9_COCP7,tr|A0A0J6F4J5|A0A0J6F4J5_COCPO,tr|E9CWC2|E9CWC2_COCPS,tr|J3KJ65|J3KJ65_COCIM,tr|A0A6C1MAA9|A0A6C1MAA9_COCIT,tr|A0A0J6Y416|A0A0J6Y416_COCIT	3	0	3	0	;Cocci	1	100
FDGILGLGYDTISVNK	tr|C5P9L1|C5P9L1_COCP7,tr|Q3S565|Q3S565_COCPO,tr|A0A0J6IM61|A0A0J6IM61_COCPO,tr|A0A0J8UCV1|A0A0J8UCV1_COCIT,tr|Q9P8Y4|Q9P8Y4_COCIT,tr|J3KBX5|J3KBX5_COCIM,tr|A0A0J6YGT1|A0A0J6YGT1_COCIT,tr|A0A0J8R1L0|A0A0J8R1L0_COCIT	10	3	3	4	;Cocci	3	100
FDGSLNVDLAEFQTNLVPYPR	tr|C5P7T9|C5P7T9_COCP7,tr|A0A0J6FAQ2|A0A0J6FAQ2_COCPO,tr|E9CT64|E9CT64_COCPS,tr|A0A0J8RFX9|A0A0J8RFX9_COCIT,tr|J3K7U9|J3K7U9_COCIM,tr|A0A6C1LZ97|A0A6C1LZ97_COCIT,tr|A0A0J6Y8N0|A0A0J6Y8N0_COCIT,tr|A0A0J8QNL1|A0A0J8QNL1_COCIT	2	0	2	0	;Cocci	1	100
FDLGGLLALHGEASTDDKGQK	sp|C5P7X2|RS3A_COCP7,tr|A0A0J6FAU4|A0A0J6FAU4_COCPO,tr|E9CT18|E9CT18_COCPS,sp|Q1DTL7|RS3A_COCIM,tr|A0A0J8U7D8|A0A0J8U7D8_COCIT,tr|A0A6C1M218|A0A6C1M218_COCIT,tr|A0A0J6Y6S1|A0A0J6Y6S1_COCIT,tr|A0A0J8QRX4|A0A0J8QRX4_COCIT	2	0	1	1	;Cocci	2	80.952
FDLVYLVLDR	tr|A0A0J6F5N7|A0A0J6F5N7_COCPO,tr|C5PHG8|C5PHG8_COCP7,tr|E9CV40|E9CV40_COCPS,tr|A0A0J8RFP7|A0A0J8RFP7_COCIT,tr|A0A0E1RZJ6|A0A0E1RZJ6_COCIM,tr|A0A6C1M5U8|A0A6C1M5U8_COCIT,tr|A0A0J7AUD6|A0A0J7AUD6_COCIT,tr|A0A0J8QNK4|A0A0J8QNK4_COCIT	1	0	1	0	;Cocci	1	0
FDPTVIPVR	tr|A0A0J6FA60|A0A0J6FA60_COCPO,tr|C5PIR2|C5PIR2_COCP7,tr|E9D4R5|E9D4R5_COCPS	1	1	0	0	;Cocci	1	0
FDTGVICMATGGR	tr|C5PIU5|C5PIU5_COCP7,tr|E9D4M4|E9D4M4_COCPS,tr|A0A0J6F7P0|A0A0J6F7P0_COCPO,tr|A0A0J8RHS1|A0A0J8RHS1_COCIT,tr|A0A0E1RY35|A0A0E1RY35_COCIM,tr|A0A0J6XXT7|A0A0J6XXT7_COCIT,tr|A0A6C1M4A7|A0A6C1M4A7_COCIT,tr|A0A0J8RCP3|A0A0J8RCP3_COCIT	4	0	2	2	;Cocci	2	0
FDVWDTAGQEK	tr|C5NZ36|C5NZ36_COCP7,tr|A0A0J6II07|A0A0J6II07_COCPO,tr|E9D3D5|E9D3D5_COCPS,tr|A0A0J8S3J9|A0A0J8S3J9_COCIT,tr|J3K136|J3K136_COCIM,tr|A0A6C1LUG4|A0A6C1LUG4_COCIT,tr|A0A0J8QLG4|A0A0J8QLG4_COCIT	1	0	1	0	;Cocci	1	0
FEAEMDNFFSLFR	tr|C5P1Q7|C5P1Q7_COCP7,tr|A0A0J6FI09|A0A0J6FI09_COCPO,tr|E9D904|E9D904_COCPS,tr|A0A0J8S220|A0A0J8S220_COCIT,tr|J3KDJ6|J3KDJ6_COCIM,tr|A0A0J6YCM6|A0A0J6YCM6_COCIT,tr|A0A6C1LLV0|A0A6C1LLV0_COCIT	4	0	3	1	;Cocci	2	0
FEELCQDLFR	tr|C5P2L6|C5P2L6_COCP7,tr|A0A0J6ETY9|A0A0J6ETY9_COCPO,tr|E9CRM8|E9CRM8_COCPS,tr|A0A0J8RPP7|A0A0J8RPP7_COCIT,tr|J3KLI0|J3KLI0_COCIM,tr|A0A6C1LY33|A0A6C1LY33_COCIT,tr|A0A0J8R6R0|A0A0J8R6R0_COCIT	11	3	5	3	;Cocci	3	0
FEGIGLTEIVEK	tr|C5PGI3|C5PGI3_COCP7,tr|A0A0J6I1A9|A0A0J6I1A9_COCPO,tr|E9CWB5|E9CWB5_COCPS	3	0	1	2	;Cocci	2	0
FELAFYAIQPSINVIAPWR	tr|C5PA74|C5PA74_COCP7,tr|A0A0J6FQR9|A0A0J6FQR9_COCPO,tr|E9CXM7|E9CXM7_COCPS,tr|A0A0J8RCU2|A0A0J8RCU2_COCIT,tr|J3KBA3|J3KBA3_COCIM,tr|A0A0J7BC14|A0A0J7BC14_COCIT	1	0	1	0	;Cocci	1	100
FELNFSLPLVLR	tr|E9D731|E9D731_COCPS	1	0	1	0	;Cocci	1	0
FFEIVNFGSVTSSGTAK	tr|C5PGH8|C5PGH8_COCP7,tr|A0A0J6EWY2|A0A0J6EWY2_COCPO,tr|E9CWA9|E9CWA9_COCPS,tr|A0A0J8UXF1|A0A0J8UXF1_COCIT,tr|A0A0E1RYG7|A0A0E1RYG7_COCIM,tr|A0A6C1M575|A0A6C1M575_COCIT,tr|A0A0J6Y432|A0A0J6Y432_COCIT,tr|A0A0J8QWT3|A0A0J8QWT3_COCIT	3	0	2	1	;Cocci	2	94.118
FGEITSATLAR	tr|C5P0K3|C5P0K3_COCP7,tr|A0A0J6FM62|A0A0J6FM62_COCPO,tr|E9DFJ0|E9DFJ0_COCPS,sp|Q1DXH0|PABP_COCIM,tr|A0A0J6YDR0|A0A0J6YDR0_COCIT,tr|A0A6C1LT55|A0A6C1LT55_COCIT,tr|A0A0J8QZ05|A0A0J8QZ05_COCIT	4	0	2	2	;Cocci	2	0
FGGALDGAAEEFTK	tr|C5P6G2|C5P6G2_COCP7,tr|A0A0J6I5L6|A0A0J6I5L6_COCPO,tr|E9CYS5|E9CYS5_COCPS,tr|A0A0E1RW58|A0A0E1RW58_COCIM,tr|A0A6C1LXT5|A0A6C1LXT5_COCIT,tr|A0A0J6Y6S4|A0A0J6Y6S4_COCIT	11	6	3	2	;Cocci	3	0
FGITAGDDLENLTNVLGEGASR	tr|C5PAU9|C5PAU9_COCP7,tr|A0A0J6ICH2|A0A0J6ICH2_COCPO,tr|E9DJ69|E9DJ69_COCPS,tr|A0A0J8S343|A0A0J8S343_COCIT,tr|A0A0D8JU54|A0A0D8JU54_COCIM,tr|A0A0D8JUR1|A0A0D8JUR1_COCIM,tr|A0A6C1LXA6|A0A6C1LXA6_COCIT,tr|A0A0J6YH34|A0A0J6YH34_COCIT,tr|A0A0J8R0S5|A0A0J8R0S5_COCIT	1	0	1	0	;Cocci	1	90.909
FGLELVEGCYATYAATATK	sp|E9CXX8|MNS1B_COCPS,tr|Q3HYC1|Q3HYC1_COCPO,tr|C5PAF0|C5PAF0_COCP7,tr|A0A0J6FHL5|A0A0J6FHL5_COCPO,tr|A0A0J8RCD3|A0A0J8RCD3_COCIT,tr|J3KB31|J3KB31_COCIM,tr|A0A6C1LH80|A0A6C1LH80_COCIT,tr|A0A0J6YK94|A0A0J6YK94_COCIT,tr|A0A0J8QHS8|A0A0J8QHS8_COCIT	1	0	1	0	;Cocci	1	0
FGNEFFNATWNR	tr|C5PB65|C5PB65_COCP7,tr|A0A0J6ICW0|A0A0J6ICW0_COCPO,tr|E9DHZ4|E9DHZ4_COCPS,tr|A0A0E1RV17|A0A0E1RV17_COCIM,tr|A0A6C1M224|A0A6C1M224_COCIT,tr|A0A0J6YGM5|A0A0J6YGM5_COCIT	1	0	0	1	;Cocci	1	0
FGSVLENVVFNPETR	tr|C5PGW2|C5PGW2_COCP7,tr|E9CWV4|E9CWV4_COCPS,tr|J3KIT8|J3KIT8_COCIM,tr|A0A0J8QTY7|A0A0J8QTY7_COCIT,tr|A0A0J6XY79|A0A0J6XY79_COCIT	10	4	3	3	;Cocci	3	0
FGTDLLLIESGGDNLAANYSR	tr|C5PBM9|C5PBM9_COCP7,tr|E9D8J3|E9D8J3_COCPS,tr|A0A0J6IFT9|A0A0J6IFT9_COCPO,tr|A0A0E1RXI1|A0A0E1RXI1_COCIM,tr|A0A0J8QN12|A0A0J8QN12_COCIT,tr|A0A0J6YE69|A0A0J6YE69_COCIT,tr|A0A6C1LU12|A0A6C1LU12_COCIT	1	0	1	0	;Cocci	1	100
FGTEIITETISR	tr|C5PIA5|C5PIA5_COCP7,tr|C6KI90|C6KI90_COCPS,tr|A0A0J6F6T7|A0A0J6F6T7_COCPO,tr|A0A0J8UPR4|A0A0J8UPR4_COCIT,tr|A0A0E1RY67|A0A0E1RY67_COCIM,tr|A0A0J8QX71|A0A0J8QX71_COCIT,tr|A0A0J6XWH0|A0A0J6XWH0_COCIT,tr|A0A6C1M9X8|A0A6C1M9X8_COCIT	6	3	2	1	;Cocci	3	0
FIDNFSAGTR	tr|C5PIY5|C5PIY5_COCP7,tr|A0A0J6F7U5|A0A0J6F7U5_COCPO,tr|E9D650|E9D650_COCPS,tr|J3KGS7|J3KGS7_COCIM,tr|A0A6C1M3Y7|A0A6C1M3Y7_COCIT,tr|A0A0J6Y0V2|A0A0J6Y0V2_COCIT,tr|A0A0J8RBD9|A0A0J8RBD9_COCIT	1	0	1	0	;Cocci	1	0
FIEITLDTPLSTLNR	tr|C5PHL8|C5PHL8_COCP7,tr|E9DDL7|E9DDL7_COCPS,tr|A0A0J6F8G0|A0A0J6F8G0_COCPO	4	0	3	1	;Cocci	2	0
FIEPIEDVPAGNIVGLVGVDQFLLK	tr|C5P0H1|C5P0H1_COCP7,tr|E9DFM9|E9DFM9_COCPS,tr|A0A0E1RXE9|A0A0E1RXE9_COCIM,tr|A0A6C1LQI3|A0A6C1LQI3_COCIT	19	6	7	6	;Cocci	3	100
FIIEPYLSSPELGK	sp|E9DDK8|AMPP3_COCPS,sp|C5PHM7|AMPP3_COCP7,tr|A0A0J6F9D9|A0A0J6F9D9_COCPO,tr|A0A0J8RLL7|A0A0J8RLL7_COCIT,tr|A0A0E1S045|A0A0E1S045_COCIM,tr|A0A0J6XXB8|A0A0J6XXB8_COCIT,tr|A0A6C1M6N0|A0A6C1M6N0_COCIT,tr|A0A0J8R5B1|A0A0J8R5B1_COCIT	1	0	1	0	;Cocci	1	0
FINAYSAFLK	tr|C5P1G8|C5P1G8_COCP7,tr|A0A0J6FIE4|A0A0J6FIE4_COCPO,tr|E9D9D8|E9D9D8_COCPS,tr|A0A0J8UND6|A0A0J8UND6_COCIT,tr|A0A0E1RYX3|A0A0E1RYX3_COCIM,tr|A0A0J6YAF8|A0A0J6YAF8_COCIT,tr|A0A6C1LWX6|A0A6C1LWX6_COCIT,tr|A0A0J8QZM5|A0A0J8QZM5_COCIT	3	2	0	1	;Cocci	2	0
FIVNLLPLLTVAAQDSSVK	tr|C5PCW3|C5PCW3_COCP7,tr|A0A0J6FEY3|A0A0J6FEY3_COCPO	4	0	4	0	;Cocci	1	0
FIYPYLDVDLK	tr|C5PB57|C5PB57_COCP7,tr|A0A0J6FL06|A0A0J6FL06_COCPO,tr|E9DHY0|E9DHY0_COCPS,tr|A0A0J8RSJ7|A0A0J8RSJ7_COCIT,tr|A0A0J6YEI1|A0A0J6YEI1_COCIT,tr|J3K3W0|J3K3W0_COCIM,tr|A0A0J8U1D8|A0A0J8U1D8_COCIT,tr|A0A6C1LXD4|A0A6C1LXD4_COCIT	1	0	1	0	;Cocci	1	0
FKDITETFIANEGMYTGQFIYAGK	tr|C5P774|C5P774_COCP7,tr|A0A0J6FA00|A0A0J6FA00_COCPO,tr|E9DB26|E9DB26_COCPS,tr|A0A0E1RVS3|A0A0E1RVS3_COCIM,tr|A0A6C1LYK9|A0A6C1LYK9_COCIT,tr|A0A0J6Y8M1|A0A0J6Y8M1_COCIT,tr|A0A0J8QTJ7|A0A0J8QTJ7_COCIT	1	0	1	0	;Cocci	1	100
FKVYEPLLIVGLDK	tr|C5P057|C5P057_COCP7,tr|A0A0J6FLS1|A0A0J6FLS1_COCPO,tr|E9DIG7|E9DIG7_COCPS,tr|J3KDA5|J3KDA5_COCIM,tr|A0A6C1LSJ8|A0A6C1LSJ8_COCIT,tr|A0A0J6Y9Q3|A0A0J6Y9Q3_COCIT,tr|A0A0J8QT57|A0A0J8QT57_COCIT	3	0	2	1	;Cocci	2	0
FLADEQTDR	tr|C5PCA7|C5PCA7_COCP7,tr|Q0MYP3|Q0MYP3_COCPO,tr|A0A0J6FD11|A0A0J6FD11_COCPO,tr|E9D7L3|E9D7L3_COCPS	1	0	1	0	;Cocci	1	0
FLAGPIIQR	tr|C5P5D8|C5P5D8_COCP7	1	1	0	0	;Cocci	1	0
FLDLIKPFTPLLPEVAAPETK	tr|C5P7K3|C5P7K3_COCP7,tr|E9CTQ3|E9CTQ3_COCPS,tr|A0A0J6F2U8|A0A0J6F2U8_COCPO,tr|A0A0J8RIA7|A0A0J8RIA7_COCIT,tr|J3K7M1|J3K7M1_COCIM,tr|A0A0J7B0H0|A0A0J7B0H0_COCIT,tr|A0A6C1LUD2|A0A6C1LUD2_COCIT	2	0	1	1	;Cocci	2	100
FLEDGDEVTLR	tr|A0A0J6I1N5|A0A0J6I1N5_COCPO,tr|C5PGS5|C5PGS5_COCP7,tr|E9CWP1|E9CWP1_COCPS,tr|A0A0J8RFT3|A0A0J8RFT3_COCIT,tr|J3KIY0|J3KIY0_COCIM,tr|A0A0J6XYC2|A0A0J6XYC2_COCIT,tr|A0A6C1M5M9|A0A6C1M5M9_COCIT,tr|A0A0J8QSK1|A0A0J8QSK1_COCIT	1	0	1	0	;Cocci	1	0
FLGFEQIFK	tr|C5P8S8|C5P8S8_COCP7,tr|E9D0Z7|E9D0Z7_COCPS,tr|A0A0J6FW43|A0A0J6FW43_COCPO,tr|J3KCS3|J3KCS3_COCIM,tr|A0A0J8QIU4|A0A0J8QIU4_COCIT,tr|A0A0J6YI45|A0A0J6YI45_COCIT,tr|A0A6C1LL74|A0A6C1LL74_COCIT	1	0	1	0	;Cocci	1	0
FLIVVTFLEDSLR	tr|C5P5P3|C5P5P3_COCP7,tr|E9CUP0|E9CUP0_COCPS,tr|A0A0J6FGM5|A0A0J6FGM5_COCPO,tr|J3K9F5|J3K9F5_COCIM,tr|A0A6C1M1D1|A0A6C1M1D1_COCIT	3	0	2	1	;Cocci	2	0
FLLTIASPAGPQNYNK	sp|P0CB51|CHI1_COCPS,sp|C5P230|CHI1_COCP7,tr|A0A0J6F478|A0A0J6F478_COCPO,sp|Q1E3R8|CHI1_COCIM,tr|A0A0J8RY14|A0A0J8RY14_COCIT,tr|A0A6C1LYV5|A0A6C1LYV5_COCIT,tr|A0A0J6Y3E6|A0A0J6Y3E6_COCIT	3	0	2	1	;Cocci	2	100
FLPATWEQALTEIGAAYR	tr|C5P7V7|C5P7V7_COCP7,tr|A0A0J6I7C3|A0A0J6I7C3_COCPO,tr|E9CT39|E9CT39_COCPS,tr|A0A0J8REB0|A0A0J8REB0_COCIT,tr|J3K7X3|J3K7X3_COCIM,tr|A0A0J6Y6P2|A0A0J6Y6P2_COCIT,tr|A0A6C1M040|A0A6C1M040_COCIT	1	0	1	0	;Cocci	1	100
FLQDYIGGLTR	tr|C5P1K4|C5P1K4_COCP7,tr|A0A0J6IE35|A0A0J6IE35_COCPO,tr|E9D983|E9D983_COCPS,tr|A0A0J8RWP4|A0A0J8RWP4_COCIT,tr|A0A0E1RY85|A0A0E1RY85_COCIM,tr|A0A0J7B486|A0A0J7B486_COCIT,tr|A0A6C1LSU8|A0A6C1LSU8_COCIT	1	0	1	0	;Cocci	1	0
FLSADLPYYAELLAEVLSNAK	tr|Q0MYN7|Q0MYN7_COCPO,tr|C5P7T6|C5P7T6_COCP7	1	1	0	0	;Cocci	1	0
FLSPDLGGK	tr|C5PJ88|C5PJ88_COCP7,tr|A0A0J6FIG2|A0A0J6FIG2_COCPO,tr|E9DCD4|E9DCD4_COCPS,tr|J3K4M9|J3K4M9_COCIM,tr|A0A0J6YH60|A0A0J6YH60_COCIT,tr|A0A6C1LYW9|A0A6C1LYW9_COCIT	1	1	0	0	;Cocci	1	0
FLSQPFAVAQVFTGIEGK	tr|C5P7R9|C5P7R9_COCP7,tr|Q0MYP4|Q0MYP4_COCPO,tr|A0A0J6FEH4|A0A0J6FEH4_COCPO,tr|E9CT93|E9CT93_COCPS	11	3	5	3	;Cocci	3	100
FLSTVEGDSTDDLR	tr|C5P6T0|C5P6T0_COCP7,tr|E9D583|E9D583_COCPS,tr|A0A0J6I615|A0A0J6I615_COCPO,tr|A0A0E1RX75|A0A0E1RX75_COCIM,tr|A0A0J6Y773|A0A0J6Y773_COCIT,tr|A0A6C1LYU3|A0A6C1LYU3_COCIT,tr|A0A0J8RAH6|A0A0J8RAH6_COCIT	1	0	1	0	;Cocci	1	0
FLTIDADDYMK	tr|A0A0J6FGJ2|A0A0J6FGJ2_COCPO,tr|C5P497|C5P497_COCP7,tr|E9D6B6|E9D6B6_COCPS,tr|A0A0J6YEK0|A0A0J6YEK0_COCIT,tr|A0A0E1RVM0|A0A0E1RVM0_COCIM,tr|A0A0J8R3K8|A0A0J8R3K8_COCIT,tr|A0A6C1LPL1|A0A6C1LPL1_COCIT	1	0	1	0	;Cocci	1	0
FLTPTSLVAGNPK	tr|C5PHL0|C5PHL0_COCP7,tr|A0A0J6EYA8|A0A0J6EYA8_COCPO,tr|E9CVF0|E9CVF0_COCPS,tr|I9NLC0|I9NLC0_COCIM,tr|A0A0J8S5M0|A0A0J8S5M0_COCIT,tr|A0A6C1M2C3|A0A6C1M2C3_COCIT,tr|A0A0J6XZP6|A0A0J6XZP6_COCIT	1	0	1	0	;Cocci	1	0
FLVEQPVDIKDYPLYPVR	sp|E9DFH0|HEX1_COCPS,tr|C5P0L7|C5P0L7_COCP7,tr|A0A0J6FM39|A0A0J6FM39_COCPO	5	0	3	2	;Cocci	2	0
FMLQGGDFTR	tr|C5P1P1|C5P1P1_COCP7,tr|A0A0J6FA86|A0A0J6FA86_COCPO,tr|E9D925|E9D925_COCPS	2	2	0	0	;Cocci	1	0
FNEIVKEVSNFIK	tr|C5P9J5|C5P9J5_COCP7,tr|A0A0J6FRP3|A0A0J6FRP3_COCPO,tr|E9D0E1|E9D0E1_COCPS,sp|Q96WZ1|EF1A_COCIM,tr|A0A0J8RJV9|A0A0J8RJV9_COCIT,tr|A0A0J6YLY1|A0A0J6YLY1_COCIT,tr|A0A6C1LMA7|A0A6C1LMA7_COCIT	1	0	1	0	;Cocci	1	0
FNEIVKEVSNFIKK	tr|C5P9J5|C5P9J5_COCP7,tr|A0A0J6FRP3|A0A0J6FRP3_COCPO,tr|E9D0E1|E9D0E1_COCPS,sp|Q96WZ1|EF1A_COCIM,tr|A0A0J8RJV9|A0A0J8RJV9_COCIT,tr|A0A0J6YLY1|A0A0J6YLY1_COCIT,tr|A0A6C1LMA7|A0A6C1LMA7_COCIT	1	0	1	0	;Cocci	1	0
FNTVAVEVQGEPQPR	tr|C5PIA5|C5PIA5_COCP7,tr|C6KI90|C6KI90_COCPS,tr|A0A0J6F6T7|A0A0J6F6T7_COCPO,tr|A0A0J8UPR4|A0A0J8UPR4_COCIT,tr|A0A0E1RY67|A0A0E1RY67_COCIM,tr|A0A0J8QX71|A0A0J8QX71_COCIT,tr|A0A0J6XWH0|A0A0J6XWH0_COCIT,tr|A0A6C1M9X8|A0A6C1M9X8_COCIT	5	0	3	2	;Cocci	2	0
FNVNTEYAYIQNFK	tr|A0A0J6IMD1|A0A0J6IMD1_COCPO,tr|C5P9H4|C5P9H4_COCP7,tr|E9D0B0|E9D0B0_COCPS,tr|A0A0J8UD36|A0A0J8UD36_COCIT,tr|A0A0J7BD24|A0A0J7BD24_COCIT,tr|A0A0E1RWS8|A0A0E1RWS8_COCIM,tr|A0A6C1LI12|A0A6C1LI12_COCIT,tr|A0A0J8U0H5|A0A0J8U0H5_COCIT	1	0	1	0	;Cocci	1	0
FPGFDIETEELDAETLR	tr|C5P6X6|C5P6X6_COCP7,tr|A0A0J6FC96|A0A0J6FC96_COCPO,tr|E9DAN8|E9DAN8_COCPS,tr|A0A0J8S036|A0A0J8S036_COCIT,tr|J3K716|J3K716_COCIM,tr|A0A0J6Y8C3|A0A0J6Y8C3_COCIT,tr|A0A6C1LZ62|A0A6C1LZ62_COCIT	9	1	3	5	;Cocci	3	100
FPGFDIETEELDAETLRK	tr|C5P6X6|C5P6X6_COCP7,tr|A0A0J6FC96|A0A0J6FC96_COCPO,tr|E9DAN8|E9DAN8_COCPS,tr|A0A0J8S036|A0A0J8S036_COCIT,tr|J3K716|J3K716_COCIM,tr|A0A0J6Y8C3|A0A0J6Y8C3_COCIT,tr|A0A6C1LZ62|A0A6C1LZ62_COCIT	2	0	2	0	;Cocci	1	100
FPGQLNSDLR	tr|A0A0J6FFA5|A0A0J6FFA5_COCPO,tr|C5P5I9|C5P5I9_COCP7,tr|E9DID7|E9DID7_COCPS,tr|A0A0E1RWA2|A0A0E1RWA2_COCIM,tr|A0A0J6YBC1|A0A0J6YBC1_COCIT,tr|A0A6C1M1A2|A0A6C1M1A2_COCIT	1	0	1	0	;Cocci	1	0
FPTDEATTLFFGISKLFQNKDPSLR	tr|C5PFI4|C5PFI4_COCP7,tr|A0A0J6F6S9|A0A0J6F6S9_COCPO,tr|E9DAH6|E9DAH6_COCPS	1	0	1	0	;Cocci	1	100
FQGGIIVATDSR	tr|C5PH79|C5PH79_COCP7,tr|E9CXA9|E9CXA9_COCPS,tr|A0A0J6EXV3|A0A0J6EXV3_COCPO,tr|A0A0J8RHS2|A0A0J8RHS2_COCIT,tr|J3KIH1|J3KIH1_COCIM,tr|A0A0J8TGF5|A0A0J8TGF5_COCIT,tr|A0A0J6XXU8|A0A0J6XXU8_COCIT,tr|A0A6C1M8T9|A0A6C1M8T9_COCIT	1	0	1	0	;Cocci	1	0
FQNAIYLGDIEGR	tr|E9DHV0|E9DHV0_COCPS	1	0	1	0	;Cocci	1	0
FQPILVDEPTVADTISILR	tr|C5P5L4|C5P5L4_COCP7,tr|A0A0J6FGI1|A0A0J6FGI1_COCPO,tr|E9DB64|E9DB64_COCPS	5	0	3	2	;Cocci	2	100
FQRPYGSYVMENVLFK	tr|C5NZN9|C5NZN9_COCP7,tr|A0A0J6IHP6|A0A0J6IHP6_COCPO,tr|E9D314|E9D314_COCPS	2	0	1	1	;Cocci	2	100
FQSSAIGALQESVEAYLVSLFEDTNLCAIHAK	tr|C5PA89|C5PA89_COCP7,tr|E9CXP7|E9CXP7_COCPS,tr|A0A0J6FUC7|A0A0J6FUC7_COCPO,sp|Q1E225|H3_COCIM,tr|A0A0J8U6P2|A0A0J8U6P2_COCIT,tr|A0A0J6YIZ3|A0A0J6YIZ3_COCIT,tr|A0A6C1LJY0|A0A6C1LJY0_COCIT,tr|A0A0J8QL56|A0A0J8QL56_COCIT	1	0	1	0	;Cocci	1	100
FSAAIALDSSNHVLYSNR	tr|A0A0J6FM45|A0A0J6FM45_COCPO,tr|C5P1Q3|C5P1Q3_COCP7,tr|E9D911|E9D911_COCPS	3	1	1	1	;Cocci	3	0
FSDAAGYQWPLTTAPNRL	tr|C5PB65|C5PB65_COCP7,tr|A0A0J6ICW0|A0A0J6ICW0_COCPO,tr|E9DHZ4|E9DHZ4_COCPS,tr|A0A0E1RV17|A0A0E1RV17_COCIM,tr|A0A6C1M224|A0A6C1M224_COCIT,tr|A0A0J6YGM5|A0A0J6YGM5_COCIT	1	0	1	0	;Cocci	1	100
FSDETDQQR	tr|C5PAZ1|C5PAZ1_COCP7,tr|E9DHP1|E9DHP1_COCPS,tr|J3K414|J3K414_COCIM,tr|A0A0J6YEP9|A0A0J6YEP9_COCIT,tr|A0A6C1LZI2|A0A6C1LZI2_COCIT	1	0	1	0	;Cocci	1	0
FSDNLLVR	tr|C5P7K3|C5P7K3_COCP7,tr|E9CTQ3|E9CTQ3_COCPS,tr|A0A0J6F2U8|A0A0J6F2U8_COCPO,tr|A0A0J8RIA7|A0A0J8RIA7_COCIT,tr|J3K7M1|J3K7M1_COCIM,tr|A0A0J7B0H0|A0A0J7B0H0_COCIT,tr|A0A6C1LUD2|A0A6C1LUD2_COCIT	1	1	0	0	;Cocci	1	0
FSDSSVGGEPGLEVYIVER	tr|A0A0J6FL98|A0A0J6FL98_COCPO,tr|C5PBC3|C5PBC3_COCP7,tr|E9DGK7|E9DGK7_COCPS	5	2	2	1	;Cocci	3	0
FSELLEK	tr|C5P9J5|C5P9J5_COCP7,tr|A0A0J6FRP3|A0A0J6FRP3_COCPO,tr|E9D0E1|E9D0E1_COCPS,sp|Q96WZ1|EF1A_COCIM,tr|A0A0J8RJV9|A0A0J8RJV9_COCIT,tr|A0A0J6YLY1|A0A0J6YLY1_COCIT,tr|A0A6C1LMA7|A0A6C1LMA7_COCIT	5	5	0	0	;Cocci	1	0
FSENGLDVDGK	sp|Q8J1H3|G3P_COCP7,tr|A0A0J6FAZ8|A0A0J6FAZ8_COCPO,tr|E9CSW1|E9CSW1_COCPS	6	4	1	1	;Cocci	3	0
FSFVDLDAGFETFKR	tr|C5PJ88|C5PJ88_COCP7,tr|A0A0J6FIG2|A0A0J6FIG2_COCPO,tr|E9DCD4|E9DCD4_COCPS,tr|J3K4M9|J3K4M9_COCIM,tr|A0A0J6YH60|A0A0J6YH60_COCIT,tr|A0A6C1LYW9|A0A6C1LYW9_COCIT	1	0	1	0	;Cocci	1	0
FSGEVQVPEAR	tr|C5PDG3|C5PDG3_COCP7,tr|E9D2U5|E9D2U5_COCPS,tr|A0A0J6FNJ3|A0A0J6FNJ3_COCPO,tr|A0A0J8RWN9|A0A0J8RWN9_COCIT,tr|J3K254|J3K254_COCIM,tr|A0A0J8QNU3|A0A0J8QNU3_COCIT,tr|A0A0J6YPR6|A0A0J6YPR6_COCIT,tr|A0A6C1M0T1|A0A6C1M0T1_COCIT	1	0	1	0	;Cocci	1	0
FSIFDGNVTGEFVK	tr|C5PG85|C5PG85_COCP7,tr|A0A0J6F453|A0A0J6F453_COCPO,tr|E9CVY6|E9CVY6_COCPS,tr|J3KJF8|J3KJF8_COCIM,tr|A0A6C1M7S4|A0A6C1M7S4_COCIT,tr|A0A0J6Y1H3|A0A0J6Y1H3_COCIT,tr|A0A0J8QUD1|A0A0J8QUD1_COCIT	9	3	4	2	;Cocci	3	0
FSLIDYNITTDR	tr|C5PAF9|C5PAF9_COCP7,tr|E9CXY9|E9CXY9_COCPS,tr|A0A0J6FHK8|A0A0J6FHK8_COCPO,tr|A0A0J8RCC4|A0A0J8RCC4_COCIT,tr|J3KB20|J3KB20_COCIM,tr|A0A0J6YK62|A0A0J6YK62_COCIT,tr|A0A6C1LMU7|A0A6C1LMU7_COCIT,tr|A0A0J8QHT8|A0A0J8QHT8_COCIT	3	2	1	0	;Cocci	2	0
FSLVGIQGADITDGQR	tr|C5PHL0|C5PHL0_COCP7,tr|A0A0J6EYA8|A0A0J6EYA8_COCPO,tr|E9CVF0|E9CVF0_COCPS,tr|I9NLC0|I9NLC0_COCIM,tr|A0A0J8S5M0|A0A0J8S5M0_COCIT,tr|A0A6C1M2C3|A0A6C1M2C3_COCIT,tr|A0A0J6XZP6|A0A0J6XZP6_COCIT	5	0	5	0	;Cocci	1	100
FSVSPVVQR	tr|C5P0H1|C5P0H1_COCP7,tr|E9DFM9|E9DFM9_COCPS,tr|A0A0E1RXE9|A0A0E1RXE9_COCIM,tr|A0A6C1LQI3|A0A6C1LQI3_COCIT	4	3	1	0	;Cocci	2	0
FTAVINPPQAAILAVGTTR	tr|C5PC30|C5PC30_COCP7,tr|A0A0J6FPH3|A0A0J6FPH3_COCPO,tr|E9D7W3|E9D7W3_COCPS,tr|A0A0J8UTV4|A0A0J8UTV4_COCIT,tr|J3KFM0|J3KFM0_COCIM,tr|A0A0J6YD18|A0A0J6YD18_COCIT,tr|A0A6C1LR85|A0A6C1LR85_COCIT,tr|A0A0J8QYB7|A0A0J8QYB7_COCIT	7	0	4	3	;Cocci	2	100
FTGYQYGGRPLGLTFVK	tr|A0A0J6F5Y4|A0A0J6F5Y4_COCPO,tr|C5PFP1|C5PFP1_COCP7,tr|E9DJI9|E9DJI9_COCPS,tr|A0A0E1RYX9|A0A0E1RYX9_COCIM,tr|A0A0J6Y443|A0A0J6Y443_COCIT,tr|A0A6C1M4I2|A0A6C1M4I2_COCIT,tr|A0A0J8QTM3|A0A0J8QTM3_COCIT	1	0	1	0	;Cocci	1	94.118
FTIEAEPSETIGQLK	tr|C5P7L1|C5P7L1_COCP7,tr|E9CTP2|E9CTP2_COCPS,tr|A0A0J6I713|A0A0J6I713_COCPO,tr|A0A0J8UCD2|A0A0J8UCD2_COCIT,tr|J3K7N0|J3K7N0_COCIM,tr|A0A6C1M492|A0A6C1M492_COCIT,tr|A0A0J6Y8D1|A0A0J6Y8D1_COCIT	2	1	1	0	;Cocci	2	0
FTLNSNSALLANK	tr|C5PCC6|C5PCC6_COCP7,tr|E9D7J0|E9D7J0_COCPS,tr|A0A0J6FPV8|A0A0J6FPV8_COCPO,tr|A0A0J8RQ25|A0A0J8RQ25_COCIT,tr|A0A0J6YAJ4|A0A0J6YAJ4_COCIT,tr|A0A0E1S3Z3|A0A0E1S3Z3_COCIM,tr|A0A6C1LP82|A0A6C1LP82_COCIT,tr|A0A0J8QPJ9|A0A0J8QPJ9_COCIT	1	0	0	1	;Cocci	1	0
FTPGSFTNYITR	sp|C5PA09|RSSA_COCP7,tr|A0A0J6FR04|A0A0J6FR04_COCPO,tr|E9CZH0|E9CZH0_COCPS,sp|Q1E1R2|RSSA_COCIM,tr|A0A0J8RC70|A0A0J8RC70_COCIT,tr|A0A0J6YLB0|A0A0J6YLB0_COCIT,tr|A0A6C1M3I2|A0A6C1M3I2_COCIT,tr|A0A0J8QHK8|A0A0J8QHK8_COCIT	3	2	1	0	;Cocci	2	0
FTRDPLNLTNVHTR	tr|C5P2E1|C5P2E1_COCP7,tr|A0A0J6HY70|A0A0J6HY70_COCPO,tr|E9CS22|E9CS22_COCPS,tr|A0A0J8S707|A0A0J8S707_COCIT,tr|A0A0E1RZ20|A0A0E1RZ20_COCIM,tr|A0A6C1M2T9|A0A6C1M2T9_COCIT,tr|A0A0J6YT65|A0A0J6YT65_COCIT	1	0	1	0	;Cocci	1	0
FTTAPSLAIPK	tr|C5P2W7|C5P2W7_COCP7,tr|A0A0J6HZ39|A0A0J6HZ39_COCPO,tr|E9CTX0|E9CTX0_COCPS,tr|J3KKZ5|J3KKZ5_COCIM,tr|A0A0J6YS57|A0A0J6YS57_COCIT,tr|A0A6C1M3J1|A0A6C1M3J1_COCIT	1	0	1	0	;Cocci	1	0
FVADGVFYAELNEFFQR	tr|C5P958|C5P958_COCP7,tr|E9CZU1|E9CZU1_COCPS,tr|J3KCC8|J3KCC8_COCIM,tr|A0A6C1LMR4|A0A6C1LMR4_COCIT	11	2	6	3	;Cocci	3	100
FVAEAVQQAFLLDSLR	tr|C5P7V0|C5P7V0_COCP7	5	0	3	2	;Cocci	2	0
FVDSLPAEFR	tr|C5PI91|C5PI91_COCP7,tr|E9DHF8|E9DHF8_COCPS,tr|A0A0J6F6R9|A0A0J6F6R9_COCPO,tr|A0A0J8UPU0|A0A0J8UPU0_COCIT,tr|A0A0E1RZZ2|A0A0E1RZZ2_COCIM,tr|A0A6C1MKK4|A0A6C1MKK4_COCIT,tr|A0A0J8TQC3|A0A0J8TQC3_COCIT,tr|A0A0J6Y1Q3|A0A0J6Y1Q3_COCIT	1	0	1	0	;Cocci	1	0
FVGTGVSGGEEGAR	tr|C5PH56|C5PH56_COCP7,tr|E9CX76|E9CX76_COCPS,tr|A0A0J6I224|A0A0J6I224_COCPO	7	2	3	2	;Cocci	3	0
FVQTFVLAEQR	tr|C5P164|C5P164_COCP7,tr|A0A0J6IEN4|A0A0J6IEN4_COCPO,tr|E9DDZ2|E9DDZ2_COCPS	2	0	2	0	;Cocci	1	0
FVTAGFDAR	tr|C5P0A6|C5P0A6_COCP7	3	2	1	0	;Cocci	2	0
FWDQNYPGGDYDAVGR	tr|A0A0J6IMD1|A0A0J6IMD1_COCPO,tr|C5P9H4|C5P9H4_COCP7,tr|E9D0B0|E9D0B0_COCPS,tr|A0A0J8UD36|A0A0J8UD36_COCIT,tr|A0A0J7BD24|A0A0J7BD24_COCIT,tr|A0A0E1RWS8|A0A0E1RWS8_COCIM,tr|A0A6C1LI12|A0A6C1LI12_COCIT,tr|A0A0J8U0H5|A0A0J8U0H5_COCIT	1	0	1	0	;Cocci	1	93.75
FYANPVGIQSIILSAEELK	tr|A0A0J6FM55|A0A0J6FM55_COCPO,tr|C5P0K7|C5P0K7_COCP7,tr|Q0MYQ6|Q0MYQ6_COCPO,tr|E9DFI5|E9DFI5_COCPS	2	0	2	0	;Cocci	1	0
FYTMYDLGNNLVGLAK	tr|C5P9L1|C5P9L1_COCP7,tr|Q3S565|Q3S565_COCPO,tr|A0A0J6IM61|A0A0J6IM61_COCPO,tr|A0A0J8UCV1|A0A0J8UCV1_COCIT,tr|Q9P8Y4|Q9P8Y4_COCIT,tr|J3KBX5|J3KBX5_COCIM,tr|A0A0J6YGT1|A0A0J6YGT1_COCIT,tr|A0A0J8R1L0|A0A0J8R1L0_COCIT	1	1	0	0	;Cocci	1	0
GAELADVVLPGAAYTEK	tr|C5P7V7|C5P7V7_COCP7,tr|A0A0J6I7C3|A0A0J6I7C3_COCPO,tr|E9CT39|E9CT39_COCPS,tr|A0A0J8REB0|A0A0J8REB0_COCIT,tr|J3K7X3|J3K7X3_COCIM,tr|A0A0J6Y6P2|A0A0J6Y6P2_COCIT,tr|A0A6C1M040|A0A6C1M040_COCIT	2	1	0	1	;Cocci	2	94.118
GAEVIFDAFR	tr|C5NZJ8|C5NZJ8_COCP7,tr|E9D4F4|E9D4F4_COCPS,tr|J3K0R9|J3K0R9_COCIM,tr|A0A6C1LS36|A0A6C1LS36_COCIT,tr|A0A0J8QRN0|A0A0J8QRN0_COCIT,tr|A0A0J6YL87|A0A0J6YL87_COCIT	1	0	1	0	;Cocci	1	0
GAFEFQGQK	tr|A0A0J6FGF1|A0A0J6FGF1_COCPO,tr|C5P5I8|C5P5I8_COCP7,tr|E9DID6|E9DID6_COCPS,tr|A0A0J8RMC0|A0A0J8RMC0_COCIT,tr|A0A0E1RWZ4|A0A0E1RWZ4_COCIM,tr|A0A6C1LW88|A0A6C1LW88_COCIT,tr|A0A0J7B2T2|A0A0J7B2T2_COCIT,tr|A0A0J8R5G4|A0A0J8R5G4_COCIT	1	1	0	0	;Cocci	1	0
GAGAYGEFEVTDDISDITTIDMLK	tr|C5P065|C5P065_COCP7,tr|E9DIH6|E9DIH6_COCPS,tr|A0A0J6F9V7|A0A0J6F9V7_COCPO,tr|A0A0J8S0T3|A0A0J8S0T3_COCIT,tr|J3KD99|J3KD99_COCIM,tr|A0A6C1M1M8|A0A6C1M1M8_COCIT,tr|A0A0J7B3P4|A0A0J7B3P4_COCIT,tr|A0A0J8QT50|A0A0J8QT50_COCIT	2	2	0	0	;Cocci	1	100
GAINFATIDAK	tr|C5P668|C5P668_COCP7,tr|D1MGT5|D1MGT5_COCPS,tr|A0A0J6F5R8|A0A0J6F5R8_COCPO,tr|A0A0J8UTL3|A0A0J8UTL3_COCIT,tr|J3K9W4|J3K9W4_COCIM,tr|A0A0J6YBH4|A0A0J6YBH4_COCIT,tr|A0A6C1MBY0|A0A6C1MBY0_COCIT	1	1	0	0	;Cocci	1	0
GAITGYDLAVMALTVVK	tr|C5PGD6|C5PGD6_COCP7,tr|A0A0J6F7V1|A0A0J6F7V1_COCPO,tr|E9CW64|E9CW64_COCPS,tr|A0A0J8RUN2|A0A0J8RUN2_COCIT,tr|J3KJA8|J3KJA8_COCIM,tr|A0A0J8QXV2|A0A0J8QXV2_COCIT,tr|A0A0J6Y473|A0A0J6Y473_COCIT,tr|A0A6C1M5R2|A0A6C1M5R2_COCIT	17	7	5	5	;Cocci	3	100
GANPTGSFGLAISHSDANQTVFGER	tr|A0A0J6FM55|A0A0J6FM55_COCPO,tr|C5P0K7|C5P0K7_COCP7,tr|Q0MYQ6|Q0MYQ6_COCPO,tr|E9DFI5|E9DFI5_COCPS	1	0	1	0	;Cocci	1	0
GAPLAQVSFR	tr|C5P774|C5P774_COCP7,tr|A0A0J6FA00|A0A0J6FA00_COCPO,tr|E9DB26|E9DB26_COCPS,tr|A0A0E1RVS3|A0A0E1RVS3_COCIM,tr|A0A6C1LYK9|A0A6C1LYK9_COCIT,tr|A0A0J6Y8M1|A0A0J6Y8M1_COCIT,tr|A0A0J8QTJ7|A0A0J8QTJ7_COCIT	2	2	0	0	;Cocci	1	0
GASLRPSDDSPFVNEIFDPESVDTFYSLSSSQR	tr|C5PGI0|C5PGI0_COCP7,tr|A0A0J6F7Z7|A0A0J6F7Z7_COCPO,tr|A0A0J6Y147|A0A0J6Y147_COCIT,tr|A0A0J8TU55|A0A0J8TU55_COCIT,tr|A0A6C1M1S0|A0A6C1M1S0_COCIT	1	0	1	0	;Cocci	1	0
GASTGAGLGNAFLSHIR	tr|A0A0J6FPW9|A0A0J6FPW9_COCPO,tr|C5NZ55|C5NZ55_COCP7,tr|E9D3G2|E9D3G2_COCPS,tr|A0A0E1RUI9|A0A0E1RUI9_COCIM,tr|A0A0J6YQX4|A0A0J6YQX4_COCIT,tr|A0A6C1LQM4|A0A6C1LQM4_COCIT	1	0	1	0	;Cocci	1	100
GATEQLLDEAER	tr|E9DH56|E9DH56_COCPS,tr|A0A0J8S5J5|A0A0J8S5J5_COCIT,tr|A0A0J6YNJ4|A0A0J6YNJ4_COCIT,tr|J3K0E9|J3K0E9_COCIM,tr|A0A6C1LP70|A0A6C1LP70_COCIT	1	0	0	1	;Cocci	1	0
GAVDETLPNYGGVYAGDGSNAGVK	tr|A0A0J6FUQ1|A0A0J6FUQ1_COCPO,tr|E9D065|E9D065_COCPS	2	1	0	1	;Cocci	2	100
GAVGALLVYDISK	tr|C5P7R5|C5P7R5_COCP7,tr|A0A0J6FDD6|A0A0J6FDD6_COCPO,tr|E9CT97|E9CT97_COCPS,tr|A0A0J8RJW4|A0A0J8RJW4_COCIT,tr|A0A0E1RVW3|A0A0E1RVW3_COCIM,tr|A0A6C1M1W5|A0A6C1M1W5_COCIT,tr|A0A0J6Y3Y5|A0A0J6Y3Y5_COCIT,tr|A0A0J8TJL7|A0A0J8TJL7_COCIT	1	0	0	1	;Cocci	1	0
GAVSFQFAQVGNDLK	tr|C5P383|C5P383_COCP7,tr|E9CR17|E9CR17_COCPS	6	2	2	2	;Cocci	3	0
GCAFSCAILSPVFR	tr|C5P5D8|C5P5D8_COCP7	3	0	2	1	;Cocci	2	0
GCDLLVATPGR	tr|C5PDZ4|C5PDZ4_COCP7,tr|A0A0J6FGE5|A0A0J6FGE5_COCPO,tr|E9D1S2|E9D1S2_COCPS,sp|Q1DJF0|DED1_COCIM,tr|A0A0J7BG47|A0A0J7BG47_COCIT,tr|A0A6C1LR12|A0A6C1LR12_COCIT,tr|A0A0J8TPR3|A0A0J8TPR3_COCIT	1	0	1	0	;Cocci	1	0
GCGFVQFVQR	tr|C5PAZ1|C5PAZ1_COCP7,tr|E9DHP1|E9DHP1_COCPS,tr|J3K414|J3K414_COCIM,tr|A0A0J6YEP9|A0A0J6YEP9_COCIT,tr|A0A6C1LZI2|A0A6C1LZI2_COCIT	3	0	2	1	;Cocci	2	0
GDEELDTLIR	tr|C5P818|C5P818_COCP7,tr|A0A0J6F3D9|A0A0J6F3D9_COCPO,tr|E9CSW3|E9CSW3_COCPS,sp|Q1DTG2|H2AZ_COCIM,tr|A0A0J8REJ7|A0A0J8REJ7_COCIT,tr|A0A0J6Y924|A0A0J6Y924_COCIT,tr|A0A0J8QP95|A0A0J8QP95_COCIT,tr|A0A6C1LUV7|A0A6C1LUV7_COCIT	2	0	1	1	;Cocci	2	0
GDFGAQALIIQAIR	tr|C5PGR6|C5PGR6_COCP7,tr|A0A0J6EXC1|A0A0J6EXC1_COCPO,tr|E9CWN0|E9CWN0_COCPS,tr|J3KIY7|J3KIY7_COCIM,tr|A0A6C1M8B6|A0A6C1M8B6_COCIT,tr|A0A0J8TNZ2|A0A0J8TNZ2_COCIT,tr|A0A0J6XYD0|A0A0J6XYD0_COCIT	1	0	1	0	;Cocci	1	0
GDIDNLTEEAR	tr|C5PJJ9|C5PJJ9_COCP7,tr|A0A0J6FI02|A0A0J6FI02_COCPO,tr|E9DEY2|E9DEY2_COCPS,tr|A0A0J8RJP8|A0A0J8RJP8_COCIT,tr|J3K4Z7|J3K4Z7_COCIM,tr|A0A6C1LSW3|A0A6C1LSW3_COCIT,tr|A0A0J6YFY4|A0A0J6YFY4_COCIT,tr|A0A0J8QMW3|A0A0J8QMW3_COCIT	1	0	1	0	;Cocci	1	0
GDKDVQSVADALPVIGPK	tr|C5P0D6|C5P0D6_COCP7,tr|A0A0J6FJW3|A0A0J6FJW3_COCPO,tr|E9DF33|E9DF33_COCPS	1	0	1	0	;Cocci	1	0
GDLANPEVK	tr|A0A0J6FDN1|A0A0J6FDN1_COCPO,tr|C5NZF3|C5NZF3_COCP7,tr|E9D469|E9D469_COCPS,tr|A0A0J8RT88|A0A0J8RT88_COCIT,tr|A0A0D8JVB4|A0A0D8JVB4_COCIM,tr|A0A0D8JWD0|A0A0D8JWD0_COCIM,tr|A0A0J8QTA1|A0A0J8QTA1_COCIT,tr|A0A0J7BGF2|A0A0J7BGF2_COCIT,tr|A0A6C1LNR7|A0A6C1LNR7_COCIT	1	0	1	0	;Cocci	1	0
GDNVELYELR	tr|C5PJ83|C5PJ83_COCP7,tr|A0A0J6F857|A0A0J6F857_COCPO,tr|E9DCE0|E9DCE0_COCPS,tr|A0A0J8RJ30|A0A0J8RJ30_COCIT,tr|J3K4M3|J3K4M3_COCIM,tr|A0A6C1LW44|A0A6C1LW44_COCIT,tr|A0A0J8R9C2|A0A0J8R9C2_COCIT	1	1	0	0	;Cocci	1	0
GDYAIDVGR	tr|A0A0J6FBJ0|A0A0J6FBJ0_COCPO,tr|C5P4Q5|C5P4Q5_COCP7,tr|E9DBB4|E9DBB4_COCPS,tr|A0A0J8RE24|A0A0J8RE24_COCIT,tr|J3K8E6|J3K8E6_COCIM,tr|A0A0J8QRE5|A0A0J8QRE5_COCIT,tr|A0A0J7B1L3|A0A0J7B1L3_COCIT,tr|A0A6C1LWV3|A0A6C1LWV3_COCIT	2	2	0	0	;Cocci	1	0
GDYDNFVVFVEDVTAVR	tr|C5NZ33|C5NZ33_COCP7,tr|E9D3D2|E9D3D2_COCPS,tr|A0A0J6FR26|A0A0J6FR26_COCPO,tr|A0A0E1RV30|A0A0E1RV30_COCIM,tr|A0A0J6YQV0|A0A0J6YQV0_COCIT,tr|A0A6C1LZP7|A0A6C1LZP7_COCIT,tr|A0A0J8QLH8|A0A0J8QLH8_COCIT	1	0	1	0	;Cocci	1	0
GEAFMVITATGDNTFVGR	tr|C5P7T2|C5P7T2_COCP7,tr|A0A0J6FAP4|A0A0J6FAP4_COCPO,tr|E9CT78|E9CT78_COCPS,tr|A0A0E1RVX1|A0A0E1RVX1_COCIM,tr|A0A0J7B0S6|A0A0J7B0S6_COCIT,tr|A0A6C1LW83|A0A6C1LW83_COCIT,tr|A0A0J8QRQ7|A0A0J8QRQ7_COCIT	2	0	1	1	;Cocci	2	100
GEAGTGDVVEAVK	tr|C5P7J4|C5P7J4_COCP7,tr|A0A0J6FAE9|A0A0J6FAE9_COCPO,tr|A0A0E1RXC2|A0A0E1RXC2_COCIM,tr|A0A0J6Y8A6|A0A0J6Y8A6_COCIT,tr|A0A6C1LUC2|A0A6C1LUC2_COCIT	1	1	0	0	;Cocci	1	0
GEAGVPTVLSAPVWGFYDVLFK	tr|C5NZN9|C5NZN9_COCP7,tr|A0A0J6IHP6|A0A0J6IHP6_COCPO,tr|E9D314|E9D314_COCPS	1	0	1	0	;Cocci	1	100
GEDFKPCR	tr|C5P0A6|C5P0A6_COCP7	1	0	1	0	;Cocci	1	0
GEIELIITSAQK	tr|C5PBQ5|C5PBQ5_COCP7,tr|A0A0J6FNZ5|A0A0J6FNZ5_COCPO,tr|E9D8F8|E9D8F8_COCPS,tr|A0A0J8UWD0|A0A0J8UWD0_COCIT,tr|A0A0E1RXL4|A0A0E1RXL4_COCIM,tr|A0A0J6YCB9|A0A0J6YCB9_COCIT,tr|A0A6C1LU45|A0A6C1LU45_COCIT,tr|A0A0J8QMV0|A0A0J8QMV0_COCIT	8	3	2	3	;Cocci	3	0
GEITAQQYEQFIEK	tr|C5P8V3|C5P8V3_COCP7,tr|A0A0J6FJN7|A0A0J6FJN7_COCPO,tr|E9D129|E9D129_COCPS,tr|A0A0J8RV60|A0A0J8RV60_COCIT,tr|A0A0E1RYN8|A0A0E1RYN8_COCIM,tr|A0A6C1LN32|A0A6C1LN32_COCIT,tr|A0A0J6YKV7|A0A0J6YKV7_COCIT,tr|A0A0J8QIX2|A0A0J8QIX2_COCIT	3	0	3	0	;Cocci	1	0
GEIVDLYVPR	tr|C5P1N2|C5P1N2_COCP7,tr|A0A0J6FI38|A0A0J6FI38_COCPO,tr|E9D937|E9D937_COCPS,tr|A0A0J8RUV8|A0A0J8RUV8_COCIT,tr|J3KDL9|J3KDL9_COCIM,tr|A0A6C1LPB7|A0A6C1LPB7_COCIT,tr|A0A0J8R4W3|A0A0J8R4W3_COCIT,tr|A0A0J6YA62|A0A0J6YA62_COCIT	3	0	3	0	;Cocci	1	0
GELVKDVELGDHVGVK	tr|C5P788|C5P788_COCP7,tr|Q0MYQ2|Q0MYQ2_COCPO,tr|A0A0J6FDV0|A0A0J6FDV0_COCPO	1	0	1	0	;Cocci	1	0
GESAQVTQQQPSPK	tr|C5P2M1|C5P2M1_COCP7,tr|E9CTA3|E9CTA3_COCPS,tr|A0A0J6F4Z9|A0A0J6F4Z9_COCPO,tr|J3KKQ7|J3KKQ7_COCIM,tr|A0A6C1M3P8|A0A6C1M3P8_COCIT,tr|A0A0J6YR12|A0A0J6YR12_COCIT,tr|A0A0J8QPL8|A0A0J8QPL8_COCIT	2	0	2	0	;Cocci	1	0
GESDDVEGPTEVPLVIQR	tr|C5P469|C5P469_COCP7,tr|A0A0J6IA96|A0A0J6IA96_COCPO,tr|E9D6F4|E9D6F4_COCPS,tr|A0A0J8RNU4|A0A0J8RNU4_COCIT,tr|A0A0E1RVL2|A0A0E1RVL2_COCIM,tr|A0A0J6YHF8|A0A0J6YHF8_COCIT,tr|A0A6C1LZN9|A0A6C1LZN9_COCIT,tr|A0A0J8R2K3|A0A0J8R2K3_COCIT	1	0	1	0	;Cocci	1	0
GESYLLNPQPSSSEPFPGLVGR	sp|E9CXX8|MNS1B_COCPS,tr|Q3HYC1|Q3HYC1_COCPO,tr|C5PAF0|C5PAF0_COCP7,tr|A0A0J6FHL5|A0A0J6FHL5_COCPO,tr|A0A0J8RCD3|A0A0J8RCD3_COCIT,tr|J3KB31|J3KB31_COCIM,tr|A0A6C1LH80|A0A6C1LH80_COCIT,tr|A0A0J6YK94|A0A0J6YK94_COCIT,tr|A0A0J8QHS8|A0A0J8QHS8_COCIT	2	0	2	0	;Cocci	1	90.476
GETEDVTIADIVVGLR	tr|Q0MYQ1|Q0MYQ1_COCPO,tr|C5PEE4|C5PEE4_COCP7,tr|A0A0J6I9S7|A0A0J6I9S7_COCPO	1	0	1	0	;Cocci	1	0
GEVAPLNPTEGR	tr|C5P9G1|C5P9G1_COCP7,tr|A0A0J6FUN4|A0A0J6FUN4_COCPO,tr|E9D092|E9D092_COCPS,sp|Q1E101|CLU_COCIM,tr|A0A6C1LN31|A0A6C1LN31_COCIT,tr|A0A0J6YH59|A0A0J6YH59_COCIT,tr|A0A0J8R7J2|A0A0J8R7J2_COCIT	2	0	2	0	;Cocci	1	0
GEVITGQTAYVVFNANK	tr|C5P5L4|C5P5L4_COCP7,tr|A0A0J6FGI1|A0A0J6FGI1_COCPO,tr|E9DB64|E9DB64_COCPS	1	0	0	1	;Cocci	1	0
GEYVDMIGAGIVDPLK	tr|C5P7S3|C5P7S3_COCP7,tr|E9CT89|E9CT89_COCPS,tr|O94110|O94110_COCIT,tr|J3K7T8|J3K7T8_COCIM,tr|A0A0J8QN89|A0A0J8QN89_COCIT,tr|A0A0J6Y8K6|A0A0J6Y8K6_COCIT	3	1	1	1	;Cocci	3	0
GFADLSTDSGLAIANQYLSTR	tr|A0A0J6FFC5|A0A0J6FFC5_COCPO,tr|C5P5L5|C5P5L5_COCP7,tr|E9DB63|E9DB63_COCPS,tr|J3K9C8|J3K9C8_COCIM,tr|A0A6C1LXT7|A0A6C1LXT7_COCIT,tr|A0A0J6YAS8|A0A0J6YAS8_COCIT,tr|A0A0J8QKM6|A0A0J8QKM6_COCIT	6	3	3	0	;Cocci	2	0
GFDATSDAGSER	tr|C5PDU0|C5PDU0_COCP7,tr|A0A0J6FSU8|A0A0J6FSU8_COCPO,tr|E9D1J5|E9D1J5_COCPS,tr|A0A0J8RMV2|A0A0J8RMV2_COCIT,tr|J3K2H5|J3K2H5_COCIM,tr|A0A6C1LU37|A0A6C1LU37_COCIT,tr|A0A0J6YPK0|A0A0J6YPK0_COCIT,tr|A0A0J8R9A2|A0A0J8R9A2_COCIT	3	0	2	1	;Cocci	2	0
GFDEAIAEEVTK	tr|C5P6V2|C5P6V2_COCP7,tr|A0A0J6FDC8|A0A0J6FDC8_COCPO,tr|E9DAK5|E9DAK5_COCPS,tr|A0A0J8S312|A0A0J8S312_COCIT,tr|J3K6Z1|J3K6Z1_COCIM,tr|A0A0J6Y2R9|A0A0J6Y2R9_COCIT,tr|A0A6C1M3G7|A0A6C1M3G7_COCIT	7	2	2	3	;Cocci	3	0
GFEFIEQNLAYVDTSR	tr|C5P2P9|C5P2P9_COCP7,tr|A0A0D8JRS6|A0A0D8JRS6_COCIM,tr|A0A6C1M3A9|A0A6C1M3A9_COCIT	3	0	3	0	;Cocci	1	0
GFEIIQGR	tr|C5P769|C5P769_COCP7,tr|E9DB19|E9DB19_COCPS,tr|A0A0J6FCL0|A0A0J6FCL0_COCPO,tr|A0A0J8UBY9|A0A0J8UBY9_COCIT,tr|J3K797|J3K797_COCIM,tr|A0A6C1LYY7|A0A6C1LYY7_COCIT,tr|A0A0J6Y393|A0A0J6Y393_COCIT,tr|A0A0J8QUP9|A0A0J8QUP9_COCIT	1	0	1	0	;Cocci	1	0
GFGFVCFSSPDEASK	tr|C5P0K3|C5P0K3_COCP7,tr|A0A0J6FM62|A0A0J6FM62_COCPO,tr|E9DFJ0|E9DFJ0_COCPS,sp|Q1DXH0|PABP_COCIM,tr|A0A0J6YDR0|A0A0J6YDR0_COCIT,tr|A0A6C1LT55|A0A6C1LT55_COCIT,tr|A0A0J8QZ05|A0A0J8QZ05_COCIT	2	0	1	1	;Cocci	2	100
GFGFVNMATSDQAEAAK	tr|A0A0D8JV39|A0A0D8JV39_COCIM	4	0	3	1	;Cocci	2	0
GFGFVTLGSEELQK	tr|C5P7B4|C5P7B4_COCP7,tr|E9CUD1|E9CUD1_COCPS,tr|Q96UW5|Q96UW5_COCIT	9	6	2	1	;Cocci	3	0
GFGPSVLGIVVYR	tr|C5P936|C5P936_COCP7,tr|E9CZR7|E9CZR7_COCPS,tr|A0A0J6FV09|A0A0J6FV09_COCPO,tr|A0A0J8S0E8|A0A0J8S0E8_COCIT,tr|J3KCF0|J3KCF0_COCIM,tr|A0A0J7BDJ2|A0A0J7BDJ2_COCIT,tr|A0A6C1LY71|A0A6C1LY71_COCIT	7	4	2	1	;Cocci	3	0
GFGTDETTLIDILSR	tr|C5PBW6|C5PBW6_COCP7,tr|A0A0J6FP80|A0A0J6FP80_COCPO,tr|E9D857|E9D857_COCPS,tr|A0A0J8UWE2|A0A0J8UWE2_COCIT,tr|J3KFF0|J3KFF0_COCIM,tr|A0A0J7B6C2|A0A0J7B6C2_COCIT,tr|A0A6C1LUC4|A0A6C1LUC4_COCIT,tr|A0A0J8R909|A0A0J8R909_COCIT	4	1	1	2	;Cocci	3	0
GFIVDNPEYER	tr|C5P0U7|C5P0U7_COCP7,tr|A0A0J6FN93|A0A0J6FN93_COCPO,tr|E9DE71|E9DE71_COCPS,tr|J3KEF3|J3KEF3_COCIM,tr|A0A0J8R1Q4|A0A0J8R1Q4_COCIT,tr|A0A0J6YDR7|A0A0J6YDR7_COCIT,tr|A0A6C1LQ65|A0A6C1LQ65_COCIT	7	3	3	1	;Cocci	3	0
GFLFGPSLALR	tr|C5PB01|C5PB01_COCP7,tr|A0A0J6FGN3|A0A0J6FGN3_COCPO,tr|E9DHQ2|E9DHQ2_COCPS,tr|A0A0J8RUQ9|A0A0J8RUQ9_COCIT,tr|A0A0E1RVN6|A0A0E1RVN6_COCIM,tr|A0A0J6YGV7|A0A0J6YGV7_COCIT,tr|A0A6C1LRU9|A0A6C1LRU9_COCIT,tr|A0A0J8R351|A0A0J8R351_COCIT	4	1	2	1	;Cocci	3	0
GFSEDMLTR	tr|C5NZH2|C5NZH2_COCP7,tr|E9D4B0|E9D4B0_COCPS,tr|A0A0E1RZY1|A0A0E1RZY1_COCIM,tr|Q6Y2E2|Q6Y2E2_COCIT,tr|A0A6C1LZ73|A0A6C1LZ73_COCIT,tr|A0A0J7BGI6|A0A0J7BGI6_COCIT	3	0	2	1	;Cocci	2	0
GFTEQIYDIFQFLPQSTQVVLLSATMPQDVLDVTTK	tr|A0A0J6FL92|A0A0J6FL92_COCPO,tr|C5PBB3|C5PBB3_COCP7,sp|Q1DQ20|IF4A_COCIM,tr|A0A0J8QVX1|A0A0J8QVX1_COCIT,tr|A0A0J6YE82|A0A0J6YE82_COCIT,tr|A0A6C1LZX6|A0A6C1LZX6_COCIT	2	0	2	0	;Cocci	1	97.222
GFTIQELK	tr|C5P3T8|C5P3T8_COCP7,tr|A0A0J6FIM9|A0A0J6FIM9_COCPO,tr|E9D6Y1|E9D6Y1_COCPS,tr|A0A0J8S4R1|A0A0J8S4R1_COCIT,tr|J3K5V9|J3K5V9_COCIM,tr|A0A0J6YGV3|A0A0J6YGV3_COCIT,tr|A0A6C1LVV1|A0A6C1LVV1_COCIT	2	2	0	0	;Cocci	1	0
GGAAAGSEVVDNFK	tr|C5P7U2|C5P7U2_COCP7,tr|A0A0J6I7A3|A0A0J6I7A3_COCPO,tr|E9CT59|E9CT59_COCPS,tr|A0A0J8U791|A0A0J8U791_COCIT,tr|J3K7V2|J3K7V2_COCIM,tr|A0A0J6Y9E0|A0A0J6Y9E0_COCIT,tr|A0A0J8QND6|A0A0J8QND6_COCIT,tr|A0A6C1LW90|A0A6C1LW90_COCIT	2	0	2	0	;Cocci	1	0
GGAIEALDDIVAR	tr|C5PD92|C5PD92_COCP7,tr|A0A0J6FS28|A0A0J6FS28_COCPO,tr|E9D2K1|E9D2K1_COCPS,tr|A0A0J8RWW9|A0A0J8RWW9_COCIT,tr|J3K1X9|J3K1X9_COCIM,tr|Q8X1D2|Q8X1D2_COCIT,tr|A0A0J6YPF2|A0A0J6YPF2_COCIT,tr|A0A6C1LQ60|A0A6C1LQ60_COCIT	4	2	1	1	;Cocci	3	0
GGATTGEGLNNLEFLR	tr|C5P7L1|C5P7L1_COCP7,tr|E9CTP2|E9CTP2_COCPS,tr|A0A0J6I713|A0A0J6I713_COCPO,tr|A0A0J8UCD2|A0A0J8UCD2_COCIT,tr|J3K7N0|J3K7N0_COCIM,tr|A0A6C1M492|A0A6C1M492_COCIT,tr|A0A0J6Y8D1|A0A0J6Y8D1_COCIT	2	0	1	1	;Cocci	2	0
GGIPFLVTHDAR	tr|C5PIU5|C5PIU5_COCP7,tr|E9D4M4|E9D4M4_COCPS,tr|A0A0J6F7P0|A0A0J6F7P0_COCPO,tr|A0A0J8RHS1|A0A0J8RHS1_COCIT,tr|A0A0E1RY35|A0A0E1RY35_COCIM,tr|A0A0J6XXT7|A0A0J6XXT7_COCIT,tr|A0A6C1M4A7|A0A6C1M4A7_COCIT,tr|A0A0J8RCP3|A0A0J8RCP3_COCIT	1	1	0	0	;Cocci	1	0
GGLDSLFEGLEQELETGFSDFER	tr|A0A0J6FD17|A0A0J6FD17_COCPO,tr|E9D7J3|E9D7J3_COCPS,tr|A0A0J6YFI7|A0A0J6YFI7_COCIT	8	2	3	3	;Cocci	3	0
GGMSIANTTIEGSPDR	tr|C5PB89|C5PB89_COCP7,tr|E9DGG7|E9DGG7_COCPS,tr|A0A0J6F975|A0A0J6F975_COCPO,tr|A0A0J8RYZ7|A0A0J8RYZ7_COCIT,tr|A0A0E1RVI3|A0A0E1RVI3_COCIM,tr|A0A0J8QVU4|A0A0J8QVU4_COCIT,tr|A0A0J6YED2|A0A0J6YED2_COCIT,tr|A0A6C1LZU7|A0A6C1LZU7_COCIT	1	0	1	0	;Cocci	1	0
GGMSIANTTIEGSPDRVDASK	tr|C5PB89|C5PB89_COCP7,tr|E9DGG7|E9DGG7_COCPS,tr|A0A0J6F975|A0A0J6F975_COCPO,tr|A0A0J8RYZ7|A0A0J8RYZ7_COCIT,tr|A0A0E1RVI3|A0A0E1RVI3_COCIM,tr|A0A0J8QVU4|A0A0J8QVU4_COCIT,tr|A0A0J6YED2|A0A0J6YED2_COCIT,tr|A0A6C1LZU7|A0A6C1LZU7_COCIT	2	0	2	0	;Cocci	1	0
GGPDALPLYEELFR	tr|C5P051|C5P051_COCP7,tr|E9DIG1|E9DIG1_COCPS,tr|A0A0J6IDM1|A0A0J6IDM1_COCPO,sp|Q1DZB0|EIF3L_COCIM,tr|A0A0J6YBQ0|A0A0J6YBQ0_COCIT,tr|A0A6C1LP26|A0A6C1LP26_COCIT	1	0	1	0	;Cocci	1	0
GGPGITGSDLLVVNK	tr|C5PBM9|C5PBM9_COCP7,tr|E9D8J3|E9D8J3_COCPS,tr|A0A0J6IFT9|A0A0J6IFT9_COCPO,tr|A0A0E1RXI1|A0A0E1RXI1_COCIM,tr|A0A0J8QN12|A0A0J8QN12_COCIT,tr|A0A0J6YE69|A0A0J6YE69_COCIT,tr|A0A6C1LU12|A0A6C1LU12_COCIT	1	1	0	0	;Cocci	1	0
GGSPWGAGTFAAGDGSR	tr|C5P137|C5P137_COCP7,tr|A0A0J6FLE3|A0A0J6FLE3_COCPO,tr|E9DDV8|E9DDV8_COCPS,tr|A0A6C1LSL4|A0A6C1LSL4_COCIT	1	0	1	0	;Cocci	1	100
GGVIMDVVNAEQAR	tr|C5P7J4|C5P7J4_COCP7,tr|A0A0J6FAE9|A0A0J6FAE9_COCPO,tr|A0A0E1RXC2|A0A0E1RXC2_COCIM,tr|A0A0J6Y8A6|A0A0J6Y8A6_COCIT,tr|A0A6C1LUC2|A0A6C1LUC2_COCIT	1	0	0	1	;Cocci	1	0
GHTLVTTSDKEGSNSTFER	tr|A0A0J6ETL5|A0A0J6ETL5_COCPO,tr|A0A0J6HY14|A0A0J6HY14_COCPO	1	0	0	1	;Cocci	1	94.737
GHYTEGAELVDQVIDVVR	tr|A0A0J6FFA5|A0A0J6FFA5_COCPO,tr|C5P5I9|C5P5I9_COCP7,tr|E9DID7|E9DID7_COCPS,tr|A0A0E1RWA2|A0A0E1RWA2_COCIM,tr|A0A0J6YBC1|A0A0J6YBC1_COCIT,tr|A0A6C1M1A2|A0A6C1M1A2_COCIT	2	0	1	1	;Cocci	2	100
GIANPIATLR	tr|C5PJ88|C5PJ88_COCP7,tr|A0A0J6FIG2|A0A0J6FIG2_COCPO,tr|E9DCD4|E9DCD4_COCPS,tr|J3K4M9|J3K4M9_COCIM,tr|A0A0J6YH60|A0A0J6YH60_COCIT,tr|A0A6C1LYW9|A0A6C1LYW9_COCIT	2	1	1	0	;Cocci	2	0
GIASITFARPDTAAK	tr|A0A0J6FBI1|A0A0J6FBI1_COCPO,tr|C5P6A8|C5P6A8_COCP7,tr|E9DIS7|E9DIS7_COCPS,tr|A0A0J8S0C7|A0A0J8S0C7_COCIT,tr|J3K358|J3K358_COCIM,tr|A0A0J8TLJ9|A0A0J8TLJ9_COCIT,tr|A0A0J7AYU1|A0A0J7AYU1_COCIT,tr|A0A6C1LXR4|A0A6C1LXR4_COCIT	4	0	3	1	;Cocci	2	0
GIAVLYPDTSPR	tr|C5P172|C5P172_COCP7,tr|A0A0J6IEM9|A0A0J6IEM9_COCPO,tr|E9DE03|E9DE03_COCPS,tr|A0A0J8RNI6|A0A0J8RNI6_COCIT,tr|J3KE26|J3KE26_COCIM,tr|A0A6C1LVA4|A0A6C1LVA4_COCIT,tr|A0A0J6Y856|A0A0J6Y856_COCIT,tr|A0A0J8THZ9|A0A0J8THZ9_COCIT	4	3	0	1	;Cocci	2	0
GIDAALASFIPDYIDFK	tr|C5PC92|C5PC92_COCP7,tr|E9D7N0|E9D7N0_COCPS,tr|A0A0J6IGK4|A0A0J6IGK4_COCPO,tr|A0A0E1RYW1|A0A0E1RYW1_COCIM,tr|A0A6C1LUV4|A0A6C1LUV4_COCIT,tr|A0A0J7B6S2|A0A0J7B6S2_COCIT,tr|A0A0J8QPF8|A0A0J8QPF8_COCIT	3	0	2	1	;Cocci	2	0
GIDIITNEVSNR	tr|C5P5D8|C5P5D8_COCP7	6	3	3	0	;Cocci	2	0
GIDLDQLLDLSSEQLR	tr|C5P2T9|C5P2T9_COCP7,tr|A0A0J6EUS3|A0A0J6EUS3_COCPO,tr|E9CTT6|E9CTT6_COCPS,tr|A0A0J8RYK7|A0A0J8RYK7_COCIT,tr|J3KKX7|J3KKX7_COCIM,tr|A0A6C1M3X7|A0A6C1M3X7_COCIT,tr|A0A0J8QRG4|A0A0J8QRG4_COCIT,tr|A0A0J6YS23|A0A0J6YS23_COCIT	9	2	3	4	;Cocci	3	0
GIDPLSLDVLVK	tr|C5PFB5|C5PFB5_COCP7,tr|A0A0J6F5H2|A0A0J6F5H2_COCPO,tr|E9D9V4|E9D9V4_COCPS,tr|A0A0J8URQ5|A0A0J8URQ5_COCIT,tr|A0A0E1S0K9|A0A0E1S0K9_COCIM,tr|A0A6C1M9A7|A0A6C1M9A7_COCIT,tr|A0A0J7AWZ7|A0A0J7AWZ7_COCIT,tr|A0A0J8QKR1|A0A0J8QKR1_COCIT	3	2	1	0	;Cocci	2	0
GIDVNQIDLEELDSNR	tr|A0A0J6FJ94|A0A0J6FJ94_COCPO,tr|C5P0V7|C5P0V7_COCP7,tr|E9DE60|E9DE60_COCPS,sp|Q1DXU0|EIF3A_COCIM,tr|A0A0J8S1A1|A0A0J8S1A1_COCIT,tr|A0A0D8JVT6|A0A0D8JVT6_COCIM,tr|A0A0J6Y8S0|A0A0J6Y8S0_COCIT,tr|A0A6C1LQ55|A0A6C1LQ55_COCIT,tr|A0A0J8QXG3|A0A0J8QXG3_COCIT,tr|A0A0J8R1P2|A0A0J8R1P2_COCIT	4	0	2	2	;Cocci	2	0
GIDVQQVSLVINYDLPANR	tr|A0A0J6FL92|A0A0J6FL92_COCPO,tr|C5PBB3|C5PBB3_COCP7,sp|Q1DQ20|IF4A_COCIM,tr|A0A0J8QVX1|A0A0J8QVX1_COCIT,tr|A0A0J6YE82|A0A0J6YE82_COCIT,tr|A0A6C1LZX6|A0A6C1LZX6_COCIT	12	1	6	5	;Cocci	3	100
GIDVQQVSLVINYDLPSNR	tr|C5P4G6|C5P4G6_COCP7,tr|E9CSR0|E9CSR0_COCPS,tr|A0A0J6F3J1|A0A0J6F3J1_COCPO,sp|Q1DTB3|FAL1_COCIM,tr|A0A0J6Y4H9|A0A0J6Y4H9_COCIT,tr|A0A6C1M0E3|A0A6C1M0E3_COCIT,tr|A0A0J8QL78|A0A0J8QL78_COCIT	1	0	1	0	;Cocci	1	100
GIEAAGGTADLYQIEETLSDEVLAK	tr|C5P137|C5P137_COCP7,tr|A0A0J6FLE3|A0A0J6FLE3_COCPO,tr|E9DDV8|E9DDV8_COCPS,tr|A0A6C1LSL4|A0A6C1LSL4_COCIT	6	0	2	4	;Cocci	2	96
GIEDAITNIQVEK	tr|C5P6C8|C5P6C8_COCP7,tr|A0A0J6F8Y0|A0A0J6F8Y0_COCPO,tr|E9DIN9|E9DIN9_COCPS,tr|A0A0J8UQA5|A0A0J8UQA5_COCIT,tr|A0A0E1RUW6|A0A0E1RUW6_COCIM,tr|A0A6C1LXT3|A0A6C1LXT3_COCIT,tr|A0A0J7AYW6|A0A0J7AYW6_COCIT,tr|A0A0J8QQ13|A0A0J8QQ13_COCIT	1	0	1	0	;Cocci	1	0
GIEDAVYLAK	tr|C5P1K5|C5P1K5_COCP7,tr|E9D979|E9D979_COCPS,tr|A0A0J8RV01|A0A0J8RV01_COCIT,tr|J3KDQ1|J3KDQ1_COCIM,tr|A0A0J8QZG0|A0A0J8QZG0_COCIT,tr|A0A0J6YA98|A0A0J6YA98_COCIT,tr|A0A6C1LPE3|A0A6C1LPE3_COCIT	5	3	2	0	;Cocci	2	0
GIETLSLEVDQER	tr|C5P3R3|C5P3R3_COCP7,tr|E9D717|E9D717_COCPS,tr|A0A0J6FEJ8|A0A0J6FEJ8_COCPO,tr|A0A0J8S460|A0A0J8S460_COCIT,tr|J3K5Q8|J3K5Q8_COCIM,tr|A0A0J6YDP8|A0A0J6YDP8_COCIT,tr|A0A0J8R2C1|A0A0J8R2C1_COCIT	5	1	2	2	;Cocci	3	0
GIFDGSSSQEEGSR	tr|C5PDT2|C5PDT2_COCP7,tr|E9D1I3|E9D1I3_COCPS,tr|A0A0J8UF00|A0A0J8UF00_COCIT,tr|J3K2G7|J3K2G7_COCIM,tr|A0A6C1LS43|A0A6C1LS43_COCIT	1	0	1	0	;Cocci	1	0
GIFDVIQSYAK	tr|A0A0J6I791|A0A0J6I791_COCPO,tr|C5P7T1|C5P7T1_COCP7,tr|E9CT79|E9CT79_COCPS,tr|A0A0D8JT58|A0A0D8JT58_COCIM,tr|A0A6C1M4G5|A0A6C1M4G5_COCIT,tr|A0A0J6Y405|A0A0J6Y405_COCIT,tr|A0A0J8TJN5|A0A0J8TJN5_COCIT	2	1	0	1	;Cocci	2	0
GIGQAMAQALAEAGADIILVQR	tr|C5PAN9|C5PAN9_COCP7,tr|A0A0J6FTR8|A0A0J6FTR8_COCPO,tr|E9CYB5|E9CYB5_COCPS,tr|J3KAT6|J3KAT6_COCIM,tr|A0A0J7BBC4|A0A0J7BBC4_COCIT,tr|A0A6C1LPG7|A0A6C1LPG7_COCIT	6	0	6	0	;Cocci	1	0
GIISSSTSAPSQAR	tr|A0A0J6FC77|A0A0J6FC77_COCPO,tr|C5P5A9|C5P5A9_COCP7,tr|E9DI34|E9DI34_COCPS	2	0	2	0	;Cocci	1	0
GINPDEAVAFGAAVQGGVLSGDEGAK	tr|A0A0J6I1W7|A0A0J6I1W7_COCPO,tr|E9CWZ3|E9CWZ3_COCPS,tr|J3KIQ8|J3KIQ8_COCIM,tr|A0A0J6XY52|A0A0J6XY52_COCIT,tr|A0A6C1M1N6|A0A6C1M1N6_COCIT	12	2	6	4	;Cocci	3	100
GINSSVAVYQDVTGK	tr|C5PCI0|C5PCI0_COCP7,tr|E9D7C1|E9D7C1_COCPS,tr|A0A0J6FQ21|A0A0J6FQ21_COCPO,tr|A0A0E1RXT7|A0A0E1RXT7_COCIM,tr|A0A6C1LV47|A0A6C1LV47_COCIT,tr|A0A0J6YDM9|A0A0J6YDM9_COCIT	7	3	3	1	;Cocci	3	0
GIPSSAQIIER	sp|C5P436|MIC60_COCP7,tr|A0A0J6FGT2|A0A0J6FGT2_COCPO,tr|E9D6J2|E9D6J2_COCPS,tr|A0A0J8UH24|A0A0J8UH24_COCIT,tr|A0A0E1RVL0|A0A0E1RVL0_COCIM,tr|A0A0J6YED1|A0A0J6YED1_COCIT,tr|A0A6C1LXN1|A0A6C1LXN1_COCIT,tr|A0A0J8R553|A0A0J8R553_COCIT	2	0	2	0	;Cocci	1	0
GIQAAVDSVVEYLQANKR	tr|C5P7S3|C5P7S3_COCP7,tr|E9CT89|E9CT89_COCPS,tr|O94110|O94110_COCIT,tr|J3K7T8|J3K7T8_COCIM,tr|A0A0J8QN89|A0A0J8QN89_COCIT,tr|A0A0J6Y8K6|A0A0J6Y8K6_COCIT	3	1	1	1	;Cocci	3	100
GISELGIYPAVDPLDSK	tr|C5P7R9|C5P7R9_COCP7,tr|Q0MYP4|Q0MYP4_COCPO,tr|A0A0J6FEH4|A0A0J6FEH4_COCPO,tr|E9CT93|E9CT93_COCPS	13	7	3	3	;Cocci	3	100
GISSDEFFGR	tr|C5PAU9|C5PAU9_COCP7,tr|A0A0J6ICH2|A0A0J6ICH2_COCPO,tr|E9DJ69|E9DJ69_COCPS,tr|A0A0J8S343|A0A0J8S343_COCIT,tr|A0A0D8JU54|A0A0D8JU54_COCIM,tr|A0A0D8JUR1|A0A0D8JUR1_COCIM,tr|A0A6C1LXA6|A0A6C1LXA6_COCIT,tr|A0A0J6YH34|A0A0J6YH34_COCIT,tr|A0A0J8R0S5|A0A0J8R0S5_COCIT	1	1	0	0	;Cocci	1	0
GISSSAIPYSR	tr|A0A0J6FL77|A0A0J6FL77_COCPO,tr|C5P187|C5P187_COCP7,tr|E9DDM3|E9DDM3_COCPS,tr|A0A0J8UG27|A0A0J8UG27_COCIT,tr|J3KE08|J3KE08_COCIM,tr|A0A6C1M2E2|A0A6C1M2E2_COCIT,tr|A0A0J6YAS7|A0A0J6YAS7_COCIT	1	1	0	0	;Cocci	1	0
GITAFIVETSSK	tr|C5P541|C5P541_COCP7,tr|A0A0J6FES6|A0A0J6FES6_COCPO,tr|E9DBU4|E9DBU4_COCPS,tr|A0A0J8RDU5|A0A0J8RDU5_COCIT,tr|A0A6C1LXB0|A0A6C1LXB0_COCIT,tr|A0A0J6YA00|A0A0J6YA00_COCIT,tr|A0A0J8QRX9|A0A0J8QRX9_COCIT	2	0	1	1	;Cocci	2	0
GITIDIALWK	tr|C5P9J5|C5P9J5_COCP7,tr|A0A0J6FRP3|A0A0J6FRP3_COCPO,tr|E9D0E1|E9D0E1_COCPS,sp|Q96WZ1|EF1A_COCIM,tr|A0A0J8RJV9|A0A0J8RJV9_COCIT,tr|A0A0J6YLY1|A0A0J6YLY1_COCIT,tr|A0A6C1LMA7|A0A6C1LMA7_COCIT	3	3	0	0	;Cocci	1	0
GIVESTFVYLPGVQGGDSIIK	tr|C5P2E2|C5P2E2_COCP7,tr|A0A0J6F1E9|A0A0J6F1E9_COCPO,tr|E9CS21|E9CS21_COCPS,tr|J3KLN3|J3KLN3_COCIM,tr|A0A0J7BIJ5|A0A0J7BIJ5_COCIT,tr|A0A6C1M318|A0A6C1M318_COCIT	2	2	0	0	;Cocci	1	0
GIYAYGFESPSAIQSR	tr|C5P4G6|C5P4G6_COCP7,tr|E9CSR0|E9CSR0_COCPS,tr|A0A0J6F3J1|A0A0J6F3J1_COCPO,sp|Q1DTB3|FAL1_COCIM,tr|A0A0J6Y4H9|A0A0J6Y4H9_COCIT,tr|A0A6C1M0E3|A0A6C1M0E3_COCIT,tr|A0A0J8QL78|A0A0J8QL78_COCIT	2	0	2	0	;Cocci	1	100
GKDLQELIAEGTTK	tr|C5P2T8|C5P2T8_COCP7,tr|A0A0J6HZ73|A0A0J6HZ73_COCPO,tr|E9CTT5|E9CTT5_COCPS,tr|A0A0J8URJ2|A0A0J8URJ2_COCIT,tr|J3KKX6|J3KKX6_COCIM,tr|A0A6C1MEA2|A0A6C1MEA2_COCIT,tr|A0A0J6YM92|A0A0J6YM92_COCIT,tr|A0A0J8QUZ6|A0A0J8QUZ6_COCIT	1	0	1	0	;Cocci	1	0
GLDFTAQALR	tr|C5PF93|C5PF93_COCP7,tr|A0A0J6F0T1|A0A0J6F0T1_COCPO,tr|E9D5C7|E9D5C7_COCPS,tr|A0A0J8RW39|A0A0J8RW39_COCIT,tr|A0A0J6XWX4|A0A0J6XWX4_COCIT,tr|A0A0E1RY01|A0A0E1RY01_COCIM,tr|A0A6C1M988|A0A6C1M988_COCIT,tr|A0A0J8QWY7|A0A0J8QWY7_COCIT	2	1	1	0	;Cocci	2	0
GLDSLFEGLEQELETGFSDFER	tr|A0A0J6FD17|A0A0J6FD17_COCPO,tr|E9D7J3|E9D7J3_COCPS,tr|A0A0J6YFI7|A0A0J6YFI7_COCIT	1	0	1	0	;Cocci	1	0
GLDTGNLIVK	tr|C5PAN4|C5PAN4_COCP7,tr|E9CYA7|E9CYA7_COCPS,tr|A0A0J6FH87|A0A0J6FH87_COCPO,tr|A0A0J8RD40|A0A0J8RD40_COCIT,tr|J3KAU1|J3KAU1_COCIM,tr|A0A0J6YJU6|A0A0J6YJU6_COCIT,tr|A0A6C1LLW3|A0A6C1LLW3_COCIT,tr|A0A0J8QII7|A0A0J8QII7_COCIT	2	2	0	0	;Cocci	1	0
GLEGPEGGLLQLR	tr|A0A0J6FJ00|A0A0J6FJ00_COCPO,tr|E9DEI1|E9DEI1_COCPS	3	0	2	1	;Cocci	2	0
GLGAAVAER	tr|C5P8V7|C5P8V7_COCP7,tr|A0A0J6FJN1|A0A0J6FJN1_COCPO,tr|E9D135|E9D135_COCPS,tr|A0A0J8RV56|A0A0J8RV56_COCIT,tr|J3KCP5|J3KCP5_COCIM,tr|A0A6C1LL53|A0A6C1LL53_COCIT,tr|A0A0J8TFL2|A0A0J8TFL2_COCIT,tr|A0A0J6YKV3|A0A0J6YKV3_COCIT	1	0	0	1	;Cocci	1	0
GLGILITLTPR	tr|C5PHQ3|C5PHQ3_COCP7	2	0	1	1	;Cocci	2	0
GLGMTAAEMGDVFEK	tr|C5PH56|C5PH56_COCP7,tr|E9CX76|E9CX76_COCPS,tr|A0A0J6I224|A0A0J6I224_COCPO	1	0	1	0	;Cocci	1	0
GLGVDPDTLQPR	tr|C5P7Q1|C5P7Q1_COCP7,tr|A0A0J6FAL4|A0A0J6FAL4_COCPO,tr|A0A0J8UCH1|A0A0J8UCH1_COCIT,tr|A0A0E1RWM8|A0A0E1RWM8_COCIM,tr|A0A0J7B0P5|A0A0J7B0P5_COCIT,tr|A0A6C1LZ51|A0A6C1LZ51_COCIT	1	0	1	0	;Cocci	1	0
GLIAALDESEGLKK	tr|C5P4H0|C5P4H0_COCP7,tr|A0A0J6FDX2|A0A0J6FDX2_COCPO,tr|E9CSQ6|E9CSQ6_COCPS,tr|A0A0J8U7R0|A0A0J8U7R0_COCIT,tr|J3K858|J3K858_COCIM,tr|A0A0J8QPD6|A0A0J8QPD6_COCIT,tr|A0A0J6Y747|A0A0J6Y747_COCIT,tr|A0A6C1M4U9|A0A6C1M4U9_COCIT	3	0	3	0	;Cocci	1	0
GLINDPDVDNSFQINK	tr|C5NZE4|C5NZE4_COCP7,tr|A0A0J6FDL9|A0A0J6FDL9_COCPO,tr|E9DJT5|E9DJT5_COCPS,tr|A0A0J8S2Q0|A0A0J8S2Q0_COCIT,tr|J3K0J5|J3K0J5_COCIM,tr|A0A0J6YNN6|A0A0J6YNN6_COCIT,tr|A0A6C1LRX7|A0A6C1LRX7_COCIT	1	0	1	0	;Cocci	1	100
GLLEEVLEGR	tr|C5P087|C5P087_COCP7,tr|A0A0J6FK52|A0A0J6FK52_COCPO,tr|E9DIK6|E9DIK6_COCPS,tr|A0A0J8UQV4|A0A0J8UQV4_COCIT,tr|J3KD84|J3KD84_COCIM,tr|A0A0J6YCA9|A0A0J6YCA9_COCIT,tr|A0A6C1LUE8|A0A6C1LUE8_COCIT,tr|A0A0J8QT35|A0A0J8QT35_COCIT	1	1	0	0	;Cocci	1	0
GLLVVGDTIR	tr|C5P7V0|C5P7V0_COCP7	6	3	2	1	;Cocci	3	0
GLPETSPDEVAGNLWISPELALELAEEYR	tr|C5PD02|C5PD02_COCP7,tr|A0A0J6FN19|A0A0J6FN19_COCPO,tr|E9D290|E9D290_COCPS,tr|A0A0J8RRK5|A0A0J8RRK5_COCIT,tr|J3K1Q4|J3K1Q4_COCIM,tr|A0A6C1LQD9|A0A6C1LQD9_COCIT,tr|A0A0J8R309|A0A0J8R309_COCIT	1	0	1	0	;Cocci	1	0
GLPGESTVSR	tr|C5PAM6|C5PAM6_COCP7,tr|A0A0J6IKN7|A0A0J6IKN7_COCPO,tr|E9CY97|E9CY97_COCPS,tr|A0A0J8RET1|A0A0J8RET1_COCIT,tr|J3KAV1|J3KAV1_COCIM,tr|A0A0J6YFE1|A0A0J6YFE1_COCIT,tr|A0A6C1LWQ5|A0A6C1LWQ5_COCIT	1	1	0	0	;Cocci	1	0
GLPMASTFIGNSTSIQELFK	tr|A0A0J6FFA5|A0A0J6FFA5_COCPO,tr|C5P5I9|C5P5I9_COCP7,tr|E9DID7|E9DID7_COCPS,tr|A0A0E1RWA2|A0A0E1RWA2_COCIM,tr|A0A0J6YBC1|A0A0J6YBC1_COCIT,tr|A0A6C1M1A2|A0A6C1M1A2_COCIT	3	0	2	1	;Cocci	2	90
GLPVGVVLGSDPK	tr|C5PA74|C5PA74_COCP7,tr|A0A0J6FQR9|A0A0J6FQR9_COCPO,tr|E9CXM7|E9CXM7_COCPS,tr|A0A0J8RCU2|A0A0J8RCU2_COCIT,tr|J3KBA3|J3KBA3_COCIM,tr|A0A0J7BC14|A0A0J7BC14_COCIT	4	2	1	1	;Cocci	3	0
GLQNIYPPNSPVLDQIVSR	tr|C5P383|C5P383_COCP7,tr|E9CR17|E9CR17_COCPS	1	0	1	0	;Cocci	1	0
GLSAVAQCESLR	tr|C5P958|C5P958_COCP7,tr|E9CZU1|E9CZU1_COCPS,tr|J3KCC8|J3KCC8_COCIM,tr|A0A6C1LMR4|A0A6C1LMR4_COCIT	6	0	3	3	;Cocci	2	0
GLSAYMFFANEQR	tr|C5P9M8|C5P9M8_COCP7,tr|E9CYZ4|E9CYZ4_COCPS,tr|A0A0J6FUC4|A0A0J6FUC4_COCPO,tr|A0A0E1S2V8|A0A0E1S2V8_COCIM,tr|A0A6C1LNL2|A0A6C1LNL2_COCIT,tr|A0A0J8U0I4|A0A0J8U0I4_COCIT,tr|A0A0J6YJR3|A0A0J6YJR3_COCIT	4	1	2	1	;Cocci	3	0
GLSIDNVEFEEAR	tr|C5P2Y5|C5P2Y5_COCP7,tr|E9CU45|E9CU45_COCPS,tr|A0A0J6F4M9|A0A0J6F4M9_COCPO,tr|J3KL13|J3KL13_COCIM,tr|A0A0J6YRD8|A0A0J6YRD8_COCIT,tr|A0A6C1M2U5|A0A6C1M2U5_COCIT	3	0	2	1	;Cocci	2	0
GLSSEAVR	tr|C5PHL4|C5PHL4_COCP7,tr|E9CVF4|E9CVF4_COCPS,tr|A0A0J6EYB3|A0A0J6EYB3_COCPO,tr|J3KI44|J3KI44_COCIM,tr|A0A6C1M607|A0A6C1M607_COCIT,tr|A0A0J6XXC9|A0A0J6XXC9_COCIT,tr|A0A0J8U0Y0|A0A0J8U0Y0_COCIT	1	0	1	0	;Cocci	1	0
GLVDTGLAIAVPDGTYGR	tr|C5P108|C5P108_COCP7,tr|A0A0J6FN15|A0A0J6FN15_COCPO,tr|E9DDR7|E9DDR7_COCPS	1	0	1	0	;Cocci	1	100
GLVGPIISR	tr|A0A0J6FBJ0|A0A0J6FBJ0_COCPO,tr|C5P4Q5|C5P4Q5_COCP7,tr|E9DBB4|E9DBB4_COCPS,tr|A0A0J8RE24|A0A0J8RE24_COCIT,tr|J3K8E6|J3K8E6_COCIM,tr|A0A0J8QRE5|A0A0J8QRE5_COCIT,tr|A0A0J7B1L3|A0A0J7B1L3_COCIT,tr|A0A6C1LWV3|A0A6C1LWV3_COCIT	4	3	0	1	;Cocci	2	0
GLVLEGLYALNENK	tr|C5P6R2|C5P6R2_COCP7,tr|E9D456|E9D456_COCPS,tr|A0A0J6F9E4|A0A0J6F9E4_COCPO,tr|A0A0J8S5Y2|A0A0J8S5Y2_COCIT,tr|J3K6T4|J3K6T4_COCIM,tr|A0A0J6Y846|A0A0J6Y846_COCIT,tr|A0A6C1LY42|A0A6C1LY42_COCIT	1	0	1	0	;Cocci	1	0
GLVTPVVR	tr|C5P2M1|C5P2M1_COCP7,tr|E9CTA3|E9CTA3_COCPS,tr|A0A0J6F4Z9|A0A0J6F4Z9_COCPO,tr|J3KKQ7|J3KKQ7_COCIM,tr|A0A6C1M3P8|A0A6C1M3P8_COCIT,tr|A0A0J6YR12|A0A0J6YR12_COCIT,tr|A0A0J8QPL8|A0A0J8QPL8_COCIT	1	1	0	0	;Cocci	1	0
GMASFLEYGAIDR	tr|C5PCP7|C5PCP7_COCP7,tr|A0A0J6FER7|A0A0J6FER7_COCPO,tr|E9CV19|E9CV19_COCPS,tr|A0A0J8RQN1|A0A0J8RQN1_COCIT,tr|J3K1F1|J3K1F1_COCIM,tr|A0A6C1LK41|A0A6C1LK41_COCIT,tr|A0A0J6YLM4|A0A0J6YLM4_COCIT,tr|A0A0J8R1K0|A0A0J8R1K0_COCIT	1	0	1	0	;Cocci	1	0
GMVGIVAGGGR	tr|C5P774|C5P774_COCP7,tr|A0A0J6FA00|A0A0J6FA00_COCPO,tr|E9DB26|E9DB26_COCPS,tr|A0A0E1RVS3|A0A0E1RVS3_COCIM,tr|A0A6C1LYK9|A0A6C1LYK9_COCIT,tr|A0A0J6Y8M1|A0A0J6Y8M1_COCIT,tr|A0A0J8QTJ7|A0A0J8QTJ7_COCIT	6	4	0	2	;Cocci	2	0
GNEGILGFDATTR	tr|C5P3N7|C5P3N7_COCP7,tr|A0A0J6FIW5|A0A0J6FIW5_COCPO,tr|E9DED7|E9DED7_COCPS,tr|A0A0J8S158|A0A0J8S158_COCIT,tr|J3K5N2|J3K5N2_COCIM,tr|A0A0J6YIN1|A0A0J6YIN1_COCIT,tr|A0A6C1M094|A0A6C1M094_COCIT,tr|A0A0J8TT52|A0A0J8TT52_COCIT	1	0	1	0	;Cocci	1	0
GNIYAGPPFGNLDEDLQILVER	tr|C5PC92|C5PC92_COCP7,tr|E9D7N0|E9D7N0_COCPS,tr|A0A0J6IGK4|A0A0J6IGK4_COCPO,tr|A0A0E1RYW1|A0A0E1RYW1_COCIM,tr|A0A6C1LUV4|A0A6C1LUV4_COCIT,tr|A0A0J7B6S2|A0A0J7B6S2_COCIT,tr|A0A0J8QPF8|A0A0J8QPF8_COCIT	3	0	2	1	;Cocci	2	90
GNLIFEGQDVSSLR	tr|C5PHI3|C5PHI3_COCP7,tr|A0A0J6F5Q7|A0A0J6F5Q7_COCPO,tr|E9CV62|E9CV62_COCPS,tr|A0A0J8RFM6|A0A0J8RFM6_COCIT,tr|J3KI71|J3KI71_COCIM,tr|A0A0J8QNM4|A0A0J8QNM4_COCIT,tr|A0A0J6XXG2|A0A0J6XXG2_COCIT,tr|A0A6C1M6U8|A0A6C1M6U8_COCIT	2	0	2	0	;Cocci	1	0
GNPTVEVDVVTETGLHR	tr|Q0MYQ1|Q0MYQ1_COCPO,tr|C5PEE4|C5PEE4_COCP7,tr|A0A0J6I9S7|A0A0J6I9S7_COCPO	3	2	0	1	;Cocci	2	100
GNVGFIFTNADLK	tr|C5P0U7|C5P0U7_COCP7,tr|A0A0J6FN93|A0A0J6FN93_COCPO,tr|E9DE71|E9DE71_COCPS,tr|J3KEF3|J3KEF3_COCIM,tr|A0A0J8R1Q4|A0A0J8R1Q4_COCIT,tr|A0A0J6YDR7|A0A0J6YDR7_COCIT,tr|A0A6C1LQ65|A0A6C1LQ65_COCIT	8	3	3	2	;Cocci	3	0
GPAPAVKPSGFFER	tr|C5PI18|C5PI18_COCP7,tr|E9DCZ9|E9DCZ9_COCPS,tr|A0A0J6F943|A0A0J6F943_COCPO,tr|A0A0J8RMT6|A0A0J8RMT6_COCIT,tr|J3KHN4|J3KHN4_COCIM,tr|A0A6C1M724|A0A6C1M724_COCIT,tr|A0A0J6XWT3|A0A0J6XWT3_COCIT,tr|A0A0J8R3H6|A0A0J8R3H6_COCIT	1	0	1	0	;Cocci	1	0
GPHSEFGTLFR	tr|C5PFR6|C5PFR6_COCP7,tr|A0A0J6F612|A0A0J6F612_COCPO,tr|E9DJF4|E9DJF4_COCPS,tr|A0A0J8RTD3|A0A0J8RTD3_COCIT,tr|J3KJV0|J3KJV0_COCIM,tr|A0A6C1M4E8|A0A6C1M4E8_COCIT,tr|A0A0J6Y211|A0A0J6Y211_COCIT,tr|A0A0J8TRC0|A0A0J8TRC0_COCIT	3	1	1	1	;Cocci	3	0
GPLATPVGK	tr|C5P5B8|C5P5B8_COCP7,tr|A0A0J6FF20|A0A0J6FF20_COCPO,tr|E9DI49|E9DI49_COCPS,tr|A0A0J8RNK2|A0A0J8RNK2_COCIT,tr|J3K914|J3K914_COCIM,tr|A0A0J6YAG8|A0A0J6YAG8_COCIT,tr|A0A6C1M0I6|A0A6C1M0I6_COCIT,tr|Q8X1D0|Q8X1D0_COCIT	1	1	0	0	;Cocci	1	0
GPLVVYNPEVDGK	tr|C5P4K8|C5P4K8_COCP7,tr|A0A0J6I7U0|A0A0J6I7U0_COCPO,tr|E9CSK5|E9CSK5_COCPS,tr|J3K894|J3K894_COCIM,tr|A0A6C1M4Z2|A0A6C1M4Z2_COCIT	13	4	3	6	;Cocci	3	0
GPLVVYNPEVDGKELVK	tr|C5P4K8|C5P4K8_COCP7,tr|A0A0J6I7U0|A0A0J6I7U0_COCPO,tr|E9CSK5|E9CSK5_COCPS,tr|J3K894|J3K894_COCIM,tr|A0A6C1M4Z2|A0A6C1M4Z2_COCIT	1	0	0	1	;Cocci	1	100
GPPVLDDFTASFGYK	tr|C5PB65|C5PB65_COCP7,tr|A0A0J6ICW0|A0A0J6ICW0_COCPO,tr|E9DHZ4|E9DHZ4_COCPS,tr|A0A0E1RV17|A0A0E1RV17_COCIM,tr|A0A6C1M224|A0A6C1M224_COCIT,tr|A0A0J6YGM5|A0A0J6YGM5_COCIT	2	0	0	2	;Cocci	1	100
GQDAVPAFDVAPDWESYSFTK	tr|C5P261|C5P261_COCP7,tr|A0A0J6F3F7|A0A0J6F3F7_COCPO,tr|A0A0J8RXN1|A0A0J8RXN1_COCIT,tr|J3KLX5|J3KLX5_COCIM,tr|A0A0J8QW90|A0A0J8QW90_COCIT,tr|A0A0J6Y0S5|A0A0J6Y0S5_COCIT,tr|A0A6C1M7F4|A0A6C1M7F4_COCIT	4	3	0	1	;Cocci	2	95.238
GQDEALAAVANAVR	tr|C5P5L4|C5P5L4_COCP7,tr|A0A0J6FGI1|A0A0J6FGI1_COCPO,tr|E9DB64|E9DB64_COCPS	1	0	1	0	;Cocci	1	0
GQFTPVGAYLAGDEIIR	tr|C5PE04|C5PE04_COCP7,tr|E9D1T5|E9D1T5_COCPS	5	0	3	2	;Cocci	2	100
GQLDETPDVVTFAEQLER	tr|C5PB57|C5PB57_COCP7,tr|A0A0J6FL06|A0A0J6FL06_COCPO,tr|E9DHY0|E9DHY0_COCPS,tr|A0A0J8RSJ7|A0A0J8RSJ7_COCIT,tr|A0A0J6YEI1|A0A0J6YEI1_COCIT,tr|J3K3W0|J3K3W0_COCIM,tr|A0A0J8U1D8|A0A0J8U1D8_COCIT,tr|A0A6C1LXD4|A0A6C1LXD4_COCIT	3	0	2	1	;Cocci	2	100
GREPISLDTINIR	tr|C5PHE8|C5PHE8_COCP7,tr|E9CUW4|E9CUW4_COCPS,tr|A0A0J6EY28|A0A0J6EY28_COCPO,tr|A0A0J8RHJ2|A0A0J8RHJ2_COCIT,tr|J3KIA6|J3KIA6_COCIM,tr|A0A6C1M5S7|A0A6C1M5S7_COCIT,tr|A0A0J6XZX5|A0A0J6XZX5_COCIT,tr|A0A0J8QK40|A0A0J8QK40_COCIT	1	0	1	0	;Cocci	1	0
GRLPEVPMVVR	tr|C5PEH2|C5PEH2_COCP7,tr|A0A0J6F607|A0A0J6F607_COCPO,tr|E9DAC1|E9DAC1_COCPS,tr|J3KKL5|J3KKL5_COCIM,tr|A0A6C1M3H0|A0A6C1M3H0_COCIT,tr|A0A0J6Y501|A0A0J6Y501_COCIT	1	0	1	0	;Cocci	1	0
GRPVHLVDENLSQLQDAQK	tr|C5PH34|C5PH34_COCP7,tr|A0A0J6EXQ1|A0A0J6EXQ1_COCPO,tr|E9CX49|E9CX49_COCPS	1	0	1	0	;Cocci	1	0
GSAVVGAGMVVNDWLAVTGLDTTATELSVVESVFR	tr|C5P7L5|C5P7L5_COCP7,tr|A0A0J6I718|A0A0J6I718_COCPO,tr|E9CTN7|E9CTN7_COCPS,tr|A0A0J8RLR3|A0A0J8RLR3_COCIT,tr|J3K7N7|J3K7N7_COCIM,tr|A0A0J6Y6B9|A0A0J6Y6B9_COCIT,tr|A0A6C1LZL5|A0A6C1LZL5_COCIT,tr|A0A0J8U1I3|A0A0J8U1I3_COCIT	1	0	1	0	;Cocci	1	100
GSDEGNASTDFDVSK	tr|C5PC06|C5PC06_COCP7,tr|E9D801|E9D801_COCPS,tr|A0A0J6IG96|A0A0J6IG96_COCPO,tr|J3KFJ2|J3KFJ2_COCIM,tr|A0A0J7B6H5|A0A0J7B6H5_COCIT,tr|A0A6C1LUN9|A0A6C1LUN9_COCIT	4	0	3	1	;Cocci	2	0
GSDEGNASTDFDVSKK	tr|C5PC06|C5PC06_COCP7,tr|E9D801|E9D801_COCPS,tr|A0A0J6IG96|A0A0J6IG96_COCPO,tr|J3KFJ2|J3KFJ2_COCIM,tr|A0A0J7B6H5|A0A0J7B6H5_COCIT,tr|A0A6C1LUN9|A0A6C1LUN9_COCIT	1	0	1	0	;Cocci	1	0
GSDVIAQAQSGTGK	tr|A0A0J6FL92|A0A0J6FL92_COCPO,tr|C5PBB3|C5PBB3_COCP7,sp|Q1DQ20|IF4A_COCIM,tr|A0A0J8QVX1|A0A0J8QVX1_COCIT,tr|A0A0J6YE82|A0A0J6YE82_COCIT,tr|A0A6C1LZX6|A0A6C1LZX6_COCIT	4	2	2	0	;Cocci	2	0
GSELQDSEFDVNVK	tr|C5PF23|C5PF23_COCP7,tr|E9D5M4|E9D5M4_COCPS,tr|A0A0J6I4T2|A0A0J6I4T2_COCPO,sp|Q1EB85|DBP5_COCIM	2	0	2	0	;Cocci	1	0
GSGIVAFENVEDAR	tr|A0A0J6F5Y4|A0A0J6F5Y4_COCPO,tr|C5PFP1|C5PFP1_COCP7,tr|E9DJI9|E9DJI9_COCPS,tr|A0A0E1RYX9|A0A0E1RYX9_COCIM,tr|A0A0J6Y443|A0A0J6Y443_COCIT,tr|A0A6C1M4I2|A0A6C1M4I2_COCIT,tr|A0A0J8QTM3|A0A0J8QTM3_COCIT	9	3	3	3	;Cocci	3	0
GSITSVQAVYVPADDLTDPAPATTFAHLDATTVLSR	tr|C5P7R9|C5P7R9_COCP7,tr|Q0MYP4|Q0MYP4_COCPO,tr|A0A0J6FEH4|A0A0J6FEH4_COCPO,tr|E9CT93|E9CT93_COCPS	2	0	1	1	;Cocci	2	100
GSPVVFDPVGGGATEVR	tr|C5PHY2|C5PHY2_COCP7,tr|E9DD51|E9DD51_COCPS,tr|A0A0J6I308|A0A0J6I308_COCPO	3	0	2	1	;Cocci	2	0
GSQFSTALEGALK	tr|C5PE95|C5PE95_COCP7,tr|E9DG24|E9DG24_COCPS,tr|A0A0J6FHI5|A0A0J6FHI5_COCPO,tr|A0A0J8UMF0|A0A0J8UMF0_COCIT,tr|J3K9Y7|J3K9Y7_COCIM,tr|A0A0J6Y3Q9|A0A0J6Y3Q9_COCIT,tr|A0A6C1M462|A0A6C1M462_COCIT	4	0	3	1	;Cocci	2	0
GTGLVASPAVK	tr|C5PJD5|C5PJD5_COCP7,tr|E9DC65|E9DC65_COCPS,tr|A0A0J6FIB1|A0A0J6FIB1_COCPO,tr|A0A0J8RHF4|A0A0J8RHF4_COCIT,tr|J3K4T1|J3K4T1_COCIM,tr|A0A0J6YHV8|A0A0J6YHV8_COCIT,tr|A0A6C1M0Z7|A0A6C1M0Z7_COCIT,tr|A0A0J8R947|A0A0J8R947_COCIT	2	2	0	0	;Cocci	1	0
GTGVVQFDTVENAETAISK	tr|A0A0J6F5Y4|A0A0J6F5Y4_COCPO,tr|C5PFP1|C5PFP1_COCP7,tr|E9DJI9|E9DJI9_COCPS,tr|A0A0E1RYX9|A0A0E1RYX9_COCIM,tr|A0A0J6Y443|A0A0J6Y443_COCIT,tr|A0A6C1M4I2|A0A6C1M4I2_COCIT,tr|A0A0J8QTM3|A0A0J8QTM3_COCIT	8	1	4	3	;Cocci	3	94.737
GTLNTILLNELEQTPNVK	tr|C5PJ83|C5PJ83_COCP7,tr|A0A0J6F857|A0A0J6F857_COCPO,tr|E9DCE0|E9DCE0_COCPS,tr|A0A0J8RJ30|A0A0J8RJ30_COCIT,tr|J3K4M3|J3K4M3_COCIM,tr|A0A6C1LW44|A0A6C1LW44_COCIT,tr|A0A0J8R9C2|A0A0J8R9C2_COCIT	3	0	2	1	;Cocci	2	0
GTVVAIGLPAHAFLK	tr|C5P788|C5P788_COCP7,tr|Q0MYQ2|Q0MYQ2_COCPO,tr|A0A0J6FDV0|A0A0J6FDV0_COCPO	1	0	0	1	;Cocci	1	0
GTYTDYETTFQR	tr|C5P3K5|C5P3K5_COCP7,tr|A0A0J6IAZ9|A0A0J6IAZ9_COCPO,tr|A0A0D8JV01|A0A0D8JV01_COCIM,tr|A0A0D8JTZ6|A0A0D8JTZ6_COCIM,tr|A0A6C1LVE9|A0A6C1LVE9_COCIT,tr|A0A0J6YGJ4|A0A0J6YGJ4_COCIT,tr|A0A0J8QVY4|A0A0J8QVY4_COCIT	1	0	1	0	;Cocci	1	0
GVAGAGVLSIYDQVQLLLFGK	tr|C5P936|C5P936_COCP7,tr|E9CZR7|E9CZR7_COCPS,tr|A0A0J6FV09|A0A0J6FV09_COCPO,tr|A0A0J8S0E8|A0A0J8S0E8_COCIT,tr|J3KCF0|J3KCF0_COCIM,tr|A0A0J7BDJ2|A0A0J7BDJ2_COCIT,tr|A0A6C1LY71|A0A6C1LY71_COCIT	8	0	5	3	;Cocci	2	100
GVAINFVTADDVR	tr|A0A0J6FL92|A0A0J6FL92_COCPO,tr|C5PBB3|C5PBB3_COCP7,sp|Q1DQ20|IF4A_COCIM,tr|A0A0J8QVX1|A0A0J8QVX1_COCIT,tr|A0A0J6YE82|A0A0J6YE82_COCIT,tr|A0A6C1LZX6|A0A6C1LZX6_COCIT	10	5	3	2	;Cocci	3	0
GVDVVAVLAFNDAWVMSAWGK	tr|C5P6S9|C5P6S9_COCP7,tr|A0A0J6F1U0|A0A0J6F1U0_COCPO,tr|E9D584|E9D584_COCPS	12	7	2	3	;Cocci	3	100
GVEGLGLESISR	tr|C5PC30|C5PC30_COCP7,tr|A0A0J6FPH3|A0A0J6FPH3_COCPO,tr|E9D7W3|E9D7W3_COCPS,tr|A0A0J8UTV4|A0A0J8UTV4_COCIT,tr|J3KFM0|J3KFM0_COCIM,tr|A0A0J6YD18|A0A0J6YD18_COCIT,tr|A0A6C1LR85|A0A6C1LR85_COCIT,tr|A0A0J8QYB7|A0A0J8QYB7_COCIT	4	2	1	1	;Cocci	3	0
GVEIITGLQTSQDTIDTALEFVKR	tr|C5P3U4|C5P3U4_COCP7,tr|Q0MYP7|Q0MYP7_COCPO,tr|E9D6X4|E9D6X4_COCPS,tr|A0A0J6IAM3|A0A0J6IAM3_COCPO,tr|A0A0J8S2H0|A0A0J8S2H0_COCIT,tr|J3K5W6|J3K5W6_COCIM,tr|A0A0J6YIU9|A0A0J6YIU9_COCIT,tr|A0A6C1M031|A0A6C1M031_COCIT,tr|A0A0J8QVD7|A0A0J8QVD7_COCIT	1	0	1	0	;Cocci	1	100
GVEIVFLSNADNLGAVVDMR	tr|C5P1Q7|C5P1Q7_COCP7,tr|A0A0J6FI09|A0A0J6FI09_COCPO,tr|E9D904|E9D904_COCPS,tr|A0A0J8S220|A0A0J8S220_COCIT,tr|J3KDJ6|J3KDJ6_COCIM,tr|A0A0J6YCM6|A0A0J6YCM6_COCIT,tr|A0A6C1LLV0|A0A6C1LLV0_COCIT	6	0	4	2	;Cocci	2	100
GVFEELTEIPIAVELASDFLDR	tr|C5PE95|C5PE95_COCP7,tr|E9DG24|E9DG24_COCPS,tr|A0A0J6FHI5|A0A0J6FHI5_COCPO,tr|A0A0J8UMF0|A0A0J8UMF0_COCIT,tr|J3K9Y7|J3K9Y7_COCIM,tr|A0A0J6Y3Q9|A0A0J6Y3Q9_COCIT,tr|A0A6C1M462|A0A6C1M462_COCIT	6	0	3	3	;Cocci	2	100
GVFSDKIEEQIQATTK	tr|A0A0J6F601|A0A0J6F601_COCPO,tr|C5PE46|C5PE46_COCP7,tr|E9DG96|E9DG96_COCPS,tr|J3KA44|J3KA44_COCIM,tr|A0A0J8QW66|A0A0J8QW66_COCIT,tr|A0A0J6Y6Z2|A0A0J6Y6Z2_COCIT,tr|A0A6C1MDL6|A0A6C1MDL6_COCIT	1	0	1	0	;Cocci	1	0
GVILYGGPGTGK	tr|C5P7C6|C5P7C6_COCP7,tr|E9CUB4|E9CUB4_COCPS,tr|A0A0J6I6R7|A0A0J6I6R7_COCPO,tr|A0A0J8RIT1|A0A0J8RIT1_COCIT,tr|J3K7F0|J3K7F0_COCIM,tr|A0A6C1LU42|A0A6C1LU42_COCIT,tr|A0A0J6Y601|A0A0J6Y601_COCIT,tr|A0A0J8R274|A0A0J8R274_COCIT	1	1	0	0	;Cocci	1	0
GVLDSFLIEITR	tr|C5PH56|C5PH56_COCP7,tr|E9CX76|E9CX76_COCPS,tr|A0A0J6I224|A0A0J6I224_COCPO	2	1	1	0	;Cocci	2	0
GVLSSVGIDADEER	tr|C5P2T8|C5P2T8_COCP7,tr|A0A0J6HZ73|A0A0J6HZ73_COCPO,tr|E9CTT5|E9CTT5_COCPS,tr|A0A0J8URJ2|A0A0J8URJ2_COCIT,tr|J3KKX6|J3KKX6_COCIM,tr|A0A6C1MEA2|A0A6C1MEA2_COCIT,tr|A0A0J6YM92|A0A0J6YM92_COCIT,tr|A0A0J8QUZ6|A0A0J8QUZ6_COCIT	4	0	3	1	;Cocci	2	0
GVLSSVGIDADEERLEK	tr|C5P2T8|C5P2T8_COCP7,tr|A0A0J6HZ73|A0A0J6HZ73_COCPO,tr|E9CTT5|E9CTT5_COCPS,tr|A0A0J8URJ2|A0A0J8URJ2_COCIT,tr|J3KKX6|J3KKX6_COCIM,tr|A0A6C1MEA2|A0A6C1MEA2_COCIT,tr|A0A0J6YM92|A0A0J6YM92_COCIT,tr|A0A0J8QUZ6|A0A0J8QUZ6_COCIT	4	0	3	1	;Cocci	2	0
GVMALFSLK	tr|C5P4Z0|C5P4Z0_COCP7,tr|E9DBM3|E9DBM3_COCPS,tr|A0A0J8RH23|A0A0J8RH23_COCIT,tr|J3K8M4|J3K8M4_COCIM,tr|A0A0J6Y9T4|A0A0J6Y9T4_COCIT,tr|A0A6C1M0Q1|A0A6C1M0Q1_COCIT	1	0	0	1	;Cocci	1	0
GVPLYAHVSDLAGTK	tr|Q0MYQ1|Q0MYQ1_COCPO,tr|C5PEE4|C5PEE4_COCP7,tr|A0A0J6I9S7|A0A0J6I9S7_COCPO	4	3	1	0	;Cocci	2	0
GVQEEAGLAETGR	tr|C5P088|C5P088_COCP7,tr|E9DIK7|E9DIK7_COCPS,tr|A0A0J6FLP0|A0A0J6FLP0_COCPO,tr|J3KD83|J3KD83_COCIM,tr|A0A6C1LSG3|A0A6C1LSG3_COCIT,tr|A0A0J7B3M1|A0A0J7B3M1_COCIT	8	3	2	3	;Cocci	3	0
GVSFTFGPDVVSR	tr|A0A0J6FLW5|A0A0J6FLW5_COCPO,tr|C5P0T1|C5P0T1_COCP7,tr|A1KYP1|A1KYP1_COCPO,tr|A1KYP2|A1KYP2_COCPO,tr|E9DE99|E9DE99_COCPS,tr|A0A0E1RYJ2|A0A0E1RYJ2_COCIM,tr|A0A0J6YDG8|A0A0J6YDG8_COCIT,tr|A0A6C1LTQ4|A0A6C1LTQ4_COCIT,tr|A0A0J8QXJ4|A0A0J8QXJ4_COCIT	1	0	0	1	;Cocci	1	0
GVTIIGPATVGGIKPGAFK	tr|C5P6G2|C5P6G2_COCP7,tr|A0A0J6I5L6|A0A0J6I5L6_COCPO,tr|E9CYS5|E9CYS5_COCPS,tr|A0A0E1RW58|A0A0E1RW58_COCIM,tr|A0A6C1LXT5|A0A6C1LXT5_COCIT,tr|A0A0J6Y6S4|A0A0J6Y6S4_COCIT	1	0	0	1	;Cocci	1	100
GVTNTNQEASIAGAVAGAHYIR	tr|C5P9P0|C5P9P0_COCP7,tr|Q0MYQ0|Q0MYQ0_COCPO,tr|A0A0J6FUB0|A0A0J6FUB0_COCPO,tr|E9CZ07|E9CZ07_COCPS,tr|A0A0J8UCS3|A0A0J8UCS3_COCIT,tr|A0A0E1RWS3|A0A0E1RWS3_COCIM,tr|A0A0J7BCR2|A0A0J7BCR2_COCIT,tr|A0A6C1LSD3|A0A6C1LSD3_COCIT,tr|A0A0J8U0J2|A0A0J8U0J2_COCIT	1	0	0	1	;Cocci	1	81.818
GVVDSEDLPLNLSR	tr|C5P161|C5P161_COCP7,tr|E9DDY8|E9DDY8_COCPS,tr|A0A0J6IEN9|A0A0J6IEN9_COCPO,tr|A0A0J8UG66|A0A0J8UG66_COCIT,tr|J3KE37|J3KE37_COCIM,tr|A0A0J7B4R4|A0A0J7B4R4_COCIT,tr|A0A6C1LMF3|A0A6C1LMF3_COCIT	14	4	7	3	;Cocci	3	0
GVWGQGGNIEVSYEVSDPK	tr|C5P503|C5P503_COCP7,tr|E9DBP2|E9DBP2_COCPS,tr|A0A0J6I8A4|A0A0J6I8A4_COCPO,tr|A0A0J8RDP4|A0A0J8RDP4_COCIT,tr|J3K8N6|J3K8N6_COCIM,tr|A0A6C1M072|A0A6C1M072_COCIT,tr|A0A0J6YAK2|A0A0J6YAK2_COCIT,tr|A0A0J8QQM6|A0A0J8QQM6_COCIT	1	0	1	0	;Cocci	1	0
GYGGDVWFPQPAPK	tr|A0A0J6ETL5|A0A0J6ETL5_COCPO,tr|A0A0J6HY14|A0A0J6HY14_COCPO	1	0	1	0	;Cocci	1	100
GYLVAMTGDGVNDAPSLK	tr|C5P7T2|C5P7T2_COCP7,tr|A0A0J6FAP4|A0A0J6FAP4_COCPO,tr|E9CT78|E9CT78_COCPS,tr|A0A0E1RVX1|A0A0E1RVX1_COCIM,tr|A0A0J7B0S6|A0A0J7B0S6_COCIT,tr|A0A6C1LW83|A0A6C1LW83_COCIT,tr|A0A0J8QRQ7|A0A0J8QRQ7_COCIT	2	0	1	1	;Cocci	2	100
GYNVESVSIPVNPR	tr|C5P7B4|C5P7B4_COCP7,tr|E9CUD1|E9CUD1_COCPS,tr|Q96UW5|Q96UW5_COCIT	7	3	3	1	;Cocci	3	0
GYPGYMYTDLSTIYER	tr|C5P0D5|C5P0D5_COCP7,tr|E9DF35|E9DF35_COCPS	1	0	1	0	;Cocci	1	100
GYSFSTTAER	tr|A0A0J6Y0V3|A0A0J6Y0V3_COCIT	2	0	1	1	;Cocci	2	0
GYVSPYFITDTK	tr|C5P7S3|C5P7S3_COCP7,tr|E9CT89|E9CT89_COCPS,tr|O94110|O94110_COCIT,tr|J3K7T8|J3K7T8_COCIM,tr|A0A0J8QN89|A0A0J8QN89_COCIT,tr|A0A0J6Y8K6|A0A0J6Y8K6_COCIT	3	3	0	0	;Cocci	1	0
HAAEMAINQMQGYPIGNSR	tr|C5PAZ1|C5PAZ1_COCP7,tr|E9DHP1|E9DHP1_COCPS,tr|J3K414|J3K414_COCIM,tr|A0A0J6YEP9|A0A0J6YEP9_COCIT,tr|A0A6C1LZI2|A0A6C1LZI2_COCIT	1	0	1	0	;Cocci	1	100
HAIALAHVSLTPFTIPK	tr|C5NZQ0|C5NZQ0_COCP7,tr|A0A0J6FLW7|A0A0J6FLW7_COCPO,tr|E9D326|E9D326_COCPS,tr|A0A0J8S417|A0A0J8S417_COCIT,tr|J3K0X5|J3K0X5_COCIM,tr|A0A0J6YQM3|A0A0J6YQM3_COCIT,tr|A0A6C1LZG1|A0A6C1LZG1_COCIT	1	0	0	1	;Cocci	1	0
HEGGFGIVHIK	tr|C5PIU5|C5PIU5_COCP7,tr|E9D4M4|E9D4M4_COCPS,tr|A0A0J6F7P0|A0A0J6F7P0_COCPO,tr|A0A0J8RHS1|A0A0J8RHS1_COCIT,tr|A0A0E1RY35|A0A0E1RY35_COCIM,tr|A0A0J6XXT7|A0A0J6XXT7_COCIT,tr|A0A6C1M4A7|A0A6C1M4A7_COCIT,tr|A0A0J8RCP3|A0A0J8RCP3_COCIT	1	0	0	1	;Cocci	1	0
HFGFGPHSGK	tr|C5P8G3|C5P8G3_COCP7,tr|E9D0I7|E9D0I7_COCPS,tr|A0A0J6FK97|A0A0J6FK97_COCPO,tr|J0HIC7|J0HIC7_COCIM,tr|A0A0J6YIQ4|A0A0J6YIQ4_COCIT,tr|A0A6C1LJ09|A0A6C1LJ09_COCIT,tr|A0A0J8RBB5|A0A0J8RBB5_COCIT	2	0	1	1	;Cocci	2	0
HFVSQGQPVVLAQSFAK	tr|C5PGG6|C5PGG6_COCP7,tr|A0A0J6I190|A0A0J6I190_COCPO,tr|E9CW97|E9CW97_COCPS,tr|A0A0J8RUK7|A0A0J8RUK7_COCIT,tr|A0A0E1RYH2|A0A0E1RYH2_COCIM,tr|A0A6C1M5U7|A0A6C1M5U7_COCIT,tr|A0A0J6Y314|A0A0J6Y314_COCIT	2	0	1	1	;Cocci	2	0
HGSLAFLPR	tr|C5PC06|C5PC06_COCP7,tr|E9D801|E9D801_COCPS,tr|A0A0J6IG96|A0A0J6IG96_COCPO,tr|J3KFJ2|J3KFJ2_COCIM,tr|A0A0J7B6H5|A0A0J7B6H5_COCIT,tr|A0A6C1LUN9|A0A6C1LUN9_COCIT	5	3	1	1	;Cocci	3	0
HGVLSIVVPK	tr|C5PFR6|C5PFR6_COCP7,tr|A0A0J6F612|A0A0J6F612_COCPO,tr|E9DJF4|E9DJF4_COCPS,tr|A0A0J8RTD3|A0A0J8RTD3_COCIT,tr|J3KJV0|J3KJV0_COCIM,tr|A0A6C1M4E8|A0A6C1M4E8_COCIT,tr|A0A0J6Y211|A0A0J6Y211_COCIT,tr|A0A0J8TRC0|A0A0J8TRC0_COCIT	5	4	1	0	;Cocci	2	0
HIDFALTSPLGGGRPGR	tr|C5PIV6|C5PIV6_COCP7,tr|E9D4L0|E9D4L0_COCPS,tr|A0A0J6EZY9|A0A0J6EZY9_COCPO,tr|A0A0J8RHQ8|A0A0J8RHQ8_COCIT,tr|A0A0J6XXR9|A0A0J6XXR9_COCIT,tr|J3KGW0|J3KGW0_COCIM,tr|A0A0J8U494|A0A0J8U494_COCIT,tr|A0A6C1MAH7|A0A6C1MAH7_COCIT	1	0	1	0	;Cocci	1	100
HIGADIDVPAGDIGVGGR	tr|C5P8S8|C5P8S8_COCP7,tr|E9D0Z7|E9D0Z7_COCPS,tr|A0A0J6FW43|A0A0J6FW43_COCPO,tr|J3KCS3|J3KCS3_COCIM,tr|A0A0J8QIU4|A0A0J8QIU4_COCIT,tr|A0A0J6YI45|A0A0J6YI45_COCIT,tr|A0A6C1LL74|A0A6C1LL74_COCIT	2	0	1	1	;Cocci	2	100
HIILLAEGR	tr|C5NZ90|C5NZ90_COCP7,tr|E9D3K1|E9D3K1_COCPS,tr|J3K183|J3K183_COCIM,tr|A0A6C1LZV3|A0A6C1LZV3_COCIT	3	2	1	0	;Cocci	2	0
HIQVNQAPK	tr|C5PAN4|C5PAN4_COCP7,tr|E9CYA7|E9CYA7_COCPS,tr|A0A0J6FH87|A0A0J6FH87_COCPO,tr|A0A0J8RD40|A0A0J8RD40_COCIT,tr|J3KAU1|J3KAU1_COCIM,tr|A0A0J6YJU6|A0A0J6YJU6_COCIT,tr|A0A6C1LLW3|A0A6C1LLW3_COCIT,tr|A0A0J8QII7|A0A0J8QII7_COCIT	4	2	1	1	;Cocci	3	0
HISYLYDMIDYQDTTNVDEK	tr|C5P489|C5P489_COCP7,tr|A0A0J6FDV6|A0A0J6FDV6_COCPO,tr|E9D6C5|E9D6C5_COCPS,tr|A0A0J8RS76|A0A0J8RS76_COCIT,tr|A0A0E1RX47|A0A0E1RX47_COCIM,tr|A0A0J7BAJ9|A0A0J7BAJ9_COCIT,tr|A0A6C1LRV8|A0A6C1LRV8_COCIT,tr|A0A0J8R1C4|A0A0J8R1C4_COCIT	1	0	1	0	;Cocci	1	100
HLEAHYDASK	tr|C5NZN9|C5NZN9_COCP7,tr|A0A0J6IHP6|A0A0J6IHP6_COCPO,tr|E9D314|E9D314_COCPS	2	0	1	1	;Cocci	2	0
HLTGEFEK	tr|C5NZ36|C5NZ36_COCP7,tr|A0A0J6II07|A0A0J6II07_COCPO,tr|E9D3D5|E9D3D5_COCPS,tr|A0A0J8S3J9|A0A0J8S3J9_COCIT,tr|J3K136|J3K136_COCIM,tr|A0A6C1LUG4|A0A6C1LUG4_COCIT,tr|A0A0J8QLG4|A0A0J8QLG4_COCIT	1	0	0	1	;Cocci	1	0
HNDDEQYIWESSAGGTFTLTQDVDGEPLGR	tr|C5P161|C5P161_COCP7,tr|E9DDY8|E9DDY8_COCPS,tr|A0A0J6IEN9|A0A0J6IEN9_COCPO,tr|A0A0J8UG66|A0A0J8UG66_COCIT,tr|J3KE37|J3KE37_COCIM,tr|A0A0J7B4R4|A0A0J7B4R4_COCIT,tr|A0A6C1LMF3|A0A6C1LMF3_COCIT	1	0	0	1	;Cocci	1	0
HSEFISYPIYLHVLK	tr|C5P161|C5P161_COCP7,tr|E9DDY8|E9DDY8_COCPS,tr|A0A0J6IEN9|A0A0J6IEN9_COCPO,tr|A0A0J8UG66|A0A0J8UG66_COCIT,tr|J3KE37|J3KE37_COCIM,tr|A0A0J7B4R4|A0A0J7B4R4_COCIT,tr|A0A6C1LMF3|A0A6C1LMF3_COCIT	3	2	1	0	;Cocci	2	100
HSLNPFDELSVEEAVR	tr|C5P797|C5P797_COCP7,tr|E9CUK6|E9CUK6_COCPS,tr|A0A0J8RJ62|A0A0J8RJ62_COCIT,tr|J3K7C1|J3K7C1_COCIM,tr|A0A6C1M1E5|A0A6C1M1E5_COCIT,tr|A0A0J6Y3C6|A0A0J6Y3C6_COCIT	1	0	0	1	;Cocci	1	100
HTDVDVVVNFASSR	tr|C5P6G2|C5P6G2_COCP7,tr|A0A0J6I5L6|A0A0J6I5L6_COCPO,tr|E9CYS5|E9CYS5_COCPS,tr|A0A0E1RW58|A0A0E1RW58_COCIM,tr|A0A6C1LXT5|A0A6C1LXT5_COCIT,tr|A0A0J6Y6S4|A0A0J6Y6S4_COCIT	1	0	0	1	;Cocci	1	0
HVEFGVTGK	tr|C5NZ90|C5NZ90_COCP7,tr|E9D3K1|E9D3K1_COCPS,tr|J3K183|J3K183_COCIM,tr|A0A6C1LZV3|A0A6C1LZV3_COCIT	2	1	1	0	;Cocci	2	0
HVLVGDAK	tr|C5PA69|C5PA69_COCP7,tr|E9CXL9|E9CXL9_COCPS	2	0	1	1	;Cocci	2	0
HVVFGEVANPESLQAVMNIEK	tr|C5P1P1|C5P1P1_COCP7,tr|A0A0J6FA86|A0A0J6FA86_COCPO,tr|E9D925|E9D925_COCPS	4	1	3	0	;Cocci	2	0
IAAAFLER	tr|C5PGG6|C5PGG6_COCP7,tr|A0A0J6I190|A0A0J6I190_COCPO,tr|E9CW97|E9CW97_COCPS,tr|A0A0J8RUK7|A0A0J8RUK7_COCIT,tr|A0A0E1RYH2|A0A0E1RYH2_COCIM,tr|A0A6C1M5U7|A0A6C1M5U7_COCIT,tr|A0A0J6Y314|A0A0J6Y314_COCIT	1	1	0	0	;Cocci	1	0
IAAATTTDPK	tr|C5P3U4|C5P3U4_COCP7,tr|Q0MYP7|Q0MYP7_COCPO,tr|E9D6X4|E9D6X4_COCPS,tr|A0A0J6IAM3|A0A0J6IAM3_COCPO,tr|A0A0J8S2H0|A0A0J8S2H0_COCIT,tr|J3K5W6|J3K5W6_COCIM,tr|A0A0J6YIU9|A0A0J6YIU9_COCIT,tr|A0A6C1M031|A0A6C1M031_COCIT,tr|A0A0J8QVD7|A0A0J8QVD7_COCIT	4	0	2	2	;Cocci	2	0
IAAEFEYSSADVNR	tr|C5P6T0|C5P6T0_COCP7,tr|E9D583|E9D583_COCPS,tr|A0A0J6I615|A0A0J6I615_COCPO,tr|A0A0E1RX75|A0A0E1RX75_COCIM,tr|A0A0J6Y773|A0A0J6Y773_COCIT,tr|A0A6C1LYU3|A0A6C1LYU3_COCIT,tr|A0A0J8RAH6|A0A0J8RAH6_COCIT	4	0	3	1	;Cocci	2	0
IAAGSGSEQDIAEAK	tr|C5P103|C5P103_COCP7,tr|E9DDR0|E9DDR0_COCPS,tr|A0A0J6FLK5|A0A0J6FLK5_COCPO,tr|A0A0J8RNS1|A0A0J8RNS1_COCIT,tr|A0A0E1S3I0|A0A0E1S3I0_COCIM,tr|A0A6C1LTF0|A0A6C1LTF0_COCIT,tr|A0A0J6YB54|A0A0J6YB54_COCIT,tr|A0A0J8R1H0|A0A0J8R1H0_COCIT	7	2	3	2	;Cocci	3	0
IAAGSGSEQDIAEAKVELEVLESLQAAMK	tr|C5P103|C5P103_COCP7,tr|E9DDR0|E9DDR0_COCPS,tr|A0A0J6FLK5|A0A0J6FLK5_COCPO,tr|A0A0J8RNS1|A0A0J8RNS1_COCIT,tr|A0A0E1S3I0|A0A0E1S3I0_COCIM,tr|A0A6C1LTF0|A0A6C1LTF0_COCIT,tr|A0A0J6YB54|A0A0J6YB54_COCIT,tr|A0A0J8R1H0|A0A0J8R1H0_COCIT	1	0	1	0	;Cocci	1	93.103
IAALESAGVIVER	tr|A0A0J6FDU1|A0A0J6FDU1_COCPO,tr|C5P780|C5P780_COCP7,tr|E9DB37|E9DB37_COCPS,tr|A0A0J8RJ43|A0A0J8RJ43_COCIT,tr|J3K7A7|J3K7A7_COCIM,tr|A0A6C1M8W2|A0A6C1M8W2_COCIT,tr|A0A0J6Y8M8|A0A0J6Y8M8_COCIT	9	4	2	3	;Cocci	3	0
IAEAGSYTVEEK	tr|C5P4G3|C5P4G3_COCP7,tr|E9CSR3|E9CSR3_COCPS,tr|J3K854|J3K854_COCIM,tr|A0A0J6Y962|A0A0J6Y962_COCIT,tr|A0A6C1LV02|A0A6C1LV02_COCIT	6	1	3	2	;Cocci	3	0
IAGYTTHLMK	tr|C5P042|C5P042_COCP7,tr|E9DIF2|E9DIF2_COCPS,tr|A0A0J8RZK7|A0A0J8RZK7_COCIT,tr|A0A0E1RX21|A0A0E1RX21_COCIM,tr|A0A0J6YBR0|A0A0J6YBR0_COCIT,tr|A0A6C1LWH4|A0A6C1LWH4_COCIT,tr|A0A0J8TQT6|A0A0J8TQT6_COCIT	2	1	0	1	;Cocci	2	0
IAITQSISGTGALR	tr|C5PGG6|C5PGG6_COCP7,tr|A0A0J6I190|A0A0J6I190_COCPO,tr|E9CW97|E9CW97_COCPS,tr|A0A0J8RUK7|A0A0J8RUK7_COCIT,tr|A0A0E1RYH2|A0A0E1RYH2_COCIM,tr|A0A6C1M5U7|A0A6C1M5U7_COCIT,tr|A0A0J6Y314|A0A0J6Y314_COCIT	9	3	3	3	;Cocci	3	0
IALDVASSEFYKPEEK	tr|Q0MYQ1|Q0MYQ1_COCPO,tr|C5PEE4|C5PEE4_COCP7,tr|A0A0J6I9S7|A0A0J6I9S7_COCPO	6	2	3	1	;Cocci	3	0
IALQLSVR	tr|A0A0J6I791|A0A0J6I791_COCPO,tr|C5P7T1|C5P7T1_COCP7,tr|E9CT79|E9CT79_COCPS,tr|A0A0D8JT58|A0A0D8JT58_COCIM,tr|A0A6C1M4G5|A0A6C1M4G5_COCIT,tr|A0A0J6Y405|A0A0J6Y405_COCIT,tr|A0A0J8TJN5|A0A0J8TJN5_COCIT	1	1	0	0	;Cocci	1	0
IANISQVYTQR	tr|A0A0J6FJ24|A0A0J6FJ24_COCPO,tr|C5P9B3|C5P9B3_COCP7,tr|E9D018|E9D018_COCPS,tr|A0A0P6Q2W8|A0A0P6Q2W8_COCIT,tr|J3KC75|J3KC75_COCIM,tr|A0A0J8R3B1|A0A0J8R3B1_COCIT,tr|A0A0J6YK87|A0A0J6YK87_COCIT,tr|A0A6C1LN27|A0A6C1LN27_COCIT	6	1	3	2	;Cocci	3	0
IAQLVLER	tr|C5P108|C5P108_COCP7,tr|A0A0J6FN15|A0A0J6FN15_COCPO,tr|E9DDR7|E9DDR7_COCPS	1	0	1	0	;Cocci	1	0
IASGVTEDAIR	tr|C5P7U2|C5P7U2_COCP7,tr|A0A0J6I7A3|A0A0J6I7A3_COCPO,tr|E9CT59|E9CT59_COCPS,tr|A0A0J8U791|A0A0J8U791_COCIT,tr|J3K7V2|J3K7V2_COCIM,tr|A0A0J6Y9E0|A0A0J6Y9E0_COCIT,tr|A0A0J8QND6|A0A0J8QND6_COCIT,tr|A0A6C1LW90|A0A6C1LW90_COCIT	1	0	1	0	;Cocci	1	0
IASLILNSEELFAEWEADLR	tr|C5PAS0|C5PAS0_COCP7,tr|A0A0J6FKH1|A0A0J6FKH1_COCPO,tr|E9DCW0|E9DCW0_COCPS	2	1	0	1	;Cocci	2	0
IASPSAIGAAK	tr|C5PI18|C5PI18_COCP7,tr|E9DCZ9|E9DCZ9_COCPS,tr|A0A0J6F943|A0A0J6F943_COCPO,tr|A0A0J8RMT6|A0A0J8RMT6_COCIT,tr|J3KHN4|J3KHN4_COCIM,tr|A0A6C1M724|A0A6C1M724_COCIT,tr|A0A0J6XWT3|A0A0J6XWT3_COCIT,tr|A0A0J8R3H6|A0A0J8R3H6_COCIT	3	1	2	0	;Cocci	2	0
IASTILNDPTLNQQWLGEVK	tr|C5PGG6|C5PGG6_COCP7,tr|A0A0J6I190|A0A0J6I190_COCPO,tr|E9CW97|E9CW97_COCPS,tr|A0A0J8RUK7|A0A0J8RUK7_COCIT,tr|A0A0E1RYH2|A0A0E1RYH2_COCIM,tr|A0A6C1M5U7|A0A6C1M5U7_COCIT,tr|A0A0J6Y314|A0A0J6Y314_COCIT	2	0	1	1	;Cocci	2	90
IATIAGEIALR	tr|C5PJ88|C5PJ88_COCP7,tr|A0A0J6FIG2|A0A0J6FIG2_COCPO,tr|E9DCD4|E9DCD4_COCPS,tr|J3K4M9|J3K4M9_COCIM,tr|A0A0J6YH60|A0A0J6YH60_COCIT,tr|A0A6C1LYW9|A0A6C1LYW9_COCIT	5	1	2	2	;Cocci	3	0
IATLAASFIGELAR	tr|C5P9Y4|C5P9Y4_COCP7,tr|A0A0J6FR37|A0A0J6FR37_COCPO,tr|E9CZD9|E9CZD9_COCPS,tr|A0A0J8RFS1|A0A0J8RFS1_COCIT,tr|J3KBJ9|J3KBJ9_COCIM,tr|A0A0J6YGC2|A0A0J6YGC2_COCIT,tr|A0A6C1M3Z6|A0A6C1M3Z6_COCIT	6	0	3	3	;Cocci	2	0
IAVDAVLSVADLER	tr|C5PGU8|C5PGU8_COCP7,tr|A0A0J6F7F1|A0A0J6F7F1_COCPO,tr|E9CWS0|E9CWS0_COCPS,tr|A0A0J8RID2|A0A0J8RID2_COCIT,tr|J3KIV6|J3KIV6_COCIM,tr|A0A0J6Y3L8|A0A0J6Y3L8_COCIT,tr|A0A6C1M695|A0A6C1M695_COCIT,tr|A0A0J8QS08|A0A0J8QS08_COCIT	7	1	3	3	;Cocci	3	0
IAVLPIADTVEGLTGSLFDVFLAPYFR	tr|C5PDL7|C5PDL7_COCP7,tr|E9D1A7|E9D1A7_COCPS,tr|A0A0J6FSK3|A0A0J6FSK3_COCPO,tr|A0A0E1RV78|A0A0E1RV78_COCIM,tr|A0A6C1LNF1|A0A6C1LNF1_COCIT,tr|A0A0J8TVN6|A0A0J8TVN6_COCIT,tr|A0A0J7BFS1|A0A0J7BFS1_COCIT	3	0	1	2	;Cocci	2	100
IAVVAGFGDVGK	tr|C5NZ90|C5NZ90_COCP7,tr|E9D3K1|E9D3K1_COCPS,tr|J3K183|J3K183_COCIM,tr|A0A6C1LZV3|A0A6C1LZV3_COCIT	7	3	3	1	;Cocci	3	0
IAWTVLYR	tr|A0A0J6FC61|A0A0J6FC61_COCPO,tr|C5P6U9|C5P6U9_COCP7,tr|E9DAK2|E9DAK2_COCPS,tr|A0A0J8S1L7|A0A0J8S1L7_COCIT,tr|J3K6Y8|J3K6Y8_COCIM,tr|A0A6C1M8H7|A0A6C1M8H7_COCIT,tr|A0A0J8QZ90|A0A0J8QZ90_COCIT,tr|A0A0J7AZL2|A0A0J7AZL2_COCIT	2	1	1	0	;Cocci	2	0
ICDEIAIIASK	tr|C5P042|C5P042_COCP7,tr|E9DIF2|E9DIF2_COCPS,tr|A0A0J8RZK7|A0A0J8RZK7_COCIT,tr|A0A0E1RX21|A0A0E1RX21_COCIM,tr|A0A0J6YBR0|A0A0J6YBR0_COCIT,tr|A0A6C1LWH4|A0A6C1LWH4_COCIT,tr|A0A0J8TQT6|A0A0J8TQT6_COCIT	4	2	0	2	;Cocci	2	0
ICPLVDELALFDVVNTPGVTADLSHISSVAK	tr|C5P2E2|C5P2E2_COCP7,tr|A0A0J6F1E9|A0A0J6F1E9_COCPO,tr|E9CS21|E9CS21_COCPS,tr|J3KLN3|J3KLN3_COCIM,tr|A0A0J7BIJ5|A0A0J7BIJ5_COCIT,tr|A0A6C1M318|A0A6C1M318_COCIT	1	0	1	0	;Cocci	1	96.667
IDAESEATFSSAR	tr|C5P540|C5P540_COCP7,tr|A0A0J6FFU7|A0A0J6FFU7_COCPO,tr|E9DBU3|E9DBU3_COCPS,tr|A0A0J8RHA7|A0A0J8RHA7_COCIT,tr|J3K8S0|J3K8S0_COCIM,tr|A0A0J8QQJ2|A0A0J8QQJ2_COCIT,tr|A0A0J6YAQ0|A0A0J6YAQ0_COCIT,tr|A0A6C1M5I8|A0A6C1M5I8_COCIT	5	1	3	1	;Cocci	3	0
IDATANDVPDEIQGFPTIK	tr|C5P668|C5P668_COCP7,tr|D1MGT5|D1MGT5_COCPS,tr|A0A0J6F5R8|A0A0J6F5R8_COCPO,tr|A0A0J8UTL3|A0A0J8UTL3_COCIT,tr|J3K9W4|J3K9W4_COCIM,tr|A0A0J6YBH4|A0A0J6YBH4_COCIT,tr|A0A6C1MBY0|A0A6C1MBY0_COCIT	7	3	3	1	;Cocci	3	100
IDDIALSR	tr|C5P331|C5P331_COCP7,tr|E9CUF1|E9CUF1_COCPS,tr|A0A0J6F4I2|A0A0J6F4I2_COCPO,tr|A0A0J8RZ31|A0A0J8RZ31_COCIT,tr|J3KL55|J3KL55_COCIM,tr|A0A6C1M5L5|A0A6C1M5L5_COCIT,tr|A0A0J8U3B6|A0A0J8U3B6_COCIT,tr|A0A0J7BHU8|A0A0J7BHU8_COCIT	1	0	1	0	;Cocci	1	0
IDELLQAVDTWIPTPQR	tr|C5PCP7|C5PCP7_COCP7,tr|A0A0J6FER7|A0A0J6FER7_COCPO,tr|E9CV19|E9CV19_COCPS,tr|A0A0J8RQN1|A0A0J8RQN1_COCIT,tr|J3K1F1|J3K1F1_COCIM,tr|A0A6C1LK41|A0A6C1LK41_COCIT,tr|A0A0J6YLM4|A0A0J6YLM4_COCIT,tr|A0A0J8R1K0|A0A0J8R1K0_COCIT	3	0	2	1	;Cocci	2	100
IDGAYVQFLR	tr|C5PHF4|C5PHF4_COCP7,tr|E9CUX1|E9CUX1_COCPS,tr|A0A0J6F5L8|A0A0J6F5L8_COCPO,tr|A0A0J8REV2|A0A0J8REV2_COCIT,tr|J3KIA0|J3KIA0_COCIM,tr|A0A0J6Y2U7|A0A0J6Y2U7_COCIT	6	5	1	0	;Cocci	2	0
IDIIPDKESK	tr|C5P161|C5P161_COCP7,tr|E9DDY8|E9DDY8_COCPS,tr|A0A0J6IEN9|A0A0J6IEN9_COCPO,tr|A0A0J8UG66|A0A0J8UG66_COCIT,tr|J3KE37|J3KE37_COCIM,tr|A0A0J7B4R4|A0A0J7B4R4_COCIT,tr|A0A6C1LMF3|A0A6C1LMF3_COCIT	1	0	0	1	;Cocci	1	0
IDILVNNAGILR	tr|C5P3Z3|C5P3Z3_COCP7,tr|E9D6Q4|E9D6Q4_COCPS,tr|A0A0J6FEA0|A0A0J6FEA0_COCPO,tr|A0A0J8S6M3|A0A0J8S6M3_COCIT,tr|A0A0J6YH31|A0A0J6YH31_COCIT,tr|A0A0E1S1D3|A0A0E1S1D3_COCIM,tr|A0A6C1M4X2|A0A6C1M4X2_COCIT,tr|A0A0J8QV88|A0A0J8QV88_COCIT	2	0	0	2	;Cocci	1	0
IDINVGVTDEIAR	tr|C5P3R4|C5P3R4_COCP7,tr|A0A0J6IAT4|A0A0J6IAT4_COCPO,tr|E9D716|E9D716_COCPS,tr|A0A0J8S381|A0A0J8S381_COCIT,tr|A0A0J7B9W6|A0A0J7B9W6_COCIT,tr|A0A0E1RW45|A0A0E1RW45_COCIM,tr|A0A6C1LV83|A0A6C1LV83_COCIT,tr|A0A0J8R6E2|A0A0J8R6E2_COCIT	3	1	2	0	;Cocci	2	0
IDIVENR	tr|C5PA74|C5PA74_COCP7,tr|A0A0J6FQR9|A0A0J6FQR9_COCPO,tr|E9CXM7|E9CXM7_COCPS,tr|A0A0J8RCU2|A0A0J8RCU2_COCIT,tr|J3KBA3|J3KBA3_COCIM,tr|A0A0J7BC14|A0A0J7BC14_COCIT	3	1	2	0	;Cocci	2	0
IDKSSVHEIVLVGGSTR	tr|C5P2L6|C5P2L6_COCP7,tr|A0A0J6ETY9|A0A0J6ETY9_COCPO,tr|E9CRM8|E9CRM8_COCPS,tr|A0A0J8RPP7|A0A0J8RPP7_COCIT,tr|J3KLI0|J3KLI0_COCIM,tr|A0A6C1LY33|A0A6C1LY33_COCIT,tr|A0A0J8R6R0|A0A0J8R6R0_COCIT	1	0	0	1	;Cocci	1	100
IDLHFPLGLQVTAR	tr|C5P626|C5P626_COCP7,tr|A0A0J6I9E7|A0A0J6I9E7_COCPO,tr|E9CS25|E9CS25_COCPS,tr|A0A0J8S2F7|A0A0J8S2F7_COCIT,tr|J3K9R9|J3K9R9_COCIM,tr|A0A6C1LWT7|A0A6C1LWT7_COCIT,tr|A0A0J6Y9D5|A0A0J6Y9D5_COCIT	3	2	0	1	;Cocci	2	0
IDLVNTAAADLKV	tr|A0A0J6INN0|A0A0J6INN0_COCPO,tr|E9D0N8|E9D0N8_COCPS	1	0	1	0	;Cocci	1	0
IDNPSAVSEDQLR	tr|C5P0T2|C5P0T2_COCP7,tr|J3KEG4|J3KEG4_COCIM,tr|A0A6C1LTL3|A0A6C1LTL3_COCIT	7	2	3	2	;Cocci	3	0
IDVDDAPDVAQELGVR	tr|C5PCY9|C5PCY9_COCP7,tr|A0A0J6FRQ8|A0A0J6FRQ8_COCPO,tr|E9D268|E9D268_COCPS,tr|A0A0J8UK38|A0A0J8UK38_COCIT,tr|J3K1P2|J3K1P2_COCIM,tr|A0A6C1LKD3|A0A6C1LKD3_COCIT,tr|A0A0J6YJ85|A0A0J6YJ85_COCIT	7	4	2	1	;Cocci	3	0
IDVGQYEIHPWLPR	tr|C5P1G9|C5P1G9_COCP7,tr|E9D9D7|E9D9D7_COCPS,tr|A0A0J6IEA0|A0A0J6IEA0_COCPO	2	0	1	1	;Cocci	2	0
IEAGTVFVNR	tr|A0A0J6FBG0|A0A0J6FBG0_COCPO,tr|C5PEL3|C5PEL3_COCP7,tr|E9D5Z0|E9D5Z0_COCPS	3	1	2	0	;Cocci	2	0
IEDTFMLSGLTR	tr|C5P8R4|C5P8R4_COCP7,tr|D3Y2S4|D3Y2S4_COCPS,tr|A0A0J6FJT7|A0A0J6FJT7_COCPO,tr|J3KCU0|J3KCU0_COCIM,tr|A0A0J7BE11|A0A0J7BE11_COCIT,tr|A0A6C1LYK6|A0A6C1LYK6_COCIT	8	3	2	3	;Cocci	3	0
IEDTLAQSDEGFSTVGR	tr|C5PAQ7|C5PAQ7_COCP7,tr|A0A0J6F8I3|A0A0J6F8I3_COCPO,tr|E9DCT6|E9DCT6_COCPS,sp|Q1DP77|EIF3C_COCIM,tr|A0A0J6YH91|A0A0J6YH91_COCIT,tr|A0A6C1LWH9|A0A6C1LWH9_COCIT	6	0	4	2	;Cocci	2	0
IEDVTPTPSDSTR	tr|C5P055|C5P055_COCP7,tr|E9DIG5|E9DIG5_COCPS,tr|A0A0J6IDL6|A0A0J6IDL6_COCPO,tr|A0A0J8RXV5|A0A0J8RXV5_COCIT,tr|J3KDA7|J3KDA7_COCIM,tr|A0A0J8TQN7|A0A0J8TQN7_COCIT,tr|A0A0J6YCD0|A0A0J6YCD0_COCIT,tr|A0A6C1M1N8|A0A6C1M1N8_COCIT	6	2	2	2	;Cocci	3	0
IEEEELNK	tr|C5P161|C5P161_COCP7,tr|E9DDY8|E9DDY8_COCPS,tr|A0A0J6IEN9|A0A0J6IEN9_COCPO,tr|A0A0J8UG66|A0A0J8UG66_COCIT,tr|J3KE37|J3KE37_COCIM,tr|A0A0J7B4R4|A0A0J7B4R4_COCIT,tr|A0A6C1LMF3|A0A6C1LMF3_COCIT	4	0	3	1	;Cocci	2	0
IEEELGSSAVYAGENFR	tr|Q0MYQ1|Q0MYQ1_COCPO,tr|C5PEE4|C5PEE4_COCP7,tr|A0A0J6I9S7|A0A0J6I9S7_COCPO	15	3	8	4	;Cocci	3	0
IEENNTLVFIVDVK	tr|C5P7Z0|C5P7Z0_COCP7,tr|A0A0J6F3A8|A0A0J6F3A8_COCPO,tr|E9CSZ6|E9CSZ6_COCPS,tr|A0A0J8REG3|A0A0J8REG3_COCIT,tr|J3K809|J3K809_COCIM,tr|A0A0J6Y8W8|A0A0J6Y8W8_COCIT,tr|A0A6C1LUS5|A0A6C1LUS5_COCIT	7	3	3	1	;Cocci	3	0
IEFSVESEPLGTAGPLK	tr|C5PG67|C5PG67_COCP7,tr|A0A0J6F428|A0A0J6F428_COCPO,tr|E9CVW0|E9CVW0_COCPS,tr|A0A0J8RQZ4|A0A0J8RQZ4_COCIT,tr|A0A0E1S0F5|A0A0E1S0F5_COCIM,tr|A0A0J7AW21|A0A0J7AW21_COCIT,tr|A0A0J8TRU3|A0A0J8TRU3_COCIT	1	1	0	0	;Cocci	1	100
IEIEAFHEGNDFSETLTR	tr|A0A0J6I1W7|A0A0J6I1W7_COCPO,tr|E9CWZ3|E9CWZ3_COCPS,tr|J3KIQ8|J3KIQ8_COCIM,tr|A0A0J6XY52|A0A0J6XY52_COCIT,tr|A0A6C1M1N6|A0A6C1M1N6_COCIT	6	2	2	2	;Cocci	3	100
IEIIANDQGNR	tr|C5P2L6|C5P2L6_COCP7,tr|A0A0J6ETY9|A0A0J6ETY9_COCPO,tr|E9CRM8|E9CRM8_COCPS,tr|A0A0J8RPP7|A0A0J8RPP7_COCIT,tr|J3KLI0|J3KLI0_COCIM,tr|A0A6C1LY33|A0A6C1LY33_COCIT,tr|A0A0J8R6R0|A0A0J8R6R0_COCIT	5	2	1	2	;Cocci	3	0
IEIINTFEER	tr|C5P6R2|C5P6R2_COCP7,tr|E9D456|E9D456_COCPS,tr|A0A0J6F9E4|A0A0J6F9E4_COCPO,tr|A0A0J8S5Y2|A0A0J8S5Y2_COCIT,tr|J3K6T4|J3K6T4_COCIM,tr|A0A0J6Y846|A0A0J6Y846_COCIT,tr|A0A6C1LY42|A0A6C1LY42_COCIT	6	3	2	1	;Cocci	3	0
IELSSALQTDINLPFITADASGAK	tr|Q0MYP6|Q0MYP6_COCPO,tr|C5P1S8|C5P1S8_COCP7,tr|E9D8X2|E9D8X2_COCPS,tr|A0A0J6FA47|A0A0J6FA47_COCPO,tr|J3KDH2|J3KDH2_COCIM,tr|A0A0J6YA05|A0A0J6YA05_COCIT,tr|A0A6C1LP85|A0A6C1LP85_COCIT,tr|A0A0J8R6P7|A0A0J8R6P7_COCIT	7	0	6	1	;Cocci	2	100
IENVKPLSEVVNITK	tr|A0A0J6F9U4|A0A0J6F9U4_COCPO,tr|C5P077|C5P077_COCP7,tr|E9DIJ6|E9DIJ6_COCPS,tr|A0A0J8RXT2|A0A0J8RXT2_COCIT,tr|J3KD88|J3KD88_COCIM,tr|A0A6C1LUF9|A0A6C1LUF9_COCIT,tr|A0A0J6YCB5|A0A0J6YCB5_COCIT,tr|A0A0J8QT39|A0A0J8QT39_COCIT	4	0	2	2	;Cocci	2	0
IEQLNPFPWQQLK	tr|C5PG54|C5PG54_COCP7,tr|E9CVT9|E9CVT9_COCPS,tr|A0A0J6F7H5|A0A0J6F7H5_COCPO,tr|J3KJJ3|J3KJJ3_COCIM,tr|A0A0J6Y1K1|A0A0J6Y1K1_COCIT,tr|A0A6C1MGQ5|A0A6C1MGQ5_COCIT	1	0	1	0	;Cocci	1	0
IETAIFETLAEGK	tr|C5P5B8|C5P5B8_COCP7,tr|A0A0J6FF20|A0A0J6FF20_COCPO,tr|E9DI49|E9DI49_COCPS,tr|A0A0J8RNK2|A0A0J8RNK2_COCIT,tr|J3K914|J3K914_COCIM,tr|A0A0J6YAG8|A0A0J6YAG8_COCIT,tr|A0A6C1M0I6|A0A6C1M0I6_COCIT,tr|Q8X1D0|Q8X1D0_COCIT	10	4	3	3	;Cocci	3	0
IFAPNTVVAK	tr|E9DFB8|E9DFB8_COCPS,tr|A0A0J8RL63|A0A0J8RL63_COCIT,tr|J3KEI6|J3KEI6_COCIM,tr|A0A0J6YDJ4|A0A0J6YDJ4_COCIT,tr|A0A6C1LXQ0|A0A6C1LXQ0_COCIT,tr|A0A0J8QYV1|A0A0J8QYV1_COCIT	3	2	1	0	;Cocci	2	0
IFASFNDTFVHVTDLSGR	tr|C5P055|C5P055_COCP7,tr|E9DIG5|E9DIG5_COCPS,tr|A0A0J6IDL6|A0A0J6IDL6_COCPO,tr|A0A0J8RXV5|A0A0J8RXV5_COCIT,tr|J3KDA7|J3KDA7_COCIM,tr|A0A0J8TQN7|A0A0J8TQN7_COCIT,tr|A0A0J6YCD0|A0A0J6YCD0_COCIT,tr|A0A6C1M1N8|A0A6C1M1N8_COCIT	1	0	1	0	;Cocci	1	100
IFEDLFGLVFVEIEGEER	tr|C5PJI5|C5PJI5_COCP7,tr|A0A0J6F7Q7|A0A0J6F7Q7_COCPO,tr|E9DF01|E9DF01_COCPS,tr|A0A0J8RGX5|A0A0J8RGX5_COCIT,tr|A0A0D8JU56|A0A0D8JU56_COCIM,tr|A0A0J7B995|A0A0J7B995_COCIT,tr|A0A6C1LWK7|A0A6C1LWK7_COCIT,tr|A0A0J8QMS6|A0A0J8QMS6_COCIT	1	0	0	1	;Cocci	1	0
IFEQLDGMALSK	sp|E9DFH0|HEX1_COCPS,tr|C5P0L7|C5P0L7_COCP7,tr|A0A0J6FM39|A0A0J6FM39_COCPO	1	0	0	1	;Cocci	1	0
IFEVSDVAFK	tr|A0A0J6FJ96|A0A0J6FJ96_COCPO,tr|C5P957|C5P957_COCP7,tr|J3KCC9|J3KCC9_COCIM,tr|A0A6C1LY49|A0A6C1LY49_COCIT	2	0	1	1	;Cocci	2	0
IFEVSLADLQNDQAHSFR	sp|C5P7X2|RS3A_COCP7,tr|A0A0J6FAU4|A0A0J6FAU4_COCPO,tr|E9CT18|E9CT18_COCPS,sp|Q1DTL7|RS3A_COCIM,tr|A0A0J8U7D8|A0A0J8U7D8_COCIT,tr|A0A6C1M218|A0A6C1M218_COCIT,tr|A0A0J6Y6S1|A0A0J6Y6S1_COCIT,tr|A0A0J8QRX4|A0A0J8QRX4_COCIT	1	0	1	0	;Cocci	1	100
IFQVEYAQEAVK	tr|C5P242|C5P242_COCP7,tr|A0A0J6F135|A0A0J6F135_COCPO,tr|E9D8J8|E9D8J8_COCPS,tr|A0A0J8UX05|A0A0J8UX05_COCIT,tr|A0A0J6Y0U4|A0A0J6Y0U4_COCIT,tr|A0A6C1M4P8|A0A6C1M4P8_COCIT,tr|A0A0J8R0E2|A0A0J8R0E2_COCIT	2	0	1	1	;Cocci	2	0
IFSEVQAIYGK	tr|C5P695|C5P695_COCP7,tr|D3Y2S3|D3Y2S3_COCPS,tr|A0A0J6FCD1|A0A0J6FCD1_COCPO,tr|A0A0E1RUX2|A0A0E1RUX2_COCIM,tr|A0A6C1LYF3|A0A6C1LYF3_COCIT,tr|A0A0J6Y4E9|A0A0J6Y4E9_COCIT	1	1	0	0	;Cocci	1	0
IFSIEDLQNAAEK	tr|C5P3R4|C5P3R4_COCP7,tr|A0A0J6IAT4|A0A0J6IAT4_COCPO,tr|E9D716|E9D716_COCPS,tr|A0A0J8S381|A0A0J8S381_COCIT,tr|A0A0J7B9W6|A0A0J7B9W6_COCIT,tr|A0A0E1RW45|A0A0E1RW45_COCIM,tr|A0A6C1LV83|A0A6C1LV83_COCIT,tr|A0A0J8R6E2|A0A0J8R6E2_COCIT	4	2	1	1	;Cocci	3	0
IFSTITNVFK	tr|A0A0J6EZ96|A0A0J6EZ96_COCPO,tr|C5PIB0|C5PIB0_COCP7,tr|E9DHD0|E9DHD0_COCPS,tr|A0A0J8RWG5|A0A0J8RWG5_COCIT,tr|J3KHD5|J3KHD5_COCIM,tr|A0A0J6Y0G9|A0A0J6Y0G9_COCIT,tr|A0A6C1MDB0|A0A6C1MDB0_COCIT,tr|A0A0J8QV60|A0A0J8QV60_COCIT	1	0	1	0	;Cocci	1	0
IGAADKVEK	tr|C5PAY4|C5PAY4_COCP7,tr|E9DHN2|E9DHN2_COCPS,tr|A0A0J6FJ52|A0A0J6FJ52_COCPO,tr|A0A0J8RST1|A0A0J8RST1_COCIT,tr|A0A0J6YBM7|A0A0J6YBM7_COCIT,tr|J3K423|J3K423_COCIM,tr|A0A6C1LXE5|A0A6C1LXE5_COCIT,tr|A0A0J8R614|A0A0J8R614_COCIT,tr|A0A0J8R1X6|A0A0J8R1X6_COCIT	1	0	1	0	;Cocci	1	0
IGAAIVER	tr|C5PDT2|C5PDT2_COCP7,tr|E9D1I3|E9D1I3_COCPS,tr|A0A0J8UF00|A0A0J8UF00_COCIT,tr|J3K2G7|J3K2G7_COCIM,tr|A0A6C1LS43|A0A6C1LS43_COCIT	1	0	1	0	;Cocci	1	0
IGDDVLEVFNYER	tr|E9CWH9|E9CWH9_COCPS,tr|A0A0J6EX86|A0A0J6EX86_COCPO	1	0	1	0	;Cocci	1	0
IGDLLILQGRPCQVIR	tr|C5P550|C5P550_COCP7,tr|E9DBV6|E9DBV6_COCPS,tr|A0A0J6FBY0|A0A0J6FBY0_COCPO,tr|A0A0J8RHC2|A0A0J8RHC2_COCIT,tr|A0A0E1S226|A0A0E1S226_COCIM,tr|A0A0J8QRZ6|A0A0J8QRZ6_COCIT,tr|A0A0J6Y800|A0A0J6Y800_COCIT,tr|A0A6C1M5K0|A0A6C1M5K0_COCIT	1	0	1	0	;Cocci	1	100
IGDLTIEGQDFAEATNEPGLAFAFGR	tr|C5P9L1|C5P9L1_COCP7,tr|Q3S565|Q3S565_COCPO,tr|A0A0J6IM61|A0A0J6IM61_COCPO,tr|A0A0J8UCV1|A0A0J8UCV1_COCIT,tr|Q9P8Y4|Q9P8Y4_COCIT,tr|J3KBX5|J3KBX5_COCIM,tr|A0A0J6YGT1|A0A0J6YGT1_COCIT,tr|A0A0J8R1L0|A0A0J8R1L0_COCIT	8	0	3	5	;Cocci	2	92.308
IGDVTVANAIGGMR	tr|C5NZM7|C5NZM7_COCP7,tr|A0A0J6FDZ6|A0A0J6FDZ6_COCPO,tr|E9D4J4|E9D4J4_COCPS,tr|A0A0J8RTM4|A0A0J8RTM4_COCIT,tr|J3K0U8|J3K0U8_COCIM,tr|A0A6C1LS68|A0A6C1LS68_COCIT,tr|A0A0J8R2A3|A0A0J8R2A3_COCIT,tr|A0A0J7BGS0|A0A0J7BGS0_COCIT	7	1	3	3	;Cocci	3	0
IGFPLVTVAEEPNR	tr|C5P7V0|C5P7V0_COCP7	1	1	0	0	;Cocci	1	0
IGGELGLK	tr|C5PAM6|C5PAM6_COCP7,tr|A0A0J6IKN7|A0A0J6IKN7_COCPO,tr|E9CY97|E9CY97_COCPS,tr|A0A0J8RET1|A0A0J8RET1_COCIT,tr|J3KAV1|J3KAV1_COCIM,tr|A0A0J6YFE1|A0A0J6YFE1_COCIT,tr|A0A6C1LWQ5|A0A6C1LWQ5_COCIT	1	1	0	0	;Cocci	1	0
IGLDTLLER	tr|C5PHJ9|C5PHJ9_COCP7,tr|A0A0J6F8D2|A0A0J6F8D2_COCPO,tr|A0A0J8RDW1|A0A0J8RDW1_COCIT,tr|A0A0E1RYB5|A0A0E1RYB5_COCIM,tr|A0A6C1M2V7|A0A6C1M2V7_COCIT,tr|A0A0J6XXE5|A0A0J6XXE5_COCIT,tr|A0A0J8QKA5|A0A0J8QKA5_COCIT	1	0	1	0	;Cocci	1	0
IGLIPGDGIGR	tr|C5PJ88|C5PJ88_COCP7,tr|A0A0J6FIG2|A0A0J6FIG2_COCPO,tr|E9DCD4|E9DCD4_COCPS,tr|J3K4M9|J3K4M9_COCIM,tr|A0A0J6YH60|A0A0J6YH60_COCIT,tr|A0A6C1LYW9|A0A6C1LYW9_COCIT	4	0	3	1	;Cocci	2	0
IGNSLFDESGSK	tr|C5NZ98|C5NZ98_COCP7,tr|E9D3K9|E9D3K9_COCPS,tr|A0A0J6II67|A0A0J6II67_COCPO	3	1	2	0	;Cocci	2	0
IGPALATGNTVVLK	tr|C5P690|C5P690_COCP7,tr|A0A0J6FCC5|A0A0J6FCC5_COCPO,tr|E9DIU6|E9DIU6_COCPS	3	3	0	0	;Cocci	1	0
IGPNVTIGPNVVVGDGVR	tr|C5PG67|C5PG67_COCP7,tr|A0A0J6F428|A0A0J6F428_COCPO,tr|E9CVW0|E9CVW0_COCPS,tr|A0A0J8RQZ4|A0A0J8RQZ4_COCIT,tr|A0A0E1S0F5|A0A0E1S0F5_COCIM,tr|A0A0J7AW21|A0A0J7AW21_COCIT,tr|A0A0J8TRU3|A0A0J8TRU3_COCIT	1	0	1	0	;Cocci	1	100
IGSAGTVR	tr|C5PAF6|C5PAF6_COCP7,tr|A0A0J6FU58|A0A0J6FU58_COCPO,tr|E9CXY5|E9CXY5_COCPS,tr|A0A0J8RBI4|A0A0J8RBI4_COCIT,tr|J3KB23|J3KB23_COCIM,tr|A0A6C1LM59|A0A6C1LM59_COCIT,tr|A0A0J7BBS3|A0A0J7BBS3_COCIT	1	0	1	0	;Cocci	1	0
IGTLDALVQQADELSR	tr|C5P5I0|C5P5I0_COCP7,tr|E9DIC6|E9DIC6_COCPS,tr|A0A0J6FF99|A0A0J6FF99_COCPO	2	0	2	0	;Cocci	1	0
IGVGSDVAGSVR	tr|A0A0J6FI04|A0A0J6FI04_COCPO,tr|C5P1R1|C5P1R1_COCP7,tr|E9D8Z8|E9D8Z8_COCPS,tr|A0A0J8S206|A0A0J8S206_COCIT,tr|J3KDJ2|J3KDJ2_COCIM,tr|A0A0J7B423|A0A0J7B423_COCIT,tr|A0A6C1LRZ7|A0A6C1LRZ7_COCIT	6	1	2	3	;Cocci	3	0
IGVVEVDEEK	tr|C5P1G8|C5P1G8_COCP7,tr|A0A0J6FIE4|A0A0J6FIE4_COCPO,tr|E9D9D8|E9D9D8_COCPS,tr|A0A0J8UND6|A0A0J8UND6_COCIT,tr|A0A0E1RYX3|A0A0E1RYX3_COCIM,tr|A0A0J6YAF8|A0A0J6YAF8_COCIT,tr|A0A6C1LWX6|A0A6C1LWX6_COCIT,tr|A0A0J8QZM5|A0A0J8QZM5_COCIT	7	3	1	3	;Cocci	3	0
IGVVEVDEEKGGR	tr|C5P1G8|C5P1G8_COCP7,tr|A0A0J6FIE4|A0A0J6FIE4_COCPO,tr|E9D9D8|E9D9D8_COCPS,tr|A0A0J8UND6|A0A0J8UND6_COCIT,tr|A0A0E1RYX3|A0A0E1RYX3_COCIM,tr|A0A0J6YAF8|A0A0J6YAF8_COCIT,tr|A0A6C1LWX6|A0A6C1LWX6_COCIT,tr|A0A0J8QZM5|A0A0J8QZM5_COCIT	1	0	1	0	;Cocci	1	0
IHDAVPELLSGSADLTGSNNTR	tr|C5P6M3|C5P6M3_COCP7,tr|A0A0J6F1L8|A0A0J6F1L8_COCPO,tr|E9CYJ8|E9CYJ8_COCPS	2	0	1	1	;Cocci	2	100
IHFPLVSYAPVVSAAK	tr|C5P7T9|C5P7T9_COCP7,tr|A0A0J6FAQ2|A0A0J6FAQ2_COCPO,tr|E9CT64|E9CT64_COCPS,tr|A0A0J8RFX9|A0A0J8RFX9_COCIT,tr|J3K7U9|J3K7U9_COCIM,tr|A0A6C1LZ97|A0A6C1LZ97_COCIT,tr|A0A0J6Y8N0|A0A0J6Y8N0_COCIT,tr|A0A0J8QNL1|A0A0J8QNL1_COCIT	1	0	0	1	;Cocci	1	100
IIAAIDNPADICVISAR	sp|C5PA09|RSSA_COCP7,tr|A0A0J6FR04|A0A0J6FR04_COCPO,tr|E9CZH0|E9CZH0_COCPS,sp|Q1E1R2|RSSA_COCIM,tr|A0A0J8RC70|A0A0J8RC70_COCIT,tr|A0A0J6YLB0|A0A0J6YLB0_COCIT,tr|A0A6C1M3I2|A0A6C1M3I2_COCIT,tr|A0A0J8QHK8|A0A0J8QHK8_COCIT	1	0	1	0	;Cocci	1	100
IIAAIDNPADICVISARPYGQR	sp|C5PA09|RSSA_COCP7,tr|A0A0J6FR04|A0A0J6FR04_COCPO,tr|E9CZH0|E9CZH0_COCPS,sp|Q1E1R2|RSSA_COCIM,tr|A0A0J8RC70|A0A0J8RC70_COCIT,tr|A0A0J6YLB0|A0A0J6YLB0_COCIT,tr|A0A6C1M3I2|A0A6C1M3I2_COCIT,tr|A0A0J8QHK8|A0A0J8QHK8_COCIT	1	0	1	0	;Cocci	1	100
IIAAIQEFVR	tr|C5PGY4|C5PGY4_COCP7,tr|A0A0J6F7J7|A0A0J6F7J7_COCPO,tr|E9CWY4|E9CWY4_COCPS,tr|A0A0J8RGE5|A0A0J8RGE5_COCIT,tr|J3KIR4|J3KIR4_COCIM,tr|A0A6C1M6D8|A0A6C1M6D8_COCIT,tr|A0A0J6Y2F2|A0A0J6Y2F2_COCIT	2	0	2	0	;Cocci	1	0
IIDATTVQGIER	tr|C5PFI4|C5PFI4_COCP7,tr|A0A0J6F6S9|A0A0J6F6S9_COCPO,tr|E9DAH6|E9DAH6_COCPS	4	0	3	1	;Cocci	2	0
IIDLLK	tr|E9CZK1|E9CZK1_COCPS,tr|A0A0J6FSI1|A0A0J6FSI1_COCPO,tr|A0A0J8RTP0|A0A0J8RTP0_COCIT,tr|J3KCK4|J3KCK4_COCIM,tr|A0A0J6YMU4|A0A0J6YMU4_COCIT,tr|A0A6C1LR59|A0A6C1LR59_COCIT,tr|A0A0J8TZR0|A0A0J8TZR0_COCIT	1	1	0	0	;Cocci	1	0
IIENSEGQR	tr|Q0MYP6|Q0MYP6_COCPO,tr|C5P1S8|C5P1S8_COCP7,tr|E9D8X2|E9D8X2_COCPS,tr|A0A0J6FA47|A0A0J6FA47_COCPO,tr|J3KDH2|J3KDH2_COCIM,tr|A0A0J6YA05|A0A0J6YA05_COCIT,tr|A0A6C1LP85|A0A6C1LP85_COCIT,tr|A0A0J8R6P7|A0A0J8R6P7_COCIT	1	0	0	1	;Cocci	1	0
IIIDDVDIGLIGLQDLR	tr|C5P514|C5P514_COCP7,tr|A0A0J6FFS4|A0A0J6FFS4_COCPO,tr|E9DBQ5|E9DBQ5_COCPS,tr|J3K8P8|J3K8P8_COCIM,tr|A0A0J8QU67|A0A0J8QU67_COCIT,tr|A0A0J6Y9W3|A0A0J6Y9W3_COCIT,tr|A0A6C1M5E8|A0A6C1M5E8_COCIT	1	0	1	0	;Cocci	1	94.118
IILHLKDEQTDYLNESR	tr|C5P161|C5P161_COCP7,tr|E9DDY8|E9DDY8_COCPS,tr|A0A0J6IEN9|A0A0J6IEN9_COCPO,tr|A0A0J8UG66|A0A0J8UG66_COCIT,tr|J3KE37|J3KE37_COCIM,tr|A0A0J7B4R4|A0A0J7B4R4_COCIT,tr|A0A6C1LMF3|A0A6C1LMF3_COCIT	4	0	3	1	;Cocci	2	100
IILLAEGR	tr|C5NZ90|C5NZ90_COCP7,tr|E9D3K1|E9D3K1_COCPS,tr|J3K183|J3K183_COCIM,tr|A0A6C1LZV3|A0A6C1LZV3_COCIT	1	1	0	0	;Cocci	1	0
IILLDCPLEYK	tr|A0A0J6ILJ6|A0A0J6ILJ6_COCPO,tr|C5PA39|C5PA39_COCP7,tr|E9CXI1|E9CXI1_COCPS,tr|A0A0J8RDW7|A0A0J8RDW7_COCIT,tr|J3KBE4|J3KBE4_COCIM,tr|A0A0J6YG67|A0A0J6YG67_COCIT,tr|A0A6C1LMI9|A0A6C1LMI9_COCIT,tr|A0A0J8QKY4|A0A0J8QKY4_COCIT	1	0	1	0	;Cocci	1	0
IINEPTAAAIAYGLGSGK	tr|C5P2X4|C5P2X4_COCP7,tr|E9CTX8|E9CTX8_COCPS,tr|A0A0J6F4P0|A0A0J6F4P0_COCPO,tr|A0A0J8UVR6|A0A0J8UVR6_COCIT,tr|A0A0E1S092|A0A0E1S092_COCIM,tr|A0A6C1M325|A0A6C1M325_COCIT,tr|A0A0J6YPZ4|A0A0J6YPZ4_COCIT,tr|A0A0J8U3G0|A0A0J8U3G0_COCIT	8	1	4	3	;Cocci	3	100
IIQVALDGLENILK	tr|A0A0J6F601|A0A0J6F601_COCPO,tr|C5PE46|C5PE46_COCP7,tr|E9DG96|E9DG96_COCPS,tr|J3KA44|J3KA44_COCIM,tr|A0A0J8QW66|A0A0J8QW66_COCIT,tr|A0A0J6Y6Z2|A0A0J6Y6Z2_COCIT,tr|A0A6C1MDL6|A0A6C1MDL6_COCIT	4	0	3	1	;Cocci	2	0
IISDNIQSTVVPTIR	tr|C5P3D2|C5P3D2_COCP7,tr|E9CRE0|E9CRE0_COCPS,tr|A0A0J6F419|A0A0J6F419_COCPO,tr|A0A0J8UGM6|A0A0J8UGM6_COCIT,tr|J3KLF4|J3KLF4_COCIM,tr|A0A6C1M330|A0A6C1M330_COCIT,tr|A0A0J7BIA3|A0A0J7BIA3_COCIT	3	0	3	0	;Cocci	1	0
IITGDVNSENDVR	tr|C5P8Y5|C5P8Y5_COCP7,tr|A0A0J6IN50|A0A0J6IN50_COCPO,tr|E9D181|E9D181_COCPS,tr|A0A0J8RV02|A0A0J8RV02_COCIT,tr|J3KCL6|J3KCL6_COCIM,tr|A0A6C1LNF7|A0A6C1LNF7_COCIT,tr|A0A0J7BDR4|A0A0J7BDR4_COCIT,tr|A0A0J8QN77|A0A0J8QN77_COCIT	1	0	1	0	;Cocci	1	0
IITSTGALSLEEVPK	tr|C5PCA7|C5PCA7_COCP7,tr|Q0MYP3|Q0MYP3_COCPO,tr|A0A0J6FD11|A0A0J6FD11_COCPO,tr|E9D7L3|E9D7L3_COCPS	4	0	3	1	;Cocci	2	0
IITSTGALSLEEVPKK	tr|C5PCA7|C5PCA7_COCP7,tr|Q0MYP3|Q0MYP3_COCPO,tr|A0A0J6FD11|A0A0J6FD11_COCPO,tr|E9D7L3|E9D7L3_COCPS	1	0	1	0	;Cocci	1	0
IITSTLQSVINVLDR	tr|C5P6P5|C5P6P5_COCP7,tr|A0A0J6F9C1|A0A0J6F9C1_COCPO,tr|E9CYF8|E9CYF8_COCPS	7	0	4	3	;Cocci	2	0
IIVSGLPSDVNEANIK	tr|A0A0J6FBI1|A0A0J6FBI1_COCPO,tr|C5P6A8|C5P6A8_COCP7,tr|E9DIS7|E9DIS7_COCPS,tr|A0A0J8S0C7|A0A0J8S0C7_COCIT,tr|J3K358|J3K358_COCIM,tr|A0A0J8TLJ9|A0A0J8TLJ9_COCIT,tr|A0A0J7AYU1|A0A0J7AYU1_COCIT,tr|A0A6C1LXR4|A0A6C1LXR4_COCIT	2	0	2	0	;Cocci	1	0
IKVTYEEVASSLCGLK	sp|P0CW95|AG19_COCP7,sp|E9CX44|AG19_COCPS,tr|A0A0J6F8P4|A0A0J6F8P4_COCPO,sp|Q1E8D2|AG19_COCIM,tr|A0A0J8RFB1|A0A0J8RFB1_COCIT,tr|A0A0J6Y0D2|A0A0J6Y0D2_COCIT,tr|A0A6C1M6B1|A0A6C1M6B1_COCIT,tr|A0A0J8QSS2|A0A0J8QSS2_COCIT	2	0	2	0	;Cocci	1	0
ILDLLYYVR	tr|C5PHD7|C5PHD7_COCP7,tr|A0A0J6EY08|A0A0J6EY08_COCPO,tr|E9CUU8|E9CUU8_COCPS	1	0	0	1	;Cocci	1	0
ILEALPASLGLK	tr|C5PJ88|C5PJ88_COCP7,tr|A0A0J6FIG2|A0A0J6FIG2_COCPO,tr|E9DCD4|E9DCD4_COCPS,tr|J3K4M9|J3K4M9_COCIM,tr|A0A0J6YH60|A0A0J6YH60_COCIT,tr|A0A6C1LYW9|A0A6C1LYW9_COCIT	4	0	2	2	;Cocci	2	0
ILFEDIYVR	tr|C5P3C0|C5P3C0_COCP7,tr|A0A0J6F1T5|A0A0J6F1T5_COCPO,tr|E9CRC6|E9CRC6_COCPS,tr|A0A0J8RRE9|A0A0J8RRE9_COCIT,tr|J3KLE5|J3KLE5_COCIM,tr|A0A6C1MDI7|A0A6C1MDI7_COCIT,tr|A0A0J6YSU3|A0A0J6YSU3_COCIT	3	1	1	1	;Cocci	3	0
ILGEDQSNTPGENTSGQGSR	tr|C5P695|C5P695_COCP7,tr|D3Y2S3|D3Y2S3_COCPS,tr|A0A0J6FCD1|A0A0J6FCD1_COCPO,tr|A0A0E1RUX2|A0A0E1RUX2_COCIM,tr|A0A6C1LYF3|A0A6C1LYF3_COCIT,tr|A0A0J6Y4E9|A0A0J6Y4E9_COCIT	1	0	1	0	;Cocci	1	0
ILGNFLVYR	tr|C5P284|C5P284_COCP7,tr|A0A0J6HXZ4|A0A0J6HXZ4_COCPO,tr|E9CSG9|E9CSG9_COCPS,tr|J3KLV5|J3KLV5_COCIM,tr|A0A6C1M2M5|A0A6C1M2M5_COCIT,tr|A0A0J6Y0P4|A0A0J6Y0P4_COCIT,tr|A0A0J8QYP3|A0A0J8QYP3_COCIT	2	0	1	1	;Cocci	2	0
ILGYDPLLSPQFLQIEVR	tr|A0A0J6FKC3|A0A0J6FKC3_COCPO,tr|C5P018|C5P018_COCP7,tr|E9D8S2|E9D8S2_COCPS	1	0	1	0	;Cocci	1	0
ILLLLGEVGGVEEYR	tr|C5P6G2|C5P6G2_COCP7,tr|A0A0J6I5L6|A0A0J6I5L6_COCPO,tr|E9CYS5|E9CYS5_COCPS,tr|A0A0E1RW58|A0A0E1RW58_COCIM,tr|A0A6C1LXT5|A0A6C1LXT5_COCIT,tr|A0A0J6Y6S4|A0A0J6Y6S4_COCIT	7	4	3	0	;Cocci	2	0
ILNADTIFVR	tr|C5P503|C5P503_COCP7,tr|E9DBP2|E9DBP2_COCPS,tr|A0A0J6I8A4|A0A0J6I8A4_COCPO,tr|A0A0J8RDP4|A0A0J8RDP4_COCIT,tr|J3K8N6|J3K8N6_COCIM,tr|A0A6C1M072|A0A6C1M072_COCIT,tr|A0A0J6YAK2|A0A0J6YAK2_COCIT,tr|A0A0J8QQM6|A0A0J8QQM6_COCIT	3	0	1	2	;Cocci	2	0
ILNLLDDTPLVPGEAR	tr|C5PH80|C5PH80_COCP7,tr|E9CXB0|E9CXB0_COCPS,tr|A0A0J6I251|A0A0J6I251_COCPO,tr|A0A0J8U900|A0A0J8U900_COCIT,tr|A0A0J6Y081|A0A0J6Y081_COCIT,tr|J3KIH0|J3KIH0_COCIM,tr|A0A6C1M1X6|A0A6C1M1X6_COCIT,tr|A0A0J8QNB0|A0A0J8QNB0_COCIT	3	0	1	2	;Cocci	2	0
ILQDVNTIESYNIEEK	tr|C5P7L1|C5P7L1_COCP7,tr|E9CTP2|E9CTP2_COCPS,tr|A0A0J6I713|A0A0J6I713_COCPO,tr|A0A0J8UCD2|A0A0J8UCD2_COCIT,tr|J3K7N0|J3K7N0_COCIM,tr|A0A6C1M492|A0A6C1M492_COCIT,tr|A0A0J6Y8D1|A0A0J6Y8D1_COCIT	2	0	2	0	;Cocci	1	0
ILSLAYVSAPR	tr|C5P503|C5P503_COCP7,tr|E9DBP2|E9DBP2_COCPS,tr|A0A0J6I8A4|A0A0J6I8A4_COCPO,tr|A0A0J8RDP4|A0A0J8RDP4_COCIT,tr|J3K8N6|J3K8N6_COCIM,tr|A0A6C1M072|A0A6C1M072_COCIT,tr|A0A0J6YAK2|A0A0J6YAK2_COCIT,tr|A0A0J8QQM6|A0A0J8QQM6_COCIT	10	5	2	3	;Cocci	3	0
ILTTLLGVLR	tr|C5P2W7|C5P2W7_COCP7,tr|A0A0J6HZ39|A0A0J6HZ39_COCPO,tr|E9CTX0|E9CTX0_COCPS,tr|J3KKZ5|J3KKZ5_COCIM,tr|A0A0J6YS57|A0A0J6YS57_COCIT,tr|A0A6C1M3J1|A0A6C1M3J1_COCIT	9	4	3	2	;Cocci	3	0
ILTVSGPQDAVAK	tr|C5PHC4|C5PHC4_COCP7,tr|E9CUT5|E9CUT5_COCPS,tr|A0A0J6F5I5|A0A0J6F5I5_COCPO,tr|A0A0J8RHM2|A0A0J8RHM2_COCIT,tr|J3KIC5|J3KIC5_COCIM,tr|A0A6C1M8Z3|A0A6C1M8Z3_COCIT,tr|A0A0J8TGK6|A0A0J8TGK6_COCIT	1	0	1	0	;Cocci	1	0
ILVDLAQQQDKEVGDGTTSVVLIAAELLR	tr|C5PIZ8|C5PIZ8_COCP7,tr|A0A0J6FAH8|A0A0J6FAH8_COCPO,tr|E9D634|E9D634_COCPS,tr|A0A0J8RGR0|A0A0J8RGR0_COCIT,tr|J3KGR4|J3KGR4_COCIM,tr|A0A6C1M877|A0A6C1M877_COCIT,tr|A0A0J6XXM7|A0A0J6XXM7_COCIT,tr|A0A0J8U4E8|A0A0J8U4E8_COCIT	1	0	1	0	;Cocci	1	100
ILVQEGIYEDFLQR	tr|C5P690|C5P690_COCP7,tr|A0A0J6FCC5|A0A0J6FCC5_COCPO,tr|E9DIU6|E9DIU6_COCPS	7	2	3	2	;Cocci	3	0
ILVSEEEDEAILFNECK	tr|C5PG87|C5PG87_COCP7,tr|A0A0J6F458|A0A0J6F458_COCPO,tr|E9CVY9|E9CVY9_COCPS,tr|A0A0J8RUU5|A0A0J8RUU5_COCIT,tr|J3KJF3|J3KJF3_COCIM,tr|A0A0J6Y1G9|A0A0J6Y1G9_COCIT,tr|A0A6C1M5B6|A0A6C1M5B6_COCIT,tr|A0A0J8QUD5|A0A0J8QUD5_COCIT	1	0	1	0	;Cocci	1	0
IMLFTSGPATEGPGLVVGPQLR	tr|C5P0Z7|C5P0Z7_COCP7,tr|A0A0J6FBB6|A0A0J6FBB6_COCPO,tr|E9DDP3|E9DDP3_COCPS,sp|Q1DY01|SEC23_COCIM,tr|A0A0J8S5V9|A0A0J8S5V9_COCIT,tr|A0A6C1LQ15|A0A6C1LQ15_COCIT,tr|A0A0J8RA95|A0A0J8RA95_COCIT,tr|A0A0J6Y8H0|A0A0J6Y8H0_COCIT	1	0	1	0	;Cocci	1	100
IMNVTGDPIDER	tr|C5P7R9|C5P7R9_COCP7,tr|Q0MYP4|Q0MYP4_COCPO,tr|A0A0J6FEH4|A0A0J6FEH4_COCPO,tr|E9CT93|E9CT93_COCPS	6	1	3	2	;Cocci	3	0
IMTPLADALGAAIGASR	tr|C5PBT6|C5PBT6_COCP7,tr|Q0MYP2|Q0MYP2_COCPO,tr|A0A0J6IG12|A0A0J6IG12_COCPO,tr|E9D8A7|E9D8A7_COCPS,tr|J3KF67|J3KF67_COCIM	4	0	3	1	;Cocci	2	0
INAGIYILNPSVLK	tr|C5PG67|C5PG67_COCP7,tr|A0A0J6F428|A0A0J6F428_COCPO,tr|E9CVW0|E9CVW0_COCPS,tr|A0A0J8RQZ4|A0A0J8RQZ4_COCIT,tr|A0A0E1S0F5|A0A0E1S0F5_COCIM,tr|A0A0J7AW21|A0A0J7AW21_COCIT,tr|A0A0J8TRU3|A0A0J8TRU3_COCIT	3	0	2	1	;Cocci	2	0
INSDVVGGLIVEIGDR	tr|C5PBQ5|C5PBQ5_COCP7,tr|A0A0J6FNZ5|A0A0J6FNZ5_COCPO,tr|E9D8F8|E9D8F8_COCPS,tr|A0A0J8UWD0|A0A0J8UWD0_COCIT,tr|A0A0E1RXL4|A0A0E1RXL4_COCIM,tr|A0A0J6YCB9|A0A0J6YCB9_COCIT,tr|A0A6C1LU45|A0A6C1LU45_COCIT,tr|A0A0J8QMV0|A0A0J8QMV0_COCIT	9	3	3	3	;Cocci	3	0
INVAEELEAAMIAR	tr|A0A0J6F6T4|A0A0J6F6T4_COCPO,tr|C5PFI9|C5PFI9_COCP7,tr|E9DAH0|E9DAH0_COCPS,tr|A0A0J8RSB6|A0A0J8RSB6_COCIT,tr|J3KJZ2|J3KJZ2_COCIM,tr|A0A0J8RBU9|A0A0J8RBU9_COCIT,tr|A0A0J6XZQ0|A0A0J6XZQ0_COCIT,tr|A0A6C1M3Y5|A0A6C1M3Y5_COCIT	4	0	3	1	;Cocci	2	0
IPGVLEEANK	tr|A0A0J6FDN1|A0A0J6FDN1_COCPO,tr|C5NZF3|C5NZF3_COCP7,tr|E9D469|E9D469_COCPS,tr|A0A0J8RT88|A0A0J8RT88_COCIT,tr|A0A0D8JVB4|A0A0D8JVB4_COCIM,tr|A0A0D8JWD0|A0A0D8JWD0_COCIM,tr|A0A0J8QTA1|A0A0J8QTA1_COCIT,tr|A0A0J7BGF2|A0A0J7BGF2_COCIT,tr|A0A6C1LNR7|A0A6C1LNR7_COCIT	2	1	1	0	;Cocci	2	0
IPIDYAWAQELGLIR	tr|C5P6G2|C5P6G2_COCP7,tr|A0A0J6I5L6|A0A0J6I5L6_COCPO,tr|E9CYS5|E9CYS5_COCPS,tr|A0A0E1RW58|A0A0E1RW58_COCIM,tr|A0A6C1LXT5|A0A6C1LXT5_COCIT,tr|A0A0J6Y6S4|A0A0J6Y6S4_COCIT	1	0	1	0	;Cocci	1	100
IPPIVAPFVSER	tr|C5P769|C5P769_COCP7,tr|E9DB19|E9DB19_COCPS,tr|A0A0J6FCL0|A0A0J6FCL0_COCPO,tr|A0A0J8UBY9|A0A0J8UBY9_COCIT,tr|J3K797|J3K797_COCIM,tr|A0A6C1LYY7|A0A6C1LYY7_COCIT,tr|A0A0J6Y393|A0A0J6Y393_COCIT,tr|A0A0J8QUP9|A0A0J8QUP9_COCIT	1	1	0	0	;Cocci	1	0
IPSAVGYQPTLAVDMGVMQER	tr|C5P7R9|C5P7R9_COCP7,tr|Q0MYP4|Q0MYP4_COCPO,tr|A0A0J6FEH4|A0A0J6FEH4_COCPO,tr|E9CT93|E9CT93_COCPS	4	0	2	2	;Cocci	2	100
IPVYDTNTGVDLR	tr|C5P3K5|C5P3K5_COCP7,tr|A0A0J6IAZ9|A0A0J6IAZ9_COCPO,tr|A0A0D8JV01|A0A0D8JV01_COCIM,tr|A0A0D8JTZ6|A0A0D8JTZ6_COCIM,tr|A0A6C1LVE9|A0A6C1LVE9_COCIT,tr|A0A0J6YGJ4|A0A0J6YGJ4_COCIT,tr|A0A0J8QVY4|A0A0J8QVY4_COCIT	2	0	1	1	;Cocci	2	0
IPWFETPIIYDVR	tr|C5PHG5|C5PHG5_COCP7,tr|E9CUY3|E9CUY3_COCPS,tr|A0A0J6F5N3|A0A0J6F5N3_COCPO,tr|A0A0J8RET5|A0A0J8RET5_COCIT,tr|J3KI93|J3KI93_COCIM,tr|A0A0J6Y2T3|A0A0J6Y2T3_COCIT,tr|A0A6C1M266|A0A6C1M266_COCIT	2	0	1	1	;Cocci	2	100
IPYWDWASNPELPR	tr|A0A0J6FL98|A0A0J6FL98_COCPO,tr|C5PBC3|C5PBC3_COCP7,tr|E9DGK7|E9DGK7_COCPS	1	0	1	0	;Cocci	1	0
IQAVIEAQGIK	tr|C5P4L5|C5P4L5_COCP7,tr|A0A0J6FFA0|A0A0J6FFA0_COCPO,tr|E9CSJ9|E9CSJ9_COCPS,tr|J3K8A1|J3K8A1_COCIM,tr|A0A6C1M9U9|A0A6C1M9U9_COCIT,tr|A0A0J6Y7A8|A0A0J6Y7A8_COCIT,tr|A0A0J8QLD8|A0A0J8QLD8_COCIT	1	0	1	0	;Cocci	1	0
IQFGGDEVVK	tr|Q0MYP8|Q0MYP8_COCPO,tr|C5P2E2|C5P2E2_COCP7,tr|C5PC34|C5PC34_COCP7,tr|E9D7V9|E9D7V9_COCPS,tr|A0A0J6F1E9|A0A0J6F1E9_COCPO,tr|A0A0J6FKM5|A0A0J6FKM5_COCPO,tr|E9CS21|E9CS21_COCPS,tr|J3KFM6|J3KFM6_COCIM,tr|J3KLN3|J3KLN3_COCIM,tr|A0A6C1LUP5|A0A6C1LUP5_COCIT,tr|A0A0J8QYC2|A0A0J8QYC2_COCIT,tr|A0A0J7BIJ5|A0A0J7BIJ5_COCIT,tr|A0A0J6YD23|A0A0J6YD23_COCIT,tr|A0A6C1M318|A0A6C1M318_COCIT	1	1	0	0	;Cocci	1	0
IQGASLSAIAAATK	tr|C5PBT6|C5PBT6_COCP7,tr|Q0MYP2|Q0MYP2_COCPO,tr|A0A0J6IG12|A0A0J6IG12_COCPO,tr|E9D8A7|E9D8A7_COCPS,tr|J3KF67|J3KF67_COCIM	1	0	1	0	;Cocci	1	0
IQRDPEIMAIVQDPVMQSILQQAR	tr|A0A0J6FM45|A0A0J6FM45_COCPO,tr|C5P1Q3|C5P1Q3_COCP7,tr|E9D911|E9D911_COCPS	1	0	1	0	;Cocci	1	95.833
IQVEHTITEEITGIDIVAAQIQIAAGATLEQLGLTQDR	tr|C5PE04|C5PE04_COCP7,tr|E9D1T5|E9D1T5_COCPS	2	0	1	1	;Cocci	2	100
IREEFPDR	tr|A0A0J6FFA5|A0A0J6FFA5_COCPO,tr|C5P5I9|C5P5I9_COCP7,tr|E9DID7|E9DID7_COCPS,tr|A0A0E1RWA2|A0A0E1RWA2_COCIM,tr|A0A0J6YBC1|A0A0J6YBC1_COCIT,tr|A0A6C1M1A2|A0A6C1M1A2_COCIT	2	0	2	0	;Cocci	1	0
IRELTSLIQK	tr|C5P958|C5P958_COCP7,tr|E9CZU1|E9CZU1_COCPS,tr|J3KCC8|J3KCC8_COCIM,tr|A0A6C1LMR4|A0A6C1LMR4_COCIT	1	0	1	0	;Cocci	1	0
IRGVQEEAGLAETGR	tr|C5P088|C5P088_COCP7,tr|E9DIK7|E9DIK7_COCPS,tr|A0A0J6FLP0|A0A0J6FLP0_COCPO,tr|J3KD83|J3KD83_COCIM,tr|A0A6C1LSG3|A0A6C1LSG3_COCIT,tr|A0A0J7B3M1|A0A0J7B3M1_COCIT	2	0	1	1	;Cocci	2	0
IRPAIQEDGGDIEFR	tr|C5P0N4|C5P0N4_COCP7,tr|A0A0J6FM18|A0A0J6FM18_COCPO,tr|E9DFF2|E9DFF2_COCPS,tr|A0A0J8RKA4|A0A0J8RKA4_COCIT,tr|J3KEK9|J3KEK9_COCIM,tr|A0A6C1LT57|A0A6C1LT57_COCIT,tr|A0A0J8R1X8|A0A0J8R1X8_COCIT,tr|A0A0J6YDX9|A0A0J6YDX9_COCIT	1	0	1	0	;Cocci	1	100
IRPAVEVQTK	tr|C5PIB8|C5PIB8_COCP7,tr|E9D3P4|E9D3P4_COCPS,tr|A0A0J8UPQ3|A0A0J8UPQ3_COCIT,tr|A0A0E1RY65|A0A0E1RY65_COCIM,tr|A0A0J7AT83|A0A0J7AT83_COCIT,tr|A0A6C1MKT1|A0A6C1MKT1_COCIT,tr|A0A0J8TQF4|A0A0J8TQF4_COCIT	1	0	1	0	;Cocci	1	0
ISAAGGFVDFGR	tr|C5P5Z7|C5P5Z7_COCP7,tr|A0A0J6FH18|A0A0J6FH18_COCPO,tr|E9CRT7|E9CRT7_COCPS,tr|A0A0J8RT84|A0A0J8RT84_COCIT,tr|J3K9P7|J3K9P7_COCIM,tr|A0A6C1M172|A0A6C1M172_COCIT,tr|A0A0J8QM23|A0A0J8QM23_COCIT,tr|A0A0J7B3A3|A0A0J7B3A3_COCIT	1	0	1	0	;Cocci	1	0
ISAMIYEETR	tr|A0A0J6FQP9|A0A0J6FQP9_COCPO,tr|C5PA90|C5PA90_COCP7,tr|C5PBX1|C5PBX1_COCP7,tr|A0A0J6IG50|A0A0J6IG50_COCPO,tr|E9D849|E9D849_COCPS,tr|E9CXP8|E9CXP8_COCPS,tr|J3KFF8|J3KFF8_COCIM,tr|J3KB87|J3KB87_COCIM,tr|A0A6C1LRX4|A0A6C1LRX4_COCIT,tr|A0A0J8R920|A0A0J8R920_COCIT,tr|A0A0J8QHX8|A0A0J8QHX8_COCIT,tr|A0A0J6YEX1|A0A0J6YEX1_COCIT,tr|A0A0J6YKG9|A0A0J6YKG9_COCIT,tr|A0A6C1LTV2|A0A6C1LTV2_COCIT	9	5	3	1	;Cocci	3	0
ISAVQDIIPALEASTTLR	tr|C5P7S3|C5P7S3_COCP7,tr|E9CT89|E9CT89_COCPS,tr|O94110|O94110_COCIT,tr|J3K7T8|J3K7T8_COCIM,tr|A0A0J8QN89|A0A0J8QN89_COCIT,tr|A0A0J6Y8K6|A0A0J6Y8K6_COCIT	4	0	2	2	;Cocci	2	100
ISAVSTYFETFPYR	tr|C5PFC8|C5PFC8_COCP7,tr|E9D9T8|E9D9T8_COCPS,tr|A0A0J6F5I8|A0A0J6F5I8_COCPO	6	3	1	2	;Cocci	3	0
ISDAFSDGR	tr|C5P550|C5P550_COCP7,tr|E9DBV6|E9DBV6_COCPS,tr|A0A0J6FBY0|A0A0J6FBY0_COCPO,tr|A0A0J8RHC2|A0A0J8RHC2_COCIT,tr|A0A0E1S226|A0A0E1S226_COCIM,tr|A0A0J8QRZ6|A0A0J8QRZ6_COCIT,tr|A0A0J6Y800|A0A0J6Y800_COCIT,tr|A0A6C1M5K0|A0A6C1M5K0_COCIT	6	1	4	1	;Cocci	3	0
ISDQILAIVAQSK	tr|C5PAS9|C5PAS9_COCP7,tr|A0A0J6F8L0|A0A0J6F8L0_COCPO,tr|E9DJ95|E9DJ95_COCPS,tr|A0A0J6YGM1|A0A0J6YGM1_COCIT,tr|J3K497|J3K497_COCIM,tr|A0A6C1LRL4|A0A6C1LRL4_COCIT	2	0	2	0	;Cocci	1	0
ISEENIIPGGR	tr|C5P2L7|C5P2L7_COCP7,tr|E9CRM9|E9CRM9_COCPS,tr|A0A0J6F3Y1|A0A0J6F3Y1_COCPO,sp|Q1E4L8|CHZ1_COCIM,tr|A0A0J8RP54|A0A0J8RP54_COCIT,tr|A0A6C1M2W3|A0A6C1M2W3_COCIT,tr|A0A0J8R4T6|A0A0J8R4T6_COCIT,tr|A0A0J6YN49|A0A0J6YN49_COCIT	3	0	3	0	;Cocci	1	0
ISEFFGKPLSFTLNQDEAVAR	tr|C5P5D8|C5P5D8_COCP7	3	0	3	0	;Cocci	1	100
ISEGNVSQWGEVK	tr|C5P9P4|C5P9P4_COCP7,tr|A0A0J6FUA6|A0A0J6FUA6_COCPO,tr|E9CZ13|E9CZ13_COCPS,tr|J3KBU7|J3KBU7_COCIM,tr|A0A6C1LM58|A0A6C1LM58_COCIT,tr|A0A0J8U0J4|A0A0J8U0J4_COCIT	2	0	2	0	;Cocci	1	0
ISGEEAEYK	tr|C5PIU5|C5PIU5_COCP7,tr|E9D4M4|E9D4M4_COCPS,tr|A0A0J6F7P0|A0A0J6F7P0_COCPO,tr|A0A0J8RHS1|A0A0J8RHS1_COCIT,tr|A0A0E1RY35|A0A0E1RY35_COCIM,tr|A0A0J6XXT7|A0A0J6XXT7_COCIT,tr|A0A6C1M4A7|A0A6C1M4A7_COCIT,tr|A0A0J8RCP3|A0A0J8RCP3_COCIT	1	0	0	1	;Cocci	1	0
ISGIGTVPVGR	tr|C5P9J5|C5P9J5_COCP7,tr|A0A0J6FRP3|A0A0J6FRP3_COCPO,tr|E9D0E1|E9D0E1_COCPS,sp|Q96WZ1|EF1A_COCIM,tr|A0A0J8RJV9|A0A0J8RJV9_COCIT,tr|A0A0J6YLY1|A0A0J6YLY1_COCIT,tr|A0A6C1LMA7|A0A6C1LMA7_COCIT	8	3	3	2	;Cocci	3	0
ISSETIFVTTPDSESTGLVGVNR	tr|C5PE03|C5PE03_COCP7,tr|E9D1T4|E9D1T4_COCPS,tr|J3K2N3|J3K2N3_COCIM,tr|A0A6C1LUA1|A0A6C1LUA1_COCIT	1	0	1	0	;Cocci	1	100
ISSIIIFNR	tr|C5PAL0|C5PAL0_COCP7,tr|E9CY73|E9CY73_COCPS	4	0	2	2	;Cocci	2	0
ISSTASIVSVGPGIFQSR	tr|C5PGI3|C5PGI3_COCP7,tr|A0A0J6I1A9|A0A0J6I1A9_COCPO,tr|E9CWB5|E9CWB5_COCPS	3	0	3	0	;Cocci	1	0
ISTILTQLVQLIR	tr|C5PGC9|C5PGC9_COCP7,tr|E9CW50|E9CW50_COCPS,tr|A0A0J6I154|A0A0J6I154_COCPO	6	0	3	3	;Cocci	2	0
ISVAGITTGNVK	tr|C5PGG6|C5PGG6_COCP7,tr|A0A0J6I190|A0A0J6I190_COCPO,tr|E9CW97|E9CW97_COCPS,tr|A0A0J8RUK7|A0A0J8RUK7_COCIT,tr|A0A0E1RYH2|A0A0E1RYH2_COCIM,tr|A0A6C1M5U7|A0A6C1M5U7_COCIT,tr|A0A0J6Y314|A0A0J6Y314_COCIT	6	0	3	3	;Cocci	2	0
ITAMTETGDIK	tr|C5P550|C5P550_COCP7,tr|E9DBV6|E9DBV6_COCPS,tr|A0A0J6FBY0|A0A0J6FBY0_COCPO,tr|A0A0J8RHC2|A0A0J8RHC2_COCIT,tr|A0A0E1S226|A0A0E1S226_COCIM,tr|A0A0J8QRZ6|A0A0J8QRZ6_COCIT,tr|A0A0J6Y800|A0A0J6Y800_COCIT,tr|A0A6C1M5K0|A0A6C1M5K0_COCIT	5	1	2	2	;Cocci	3	0
ITDGALVAAATYSNR	tr|C5P5L4|C5P5L4_COCP7,tr|A0A0J6FGI1|A0A0J6FGI1_COCPO,tr|E9DB64|E9DB64_COCPS	1	0	1	0	;Cocci	1	0
ITDILK	tr|A0A0J6FDU1|A0A0J6FDU1_COCPO,tr|C5P780|C5P780_COCP7,tr|E9DB37|E9DB37_COCPS,tr|A0A0J8RJ43|A0A0J8RJ43_COCIT,tr|J3K7A7|J3K7A7_COCIM,tr|A0A6C1M8W2|A0A6C1M8W2_COCIT,tr|A0A0J6Y8M8|A0A0J6Y8M8_COCIT	1	1	0	0	;Cocci	1	0
ITDSLELFTTLNELGR	tr|C5PA74|C5PA74_COCP7,tr|A0A0J6FQR9|A0A0J6FQR9_COCPO,tr|E9CXM7|E9CXM7_COCPS,tr|A0A0J8RCU2|A0A0J8RCU2_COCIT,tr|J3KBA3|J3KBA3_COCIM,tr|A0A0J7BC14|A0A0J7BC14_COCIT	7	3	2	2	;Cocci	3	0
ITELLQDDNVVGNLR	tr|C5P9K7|C5P9K7_COCP7,tr|A0A0J6FRM2|A0A0J6FRM2_COCPO,tr|E9D0G0|E9D0G0_COCPS,sp|Q1E170|EIF3E_COCIM,tr|A0A0J8RJ17|A0A0J8RJ17_COCIT,tr|A0A6C1LHX3|A0A6C1LHX3_COCIT,tr|A0A0J7BCV5|A0A0J7BCV5_COCIT	3	0	3	0	;Cocci	1	0
ITGSLICK	tr|C5P8R4|C5P8R4_COCP7,tr|D3Y2S4|D3Y2S4_COCPS,tr|A0A0J6FJT7|A0A0J6FJT7_COCPO,tr|J3KCU0|J3KCU0_COCIM,tr|A0A0J7BE11|A0A0J7BE11_COCIT,tr|A0A6C1LYK6|A0A6C1LYK6_COCIT	1	0	1	0	;Cocci	1	0
ITKDGVTVAK	tr|C5P7S3|C5P7S3_COCP7,tr|E9CT89|E9CT89_COCPS,tr|O94110|O94110_COCIT,tr|J3K7T8|J3K7T8_COCIM,tr|A0A0J8QN89|A0A0J8QN89_COCIT,tr|A0A0J6Y8K6|A0A0J6Y8K6_COCIT	2	0	1	1	;Cocci	2	0
ITLEELQTSLTSVLLAIVQR	tr|C5P886|C5P886_COCP7,tr|E9D3Y9|E9D3Y9_COCPS,tr|A0A0J6IKF4|A0A0J6IKF4_COCPO,tr|J3KAN0|J3KAN0_COCIM,tr|A0A0J6YI41|A0A0J6YI41_COCIT,tr|A0A6C1LME6|A0A6C1LME6_COCIT,tr|A0A0J8R7F4|A0A0J8R7F4_COCIT	3	0	3	0	;Cocci	1	100
ITLLNANYLLSR	tr|C5P3H9|C5P3H9_COCP7,tr|A0A0J6IB29|A0A0J6IB29_COCPO,tr|E9DEL5|E9DEL5_COCPS	1	0	1	0	;Cocci	1	0
ITMSVAAGDK	tr|C5P6I0|C5P6I0_COCP7,tr|A0A0J6FBS2|A0A0J6FBS2_COCPO,tr|E9CYQ5|E9CYQ5_COCPS,tr|A0A0J8RXV8|A0A0J8RXV8_COCIT,tr|A0A0D8JVY0|A0A0D8JVY0_COCIM,tr|A0A6C1LYP4|A0A6C1LYP4_COCIT,tr|A0A0J6Y4S4|A0A0J6Y4S4_COCIT,tr|A0A0J8U3J0|A0A0J8U3J0_COCIT	3	2	0	1	;Cocci	2	0
ITPSYVAFTDEER	tr|A0A0J6I1W7|A0A0J6I1W7_COCPO,tr|E9CWZ3|E9CWZ3_COCPS,tr|J3KIQ8|J3KIQ8_COCIM,tr|A0A0J6XY52|A0A0J6XY52_COCIT,tr|A0A6C1M1N6|A0A6C1M1N6_COCIT	7	4	3	0	;Cocci	2	0
ITQLSPSEFGFAVSGK	tr|C5P2P9|C5P2P9_COCP7,tr|A0A0D8JRS6|A0A0D8JRS6_COCIM,tr|A0A6C1M3A9|A0A6C1M3A9_COCIT	1	0	0	1	;Cocci	1	0
ITRPTSEIVLNVK	tr|C5P7V0|C5P7V0_COCP7	3	0	3	0	;Cocci	1	0
ITSPDSSPSPIPQTLSGGR	tr|C5PAS9|C5PAS9_COCP7,tr|A0A0J6F8L0|A0A0J6F8L0_COCPO,tr|E9DJ95|E9DJ95_COCPS,tr|A0A0J6YGM1|A0A0J6YGM1_COCIT,tr|J3K497|J3K497_COCIM,tr|A0A6C1LRL4|A0A6C1LRL4_COCIT	1	0	1	0	;Cocci	1	100
ITTPNGEATIKNPLYSYTINPTAGK	tr|A0A0J6FL98|A0A0J6FL98_COCPO,tr|C5PBC3|C5PBC3_COCP7,tr|E9DGK7|E9DGK7_COCPS	1	0	1	0	;Cocci	1	0
ITVGTESEVSR	tr|C5PAB2|C5PAB2_COCP7,tr|A0A0J6FHQ5|A0A0J6FHQ5_COCPO,tr|E9CXS4|E9CXS4_COCPS,tr|A0A0J8RBT7|A0A0J8RBT7_COCIT,tr|J3KB67|J3KB67_COCIM,tr|A0A0J7BBY4|A0A0J7BBY4_COCIT,tr|A0A6C1LLN2|A0A6C1LLN2_COCIT,tr|A0A0J8TEK1|A0A0J8TEK1_COCIT	2	0	2	0	;Cocci	1	0
ITVYDFQGAGIAQVQYNTDDSIR	tr|C5PB57|C5PB57_COCP7,tr|A0A0J6FL06|A0A0J6FL06_COCPO,tr|E9DHY0|E9DHY0_COCPS,tr|A0A0J8RSJ7|A0A0J8RSJ7_COCIT,tr|A0A0J6YEI1|A0A0J6YEI1_COCIT,tr|J3K3W0|J3K3W0_COCIM,tr|A0A0J8U1D8|A0A0J8U1D8_COCIT,tr|A0A6C1LXD4|A0A6C1LXD4_COCIT	2	0	2	0	;Cocci	1	100
IVDYDDATLTENTR	tr|C5PGW2|C5PGW2_COCP7,tr|E9CWV4|E9CWV4_COCPS,tr|J3KIT8|J3KIT8_COCIM,tr|A0A0J8QTY7|A0A0J8QTY7_COCIT,tr|A0A0J6XY79|A0A0J6XY79_COCIT	6	0	4	2	;Cocci	2	0
IVENANVFDFELSEQDMK	tr|C5P1G9|C5P1G9_COCP7,tr|E9D9D7|E9D9D7_COCPS,tr|A0A0J6IEA0|A0A0J6IEA0_COCPO,tr|J3KDU0|J3KDU0_COCIM,tr|A0A6C1LS71|A0A6C1LS71_COCIT,tr|A0A0J8QX78|A0A0J8QX78_COCIT,tr|A0A0J6YCF7|A0A0J6YCF7_COCIT	3	0	3	0	;Cocci	1	88.889
IVETVSGSDPVR	tr|C5PGI5|C5PGI5_COCP7,tr|A0A0J6F801|A0A0J6F801_COCPO,tr|E9CWB8|E9CWB8_COCPS	4	1	2	1	;Cocci	3	0
IVEVEYLMQR	tr|C5P6C8|C5P6C8_COCP7,tr|A0A0J6F8Y0|A0A0J6F8Y0_COCPO,tr|E9DIN9|E9DIN9_COCPS,tr|A0A0J8UQA5|A0A0J8UQA5_COCIT,tr|A0A0E1RUW6|A0A0E1RUW6_COCIM,tr|A0A6C1LXT3|A0A6C1LXT3_COCIT,tr|A0A0J7AYW6|A0A0J7AYW6_COCIT,tr|A0A0J8QQ13|A0A0J8QQ13_COCIT	1	0	1	0	;Cocci	1	0
IVEVQGTPEGIEK	tr|C5PEY1|C5PEY1_COCP7,tr|A0A0J6EVB5|A0A0J6EVB5_COCPO,tr|J3KKB7|J3KKB7_COCIM,tr|A0A6C1M3V6|A0A6C1M3V6_COCIT,tr|A0A0J6Y033|A0A0J6Y033_COCIT	5	1	2	2	;Cocci	3	0
IVFNLFDEDVPK	tr|C5P1P1|C5P1P1_COCP7,tr|A0A0J6FA86|A0A0J6FA86_COCPO,tr|E9D925|E9D925_COCPS	14	6	4	4	;Cocci	3	0
IVFNLFDEDVPKTAENFR	tr|C5P1P1|C5P1P1_COCP7,tr|A0A0J6FA86|A0A0J6FA86_COCPO,tr|E9D925|E9D925_COCPS	1	0	1	0	;Cocci	1	88.889
IVGALPTIK	tr|C5NZ98|C5NZ98_COCP7,tr|E9D3K9|E9D3K9_COCPS,tr|A0A0J6II67|A0A0J6II67_COCPO	1	1	0	0	;Cocci	1	0
IVGDEHYQVATR	tr|C5P7R9|C5P7R9_COCP7,tr|Q0MYP4|Q0MYP4_COCPO,tr|A0A0J6FEH4|A0A0J6FEH4_COCPO,tr|E9CT93|E9CT93_COCPS	1	0	0	1	;Cocci	1	0
IVGDVSGIVQK	tr|C5P9Q5|C5P9Q5_COCP7,tr|E9CZ28|E9CZ28_COCPS,tr|A0A0J6FID7|A0A0J6FID7_COCPO	2	1	0	1	;Cocci	2	0
IVLAPSIEVSPGVPK	sp|C5PA86|ARO1_COCP7,tr|A0A0J6IL76|A0A0J6IL76_COCPO,tr|E9CXP4|E9CXP4_COCPS,tr|J3KB89|J3KB89_COCIM,tr|A0A6C1LHE6|A0A6C1LHE6_COCIT,tr|A0A0J8QHM1|A0A0J8QHM1_COCIT	1	0	1	0	;Cocci	1	0
IVMFFLGLPNIR	tr|A0A0J6F6T4|A0A0J6F6T4_COCPO,tr|C5PFI9|C5PFI9_COCP7,tr|E9DAH0|E9DAH0_COCPS,tr|A0A0J8RSB6|A0A0J8RSB6_COCIT,tr|J3KJZ2|J3KJZ2_COCIM,tr|A0A0J8RBU9|A0A0J8RBU9_COCIT,tr|A0A0J6XZQ0|A0A0J6XZQ0_COCIT,tr|A0A6C1M3Y5|A0A6C1M3Y5_COCIT	3	0	2	1	;Cocci	2	0
IVNDLISVVNADESSSR	sp|C5P436|MIC60_COCP7,tr|A0A0J6FGT2|A0A0J6FGT2_COCPO,tr|E9D6J2|E9D6J2_COCPS,tr|A0A0J8UH24|A0A0J8UH24_COCIT,tr|A0A0E1RVL0|A0A0E1RVL0_COCIM,tr|A0A0J6YED1|A0A0J6YED1_COCIT,tr|A0A6C1LXN1|A0A6C1LXN1_COCIT,tr|A0A0J8R553|A0A0J8R553_COCIT	1	0	1	0	;Cocci	1	0
IVRPDATEEEVQEAVR	tr|C5PJD0|C5PJD0_COCP7,tr|E9DC70|E9DC70_COCPS,tr|A0A0J6IBV4|A0A0J6IBV4_COCPO,tr|A0A0J8RFS2|A0A0J8RFS2_COCIT,tr|A0A0E1S130|A0A0E1S130_COCIM,tr|A0A0J7B905|A0A0J7B905_COCIT,tr|A0A6C1LWQ1|A0A6C1LWQ1_COCIT,tr|A0A0J8R5A7|A0A0J8R5A7_COCIT	2	0	2	0	;Cocci	1	0
IVSMDGDVDVSQR	tr|C5PG85|C5PG85_COCP7,tr|A0A0J6F453|A0A0J6F453_COCPO,tr|E9CVY6|E9CVY6_COCPS,tr|J3KJF8|J3KJF8_COCIM,tr|A0A6C1M7S4|A0A6C1M7S4_COCIT,tr|A0A0J6Y1H3|A0A0J6Y1H3_COCIT,tr|A0A0J8QUD1|A0A0J8QUD1_COCIT	6	3	3	0	;Cocci	2	0
IVSPTPVSPSR	tr|C5PAU9|C5PAU9_COCP7,tr|A0A0J6ICH2|A0A0J6ICH2_COCPO,tr|E9DJ69|E9DJ69_COCPS,tr|A0A0J8S343|A0A0J8S343_COCIT,tr|A0A0D8JU54|A0A0D8JU54_COCIM,tr|A0A0D8JUR1|A0A0D8JUR1_COCIM,tr|A0A6C1LXA6|A0A6C1LXA6_COCIT,tr|A0A0J6YH34|A0A0J6YH34_COCIT,tr|A0A0J8R0S5|A0A0J8R0S5_COCIT	1	0	1	0	;Cocci	1	0
IVSSADAAIDPIDFPVAPAK	tr|C5P1X5|C5P1X5_COCP7,tr|E9DFY4|E9DFY4_COCPS,tr|A0A0J6ET71|A0A0J6ET71_COCPO,tr|J3KMA1|J3KMA1_COCIM	5	0	3	2	;Cocci	2	100
IVTEGAFLQVDQSAITGESLAVDK	tr|C5P7T2|C5P7T2_COCP7,tr|A0A0J6FAP4|A0A0J6FAP4_COCPO,tr|E9CT78|E9CT78_COCPS,tr|A0A0E1RVX1|A0A0E1RVX1_COCIM,tr|A0A0J7B0S6|A0A0J7B0S6_COCIT,tr|A0A6C1LW83|A0A6C1LW83_COCIT,tr|A0A0J8QRQ7|A0A0J8QRQ7_COCIT	1	0	0	1	;Cocci	1	100
IVTIIQNPTQYK	tr|C5P213|C5P213_COCP7,tr|A0A0J6F454|A0A0J6F454_COCPO,tr|E9DFT3|E9DFT3_COCPS,tr|A0A0J8RY43|A0A0J8RY43_COCIT,tr|J3KM62|J3KM62_COCIM,tr|A0A6C1LXH5|A0A6C1LXH5_COCIT,tr|A0A0J6Y3H2|A0A0J6Y3H2_COCIT	9	6	3	0	;Cocci	2	0
IVTNQETFAR	tr|C5P5Z7|C5P5Z7_COCP7,tr|A0A0J6FH18|A0A0J6FH18_COCPO,tr|E9CRT7|E9CRT7_COCPS,tr|A0A0J8RT84|A0A0J8RT84_COCIT,tr|J3K9P7|J3K9P7_COCIM,tr|A0A6C1M172|A0A6C1M172_COCIT,tr|A0A0J8QM23|A0A0J8QM23_COCIT,tr|A0A0J7B3A3|A0A0J7B3A3_COCIT	4	1	3	0	;Cocci	2	0
IVVEPLELTQAFR	tr|C5PGN9|C5PGN9_COCP7,tr|Q0MYN9|Q0MYN9_COCPO,tr|A0A0J6F789|A0A0J6F789_COCPO,tr|E9CWJ1|E9CWJ1_COCPS,tr|A0A0J8RIK5|A0A0J8RIK5_COCIT,tr|J3KJ14|J3KJ14_COCIM,tr|A0A6C1M1X9|A0A6C1M1X9_COCIT,tr|A0A0J8QRS7|A0A0J8QRS7_COCIT,tr|A0A0J6Y3U1|A0A0J6Y3U1_COCIT	4	2	1	1	;Cocci	3	0
IYGIEDTDAILLVGTNPR	tr|C5P7V7|C5P7V7_COCP7,tr|A0A0J6I7C3|A0A0J6I7C3_COCPO,tr|E9CT39|E9CT39_COCPS,tr|A0A0J8REB0|A0A0J8REB0_COCIT,tr|J3K7X3|J3K7X3_COCIM,tr|A0A0J6Y6P2|A0A0J6Y6P2_COCIT,tr|A0A6C1M040|A0A6C1M040_COCIT	1	0	1	0	;Cocci	1	0
IYNYDFTDGLNYAEK	sp|E9DFH0|HEX1_COCPS,tr|C5P0L7|C5P0L7_COCP7,tr|A0A0J6FM39|A0A0J6FM39_COCPO	3	0	2	1	;Cocci	2	0
IYQSLGQDYDER	tr|C5P6N1|C5P6N1_COCP7,tr|A0A0J6F9A0|A0A0J6F9A0_COCPO,tr|E9CYI5|E9CYI5_COCPS,tr|A0A0J8UUP7|A0A0J8UUP7_COCIT,tr|J3K6P0|J3K6P0_COCIM,tr|A0A0J7AZA1|A0A0J7AZA1_COCIT,tr|A0A6C1LYN9|A0A6C1LYN9_COCIT,tr|A0A0J8QYT8|A0A0J8QYT8_COCIT	2	0	1	1	;Cocci	2	0
IYSPNVLTLTLVDLPGLTK	tr|C5P4G2|C5P4G2_COCP7,tr|E9CSR4|E9CSR4_COCPS,tr|A0A0J8RCW6|A0A0J8RCW6_COCIT,tr|J3K853|J3K853_COCIM,tr|A0A6C1M2A9|A0A6C1M2A9_COCIT,tr|A0A0J8QL70|A0A0J8QL70_COCIT,tr|A0A0J6Y9W7|A0A0J6Y9W7_COCIT	3	0	2	1	;Cocci	2	100
IYVIDGYAGWDER	tr|C5PGW2|C5PGW2_COCP7,tr|E9CWV4|E9CWV4_COCPS,tr|J3KIT8|J3KIT8_COCIM,tr|A0A0J8QTY7|A0A0J8QTY7_COCIT,tr|A0A0J6XY79|A0A0J6XY79_COCIT	3	0	2	1	;Cocci	2	0
KAAIEAANR	tr|Q0MYP6|Q0MYP6_COCPO,tr|C5P1S8|C5P1S8_COCP7,tr|E9D8X2|E9D8X2_COCPS,tr|A0A0J6FA47|A0A0J6FA47_COCPO,tr|J3KDH2|J3KDH2_COCIM,tr|A0A0J6YA05|A0A0J6YA05_COCIT,tr|A0A6C1LP85|A0A6C1LP85_COCIT,tr|A0A0J8R6P7|A0A0J8R6P7_COCIT	2	0	1	1	;Cocci	2	0
KADLLGAPTPQNTPANTAPISSR	tr|C5P7Y1|C5P7Y1_COCP7,tr|A0A0J6F398|A0A0J6F398_COCPO,tr|E9CT05|E9CT05_COCPS,tr|A0A0J8RG32|A0A0J8RG32_COCIT,tr|J3K800|J3K800_COCIM,tr|A0A6C1LZY2|A0A6C1LZY2_COCIT,tr|A0A0J6Y9K7|A0A0J6Y9K7_COCIT,tr|A0A0J8QKY1|A0A0J8QKY1_COCIT	1	0	1	0	;Cocci	1	0
KADTGIAVEGASDAAR	tr|C5P7T2|C5P7T2_COCP7,tr|A0A0J6FAP4|A0A0J6FAP4_COCPO,tr|E9CT78|E9CT78_COCPS,tr|A0A0E1RVX1|A0A0E1RVX1_COCIM,tr|A0A0J7B0S6|A0A0J7B0S6_COCIT,tr|A0A6C1LW83|A0A6C1LW83_COCIT,tr|A0A0J8QRQ7|A0A0J8QRQ7_COCIT	2	0	2	0	;Cocci	1	0
KAEEETGEAVDAK	tr|C5PIZ9|C5PIZ9_COCP7,tr|E9D633|E9D633_COCPS,tr|A0A0J8RK95|A0A0J8RK95_COCIT,tr|J3KGR3|J3KGR3_COCIM,tr|A0A6C1MED9|A0A6C1MED9_COCIT,tr|A0A0J6XZG0|A0A0J6XZG0_COCIT,tr|A0A0J8RCX1|A0A0J8RCX1_COCIT	1	0	1	0	;Cocci	1	0
KAELTLEGIK	tr|A0A0J6FL92|A0A0J6FL92_COCPO,tr|C5PBB3|C5PBB3_COCP7,sp|Q1DQ20|IF4A_COCIM,tr|A0A0J8QVX1|A0A0J8QVX1_COCIT,tr|A0A0J6YE82|A0A0J6YE82_COCIT,tr|A0A6C1LZX6|A0A6C1LZX6_COCIT	2	0	1	1	;Cocci	2	0
KALADLEEK	tr|C5P8D3|C5P8D3_COCP7,tr|A0A0J6FTB7|A0A0J6FTB7_COCPO,tr|E9D3S4|E9D3S4_COCPS,tr|A0A0J8RBN3|A0A0J8RBN3_COCIT,tr|A0A0D8JWX2|A0A0D8JWX2_COCIM,tr|A0A0J6YJE4|A0A0J6YJE4_COCIT,tr|A0A6C1LLI0|A0A6C1LLI0_COCIT,tr|A0A0J8TVX9|A0A0J8TVX9_COCIT	3	0	3	0	;Cocci	1	0
KAPTAAPAVVDAPK	tr|C5PIJ7|C5PIJ7_COCP7,tr|A0A0J6FAR1|A0A0J6FAR1_COCPO,tr|A0A0J6F9U6|A0A0J6F9U6_COCPO,tr|E9DJU7|E9DJU7_COCPS,tr|A0A0E1RZW1|A0A0E1RZW1_COCIM,tr|A0A0J6XW04|A0A0J6XW04_COCIT,tr|A0A6C1M8A0|A0A6C1M8A0_COCIT,tr|A0A0J8QZI8|A0A0J8QZI8_COCIT	2	0	2	0	;Cocci	1	0
KDDFVGSTVSGR	tr|C5P9Q1|C5P9Q1_COCP7,tr|E9CZ23|E9CZ23_COCPS	1	0	1	0	;Cocci	1	0
KFGTDLLLIESGGDNLAANYSR	tr|C5PBM9|C5PBM9_COCP7,tr|E9D8J3|E9D8J3_COCPS,tr|A0A0J6IFT9|A0A0J6IFT9_COCPO,tr|A0A0E1RXI1|A0A0E1RXI1_COCIM,tr|A0A0J8QN12|A0A0J8QN12_COCIT,tr|A0A0J6YE69|A0A0J6YE69_COCIT,tr|A0A6C1LU12|A0A6C1LU12_COCIT	1	0	1	0	;Cocci	1	100
KFVADGVFYAELNEFFQR	tr|C5P958|C5P958_COCP7,tr|E9CZU1|E9CZU1_COCPS,tr|J3KCC8|J3KCC8_COCIM,tr|A0A6C1LMR4|A0A6C1LMR4_COCIT	4	0	4	0	;Cocci	1	100
KGEADISIIQLETAVGAAIR	tr|C5P1Q7|C5P1Q7_COCP7,tr|A0A0J6FI09|A0A0J6FI09_COCPO,tr|E9D904|E9D904_COCPS,tr|A0A0J8S220|A0A0J8S220_COCIT,tr|J3KDJ6|J3KDJ6_COCIM,tr|A0A0J6YCM6|A0A0J6YCM6_COCIT,tr|A0A6C1LLV0|A0A6C1LLV0_COCIT	1	0	1	0	;Cocci	1	100
KGEEAFFK	tr|C5P5K8|C5P5K8_COCP7,tr|E9DB70|E9DB70_COCPS,tr|A0A0J6FCK0|A0A0J6FCK0_COCPO,tr|A0A0J8S4G9|A0A0J8S4G9_COCIT,tr|J3K9C2|J3K9C2_COCIM,tr|A0A0J7B2V7|A0A0J7B2V7_COCIT,tr|A0A6C1LWA2|A0A6C1LWA2_COCIT,tr|A0A0J8QNW2|A0A0J8QNW2_COCIT	1	0	1	0	;Cocci	1	0
KGETIFISSAAGAVGQVVGQIAK	tr|C5P873|C5P873_COCP7,tr|E9D411|E9D411_COCPS,tr|A0A0J6FPY7|A0A0J6FPY7_COCPO,tr|A0A0J8REK6|A0A0J8REK6_COCIT,tr|A0A0J6YI61|A0A0J6YI61_COCIT,tr|A0A0E1RWJ2|A0A0E1RWJ2_COCIM,tr|A0A6C1LMJ3|A0A6C1LMJ3_COCIT,tr|A0A0J8QM10|A0A0J8QM10_COCIT	8	0	4	4	;Cocci	2	100
KGVAINFVTADDVR	tr|A0A0J6FL92|A0A0J6FL92_COCPO,tr|C5PBB3|C5PBB3_COCP7,sp|Q1DQ20|IF4A_COCIM,tr|A0A0J8QVX1|A0A0J8QVX1_COCIT,tr|A0A0J6YE82|A0A0J6YE82_COCIT,tr|A0A6C1LZX6|A0A6C1LZX6_COCIT	7	0	5	2	;Cocci	2	0
KIDLHFPLGLQVTAR	tr|C5P626|C5P626_COCP7,tr|A0A0J6I9E7|A0A0J6I9E7_COCPO,tr|E9CS25|E9CS25_COCPS,tr|A0A0J8S2F7|A0A0J8S2F7_COCIT,tr|J3K9R9|J3K9R9_COCIM,tr|A0A6C1LWT7|A0A6C1LWT7_COCIT,tr|A0A0J6Y9D5|A0A0J6Y9D5_COCIT	1	0	1	0	;Cocci	1	0
KIETAIFETLAEGK	tr|C5P5B8|C5P5B8_COCP7,tr|A0A0J6FF20|A0A0J6FF20_COCPO,tr|E9DI49|E9DI49_COCPS,tr|A0A0J8RNK2|A0A0J8RNK2_COCIT,tr|J3K914|J3K914_COCIM,tr|A0A0J6YAG8|A0A0J6YAG8_COCIT,tr|A0A6C1M0I6|A0A6C1M0I6_COCIT,tr|Q8X1D0|Q8X1D0_COCIT	10	3	5	2	;Cocci	3	0
KISAVQDIIPALEASTTLR	tr|C5P7S3|C5P7S3_COCP7,tr|E9CT89|E9CT89_COCPS,tr|O94110|O94110_COCIT,tr|J3K7T8|J3K7T8_COCIM,tr|A0A0J8QN89|A0A0J8QN89_COCIT,tr|A0A0J6Y8K6|A0A0J6Y8K6_COCIT	3	0	1	2	;Cocci	2	100
KKESEEADVEAEPDVDFEPVYR	tr|C5PD81|C5PD81_COCP7,tr|E9D2I8|E9D2I8_COCPS,tr|A0A0J6FFC6|A0A0J6FFC6_COCPO,tr|A0A0J8UKF4|A0A0J8UKF4_COCIT,tr|A0A0E1RVV2|A0A0E1RVV2_COCIM,tr|A0A6C1LKM5|A0A6C1LKM5_COCIT,tr|A0A0J7BF99|A0A0J7BF99_COCIT,tr|A0A0J8R394|A0A0J8R394_COCIT	1	0	1	0	;Cocci	1	0
KLAPTIGIAVDHR	tr|C5P3T8|C5P3T8_COCP7,tr|A0A0J6FIM9|A0A0J6FIM9_COCPO,tr|E9D6Y1|E9D6Y1_COCPS,tr|A0A0J8S4R1|A0A0J8S4R1_COCIT,tr|J3K5V9|J3K5V9_COCIM,tr|A0A0J6YGV3|A0A0J6YGV3_COCIT,tr|A0A6C1LVV1|A0A6C1LVV1_COCIT	1	0	0	1	;Cocci	1	0
KLGLDEDFVGVEEPEGEFTLTEAAETDEGTR	tr|C5P6X6|C5P6X6_COCP7,tr|A0A0J6FC96|A0A0J6FC96_COCPO,tr|E9DAN8|E9DAN8_COCPS,tr|A0A0J8S036|A0A0J8S036_COCIT,tr|J3K716|J3K716_COCIM,tr|A0A0J6Y8C3|A0A0J6Y8C3_COCIT,tr|A0A6C1LZ62|A0A6C1LZ62_COCIT	3	0	2	1	;Cocci	2	93.548
KLNPQQAAK	tr|C5P8Y8|C5P8Y8_COCP7,tr|A0A0J6FVX9|A0A0J6FVX9_COCPO,tr|E9D184|E9D184_COCPS,tr|A0A0J8UM08|A0A0J8UM08_COCIT,tr|J3KCL3|J3KCL3_COCIM,tr|A0A0J6YM90|A0A0J6YM90_COCIT,tr|A0A6C1LMZ1|A0A6C1LMZ1_COCIT,tr|A0A0J8QJS3|A0A0J8QJS3_COCIT	2	0	2	0	;Cocci	1	0
KLQTGGPDGDLGSNEILLGR	tr|C5PHJ9|C5PHJ9_COCP7,tr|A0A0J6F8D2|A0A0J6F8D2_COCPO,tr|A0A0J8RDW1|A0A0J8RDW1_COCIT,tr|A0A0E1RYB5|A0A0E1RYB5_COCIM,tr|A0A6C1M2V7|A0A6C1M2V7_COCIT,tr|A0A0J6XXE5|A0A0J6XXE5_COCIT,tr|A0A0J8QKA5|A0A0J8QKA5_COCIT	2	0	2	0	;Cocci	1	100
KLTMAELAEAADEGR	tr|C5P8J6|C5P8J6_COCP7,tr|A0A0J6FK45|A0A0J6FK45_COCPO,tr|E9D0N0|E9D0N0_COCPS	4	0	2	2	;Cocci	2	0
KLTPIIFVICNEGYTIER	tr|A0A0J6FUQ1|A0A0J6FUQ1_COCPO,tr|E9D065|E9D065_COCPS	1	0	1	0	;Cocci	1	100
KPELPEQPDPDTLDLSK	tr|C5PDY6|C5PDY6_COCP7,tr|E9D1R1|E9D1R1_COCPS,tr|A0A0J6IJU8|A0A0J6IJU8_COCPO,tr|J3K2M1|J3K2M1_COCIM,tr|A0A0J8QTA8|A0A0J8QTA8_COCIT,tr|A0A0J7BG38|A0A0J7BG38_COCIT,tr|A0A6C1LRK8|A0A6C1LRK8_COCIT	1	0	1	0	;Cocci	1	0
KPNESIFSEFTGTAEPSDEGSGDVK	tr|C5PG54|C5PG54_COCP7,tr|E9CVT9|E9CVT9_COCPS,tr|A0A0J6F7H5|A0A0J6F7H5_COCPO,tr|J3KJJ3|J3KJJ3_COCIM,tr|A0A0J6Y1K1|A0A0J6Y1K1_COCIT,tr|A0A6C1MGQ5|A0A6C1MGQ5_COCIT	1	0	1	0	;Cocci	1	96
KPVLIVTITDGQPAGEPQGAVFDAIR	tr|C5P383|C5P383_COCP7,tr|E9CR17|E9CR17_COCPS	3	0	3	0	;Cocci	1	96.154
KPYVLPVPFQNVLNGGSHAGGR	tr|Q0MYQ1|Q0MYQ1_COCPO,tr|C5PEE4|C5PEE4_COCP7,tr|A0A0J6I9S7|A0A0J6I9S7_COCPO	1	0	1	0	;Cocci	1	100
KSGVIVGDDVLR	tr|C5P9P0|C5P9P0_COCP7,tr|Q0MYQ0|Q0MYQ0_COCPO,tr|A0A0J6FUB0|A0A0J6FUB0_COCPO,tr|E9CZ07|E9CZ07_COCPS,tr|A0A0J8UCS3|A0A0J8UCS3_COCIT,tr|A0A0E1RWS3|A0A0E1RWS3_COCIM,tr|A0A0J7BCR2|A0A0J7BCR2_COCIT,tr|A0A6C1LSD3|A0A6C1LSD3_COCIT,tr|A0A0J8U0J2|A0A0J8U0J2_COCIT	3	0	2	1	;Cocci	2	0
KSQIFSTAADNQPVVLIQVYEGER	tr|A0A0J6I1W7|A0A0J6I1W7_COCPO,tr|E9CWZ3|E9CWZ3_COCPS,tr|J3KIQ8|J3KIQ8_COCIM,tr|A0A0J6XY52|A0A0J6XY52_COCIT,tr|A0A6C1M1N6|A0A6C1M1N6_COCIT	3	0	2	1	;Cocci	2	100
KSVNQPVQTGLK	tr|C5P088|C5P088_COCP7,tr|E9DIK7|E9DIK7_COCPS,tr|A0A0J6FLP0|A0A0J6FLP0_COCPO,tr|J3KD83|J3KD83_COCIM,tr|A0A6C1LSG3|A0A6C1LSG3_COCIT,tr|A0A0J7B3M1|A0A0J7B3M1_COCIT	1	0	0	1	;Cocci	1	0
KTPVAPDVDLEFIASK	tr|C5PDL7|C5PDL7_COCP7,tr|E9D1A7|E9D1A7_COCPS,tr|A0A0J6FSK3|A0A0J6FSK3_COCPO,tr|A0A0E1RV78|A0A0E1RV78_COCIM,tr|A0A6C1LNF1|A0A6C1LNF1_COCIT,tr|A0A0J8TVN6|A0A0J8TVN6_COCIT,tr|A0A0J7BFS1|A0A0J7BFS1_COCIT	3	0	2	1	;Cocci	2	0
KVEAAEGEQAEGEQAK	tr|A0A0J6F585|A0A0J6F585_COCPO,tr|C5P5R4|C5P5R4_COCP7,tr|E9CR67|E9CR67_COCPS,tr|J3K9H9|J3K9H9_COCIM,tr|A0A0J6YBM4|A0A0J6YBM4_COCIT,tr|A0A6C1M1H9|A0A6C1M1H9_COCIT	1	0	1	0	;Cocci	1	0
KVEGTEGGVGYVAQNGK	tr|E9CV18|E9CV18_COCPS,tr|A0A0J6FQ89|A0A0J6FQ89_COCPO,tr|A0A0J8RTT4|A0A0J8RTT4_COCIT,tr|A0A0E1RV45|A0A0E1RV45_COCIM,tr|A0A0J6YN48|A0A0J6YN48_COCIT,tr|A0A6C1LSV8|A0A6C1LSV8_COCIT,tr|A0A0J8R2P9|A0A0J8R2P9_COCIT	1	0	1	0	;Cocci	1	0
KYIAESVSPSVAENLR	tr|C5PDH8|C5PDH8_COCP7,tr|A0A0J6FFQ6|A0A0J6FFQ6_COCPO,tr|E9D2W3|E9D2W3_COCPS,tr|A0A0J8RVN3|A0A0J8RVN3_COCIT,tr|J3K265|J3K265_COCIM,tr|A0A0J6YMR4|A0A0J6YMR4_COCIT,tr|A0A6C1LTR5|A0A6C1LTR5_COCIT	3	0	3	0	;Cocci	1	0
LAAAGDMGEIGR	tr|A0A6C1LH36|A0A6C1LH36_COCIT	4	2	1	1	;Cocci	3	0
LAAAVVGCGQR	tr|C5PHQ3|C5PHQ3_COCP7	3	0	1	2	;Cocci	2	0
LAASITLEQGK	tr|E9D3P3|E9D3P3_COCPS,tr|A0A0J6F6W1|A0A0J6F6W1_COCPO,tr|J3KHD1|J3KHD1_COCIM,tr|A0A6C1M705|A0A6C1M705_COCIT,tr|A0A0J8QT01|A0A0J8QT01_COCIT,tr|A0A0J6Y0G0|A0A0J6Y0G0_COCIT	8	2	3	3	;Cocci	3	0
LAELFNQNFTK	tr|C5PGW2|C5PGW2_COCP7,tr|E9CWV4|E9CWV4_COCPS,tr|J3KIT8|J3KIT8_COCIM,tr|A0A0J8QTY7|A0A0J8QTY7_COCIT,tr|A0A0J6XY79|A0A0J6XY79_COCIT	3	1	1	1	;Cocci	3	0
LAESYQNMQK	tr|C5NZH6|C5NZH6_COCP7,tr|A0A0J6FQG6|A0A0J6FQG6_COCPO,tr|E9D4B4|E9D4B4_COCPS,sp|Q1DI23|NACB_COCIM,tr|A0A0J8RTD1|A0A0J8RTD1_COCIT,tr|A0A0J8TNM4|A0A0J8TNM4_COCIT,tr|A0A0J6YL51|A0A0J6YL51_COCIT,tr|A0A6C1LLS1|A0A6C1LLS1_COCIT	2	0	2	0	;Cocci	1	0
LAETTQSSAFTDQSTSLDAPR	tr|C5P6S7|C5P6S7_COCP7,tr|A0A0J6FD96|A0A0J6FD96_COCPO,tr|E9D586|E9D586_COCPS,tr|J3K6V3|J3K6V3_COCIM,tr|A0A0J8RCC3|A0A0J8RCC3_COCIT,tr|A0A0J6Y568|A0A0J6Y568_COCIT,tr|A0A6C1LYL8|A0A6C1LYL8_COCIT	3	0	3	0	;Cocci	1	0
LAFQEFMIVPSAAPSFSEALR	tr|Q0MYQ1|Q0MYQ1_COCPO,tr|C5PEE4|C5PEE4_COCP7,tr|A0A0J6I9S7|A0A0J6I9S7_COCPO	6	2	3	1	;Cocci	3	100
LAGADTVLLIVK	tr|A0A0J6FC77|A0A0J6FC77_COCPO,tr|C5P5A9|C5P5A9_COCP7,tr|E9DI34|E9DI34_COCPS	3	0	3	0	;Cocci	1	0
LAGFLEVEPEQLR	tr|C5P051|C5P051_COCP7,tr|E9DIG1|E9DIG1_COCPS,tr|A0A0J6IDM1|A0A0J6IDM1_COCPO,sp|Q1DZB0|EIF3L_COCIM,tr|A0A0J6YBQ0|A0A0J6YBQ0_COCIT,tr|A0A6C1LP26|A0A6C1LP26_COCIT	3	0	2	1	;Cocci	2	0
LAGSSQEVIVSSYNR	tr|C5PGK7|C5PGK7_COCP7,tr|E9CWE9|E9CWE9_COCPS,tr|A0A0J8U9T1|A0A0J8U9T1_COCIT,tr|J3KJ44|J3KJ44_COCIM,tr|A0A0J6Y3Y7|A0A0J6Y3Y7_COCIT,tr|A0A6C1M4W1|A0A6C1M4W1_COCIT,tr|A0A0J8RAM9|A0A0J8RAM9_COCIT	3	0	3	0	;Cocci	1	0
LAHLDLEGLVLDR	tr|C5PA74|C5PA74_COCP7,tr|A0A0J6FQR9|A0A0J6FQR9_COCPO,tr|E9CXM7|E9CXM7_COCPS,tr|A0A0J8RCU2|A0A0J8RCU2_COCIT,tr|J3KBA3|J3KBA3_COCIM,tr|A0A0J7BC14|A0A0J7BC14_COCIT	1	0	0	1	;Cocci	1	0
LAINTIR	tr|C5P6M3|C5P6M3_COCP7,tr|A0A0J6F1L8|A0A0J6F1L8_COCPO,tr|E9CYJ8|E9CYJ8_COCPS	1	0	1	0	;Cocci	1	0
LALTTAEYYAYQLEK	tr|C5P0D5|C5P0D5_COCP7,tr|E9DF35|E9DF35_COCPS	1	0	1	0	;Cocci	1	0
LALVTGGEIASTFDHPDQVK	tr|E9DH56|E9DH56_COCPS,tr|A0A0J8S5J5|A0A0J8S5J5_COCIT,tr|A0A0J6YNJ4|A0A0J6YNJ4_COCIT,tr|J3K0E9|J3K0E9_COCIM,tr|A0A6C1LP70|A0A6C1LP70_COCIT	1	0	0	1	;Cocci	1	100
LASESPFIVGQR	tr|C5P4G3|C5P4G3_COCP7,tr|E9CSR3|E9CSR3_COCPS,tr|J3K854|J3K854_COCIM,tr|A0A0J6Y962|A0A0J6Y962_COCIT,tr|A0A6C1LV02|A0A6C1LV02_COCIT	8	4	1	3	;Cocci	3	0
LASQEEVDFQDALIIER	tr|C5P8N3|C5P8N3_COCP7,tr|E9D0T1|E9D0T1_COCPS,tr|A0A0J6FVL6|A0A0J6FVL6_COCPO,tr|A0A0J8RQ82|A0A0J8RQ82_COCIT,tr|A0A0E1RYQ3|A0A0E1RYQ3_COCIM,tr|A0A6C1LNS1|A0A6C1LNS1_COCIT,tr|A0A0J6YL58|A0A0J6YL58_COCIT,tr|A0A0J8QIN7|A0A0J8QIN7_COCIT	1	0	1	0	;Cocci	1	0
LASRPDILEELYQEQLR	tr|C5PBL3|C5PBL3_COCP7,tr|Q68HC6|Q68HC6_COCPO,tr|A0A0J6FK08|A0A0J6FK08_COCPO,tr|E9DGX7|E9DGX7_COCPS,tr|A0A0E1RUY7|A0A0E1RUY7_COCIM,tr|A0A0J8RAV7|A0A0J8RAV7_COCIT,tr|A0A0J6YDS4|A0A0J6YDS4_COCIT,tr|A0A6C1LUF2|A0A6C1LUF2_COCIT	2	0	1	1	;Cocci	2	100
LATAQLTLGGGDSTAIGGTGAESGGQR	tr|A0A0J6FCZ0|A0A0J6FCZ0_COCPO,tr|E9CRT2|E9CRT2_COCPS,sp|Q1DRC9|EIF3F_COCIM,tr|A0A0J8UI84|A0A0J8UI84_COCIT,tr|A0A6C1M1R5|A0A6C1M1R5_COCIT,tr|A0A0J6Y6M0|A0A0J6Y6M0_COCIT,tr|A0A0J8QM17|A0A0J8QM17_COCIT	2	0	2	0	;Cocci	1	0
LAVIAEIIDHK	tr|C5NZQ0|C5NZQ0_COCP7,tr|A0A0J6FLW7|A0A0J6FLW7_COCPO,tr|E9D326|E9D326_COCPS,tr|A0A0J8S417|A0A0J8S417_COCIT,tr|J3K0X5|J3K0X5_COCIM,tr|A0A0J6YQM3|A0A0J6YQM3_COCIT,tr|A0A6C1LZG1|A0A6C1LZG1_COCIT	1	1	0	0	;Cocci	1	0
LAVIAEIIDHKR	tr|C5NZQ0|C5NZQ0_COCP7,tr|A0A0J6FLW7|A0A0J6FLW7_COCPO,tr|E9D326|E9D326_COCPS,tr|A0A0J8S417|A0A0J8S417_COCIT,tr|J3K0X5|J3K0X5_COCIM,tr|A0A0J6YQM3|A0A0J6YQM3_COCIT,tr|A0A6C1LZG1|A0A6C1LZG1_COCIT	3	1	1	1	;Cocci	3	0
LAVLILR	tr|C5PAL0|C5PAL0_COCP7,tr|E9CY73|E9CY73_COCPS	2	0	2	0	;Cocci	1	0
LCYVALDFQQEIQTASQSSSLER	tr|A0A0J6Y0V3|A0A0J6Y0V3_COCIT	4	0	4	0	;Cocci	1	100
LDASKPEDR	tr|C5P261|C5P261_COCP7,tr|A0A0J6F3F7|A0A0J6F3F7_COCPO,tr|A0A0J8RXN1|A0A0J8RXN1_COCIT,tr|J3KLX5|J3KLX5_COCIM,tr|A0A0J8QW90|A0A0J8QW90_COCIT,tr|A0A0J6Y0S5|A0A0J6Y0S5_COCIT,tr|A0A6C1M7F4|A0A6C1M7F4_COCIT	2	0	2	0	;Cocci	1	0
LDAYGEVYR	tr|A0A0J6FIS2|A0A0J6FIS2_COCPO,tr|C5P9G7|C5P9G7_COCP7,tr|E9D0A1|E9D0A1_COCPS,tr|A0A0J8RK41|A0A0J8RK41_COCIT,tr|J3KC16|J3KC16_COCIM,tr|A0A6C1LNS8|A0A6C1LNS8_COCIT,tr|A0A0J6YH19|A0A0J6YH19_COCIT,tr|A0A0J8R7K1|A0A0J8R7K1_COCIT	2	1	0	1	;Cocci	2	0
LDDPDVELLGQTLTFR	tr|C5P3K5|C5P3K5_COCP7,tr|A0A0J6IAZ9|A0A0J6IAZ9_COCPO,tr|A0A0D8JV01|A0A0D8JV01_COCIM,tr|A0A0D8JTZ6|A0A0D8JTZ6_COCIM,tr|A0A6C1LVE9|A0A6C1LVE9_COCIT,tr|A0A0J6YGJ4|A0A0J6YGJ4_COCIT,tr|A0A0J8QVY4|A0A0J8QVY4_COCIT	3	0	2	1	;Cocci	2	100
LDESTGLIDYAK	tr|C5PHP6|C5PHP6_COCP7,tr|A0A0J6EYH5|A0A0J6EYH5_COCPO,tr|E9DDH8|E9DDH8_COCPS,tr|A0A0J8RKZ6|A0A0J8RKZ6_COCIT,tr|J3KI22|J3KI22_COCIM,tr|A0A6C1M6L0|A0A6C1M6L0_COCIT,tr|A0A0J6XX94|A0A0J6XX94_COCIT,tr|A0A0J8R4G6|A0A0J8R4G6_COCIT	6	4	1	1	;Cocci	3	0
LDGATNALDNVDAR	tr|E9D602|E9D602_COCPS	1	0	1	0	;Cocci	1	0
LDKEYAGITGVPSFTK	tr|C5PGG6|C5PGG6_COCP7,tr|A0A0J6I190|A0A0J6I190_COCPO,tr|E9CW97|E9CW97_COCPS,tr|A0A0J8RUK7|A0A0J8RUK7_COCIT,tr|A0A0E1RYH2|A0A0E1RYH2_COCIM,tr|A0A6C1M5U7|A0A6C1M5U7_COCIT,tr|A0A0J6Y314|A0A0J6Y314_COCIT	4	0	2	2	;Cocci	2	100
LDKTEADQIKER	tr|Q0MYP6|Q0MYP6_COCPO,tr|C5P1S8|C5P1S8_COCP7,tr|E9D8X2|E9D8X2_COCPS,tr|A0A0J6FA47|A0A0J6FA47_COCPO,tr|J3KDH2|J3KDH2_COCIM,tr|A0A0J6YA05|A0A0J6YA05_COCIT,tr|A0A6C1LP85|A0A6C1LP85_COCIT,tr|A0A0J8R6P7|A0A0J8R6P7_COCIT	3	0	2	1	;Cocci	2	0
LDTLVYVPLPNEAER	tr|C5PDL7|C5PDL7_COCP7,tr|E9D1A7|E9D1A7_COCPS,tr|A0A0J6FSK3|A0A0J6FSK3_COCPO,tr|A0A0E1RV78|A0A0E1RV78_COCIM,tr|A0A6C1LNF1|A0A6C1LNF1_COCIT,tr|A0A0J8TVN6|A0A0J8TVN6_COCIT,tr|A0A0J7BFS1|A0A0J7BFS1_COCIT	4	0	3	1	;Cocci	2	0
LDTSLDEIINTTR	tr|A0A0J6FBI1|A0A0J6FBI1_COCPO,tr|C5P6A8|C5P6A8_COCP7,tr|E9DIS7|E9DIS7_COCPS,tr|A0A0J8S0C7|A0A0J8S0C7_COCIT,tr|J3K358|J3K358_COCIM,tr|A0A0J8TLJ9|A0A0J8TLJ9_COCIT,tr|A0A0J7AYU1|A0A0J7AYU1_COCIT,tr|A0A6C1LXR4|A0A6C1LXR4_COCIT	7	2	3	2	;Cocci	3	0
LDVTPTTVSFSGHSSTK	tr|C5P6A6|C5P6A6_COCP7,tr|E9DIS9|E9DIS9_COCPS,tr|A0A0J6F8S2|A0A0J6F8S2_COCPO,tr|A0A0J8S2H6|A0A0J8S2H6_COCIT,tr|J3K360|J3K360_COCIM,tr|A0A6C1M7S1|A0A6C1M7S1_COCIT,tr|A0A0J8QR26|A0A0J8QR26_COCIT,tr|A0A0J6Y4G4|A0A0J6Y4G4_COCIT	2	0	1	1	;Cocci	2	0
LDYVLALK	tr|C5PIV6|C5PIV6_COCP7,tr|E9D4L0|E9D4L0_COCPS,tr|A0A0J6EZY9|A0A0J6EZY9_COCPO,tr|A0A0J8RHQ8|A0A0J8RHQ8_COCIT,tr|A0A0J6XXR9|A0A0J6XXR9_COCIT,tr|J3KGW0|J3KGW0_COCIM,tr|A0A0J8U494|A0A0J8U494_COCIT,tr|A0A6C1MAH7|A0A6C1MAH7_COCIT	1	1	0	0	;Cocci	1	0
LEAQAYELEQR	tr|A0A0J6F9U4|A0A0J6F9U4_COCPO,tr|C5P077|C5P077_COCP7,tr|E9DIJ6|E9DIJ6_COCPS,tr|A0A0J8RXT2|A0A0J8RXT2_COCIT,tr|J3KD88|J3KD88_COCIM,tr|A0A6C1LUF9|A0A6C1LUF9_COCIT,tr|A0A0J6YCB5|A0A0J6YCB5_COCIT,tr|A0A0J8QT39|A0A0J8QT39_COCIT	3	2	0	1	;Cocci	2	0
LEAQFQEEVFQLEK	tr|C5P7Y1|C5P7Y1_COCP7,tr|A0A0J6F398|A0A0J6F398_COCPO,tr|E9CT05|E9CT05_COCPS,tr|A0A0J8RG32|A0A0J8RG32_COCIT,tr|J3K800|J3K800_COCIM,tr|A0A6C1LZY2|A0A6C1LZY2_COCIT,tr|A0A0J6Y9K7|A0A0J6Y9K7_COCIT,tr|A0A0J8QKY1|A0A0J8QKY1_COCIT	1	0	1	0	;Cocci	1	0
LEDVSDVDFVIEAVPEIPDLK	tr|C5P3U4|C5P3U4_COCP7,tr|Q0MYP7|Q0MYP7_COCPO,tr|E9D6X4|E9D6X4_COCPS,tr|A0A0J6IAM3|A0A0J6IAM3_COCPO,tr|A0A0J8S2H0|A0A0J8S2H0_COCIT,tr|J3K5W6|J3K5W6_COCIM,tr|A0A0J6YIU9|A0A0J6YIU9_COCIT,tr|A0A6C1M031|A0A6C1M031_COCIT,tr|A0A0J8QVD7|A0A0J8QVD7_COCIT	3	1	1	1	;Cocci	3	100
LEFAVYPAPR	tr|C5PGI9|C5PGI9_COCP7,tr|A0A0J6F4J5|A0A0J6F4J5_COCPO,tr|E9CWC2|E9CWC2_COCPS,tr|J3KJ65|J3KJ65_COCIM,tr|A0A6C1MAA9|A0A6C1MAA9_COCIT,tr|A0A0J6Y416|A0A0J6Y416_COCIT	3	3	0	0	;Cocci	1	0
LEFGPGESSGGFVTTSR	tr|C5PIZ9|C5PIZ9_COCP7,tr|E9D633|E9D633_COCPS,tr|A0A0J8RK95|A0A0J8RK95_COCIT,tr|J3KGR3|J3KGR3_COCIM,tr|A0A6C1MED9|A0A6C1MED9_COCIT,tr|A0A0J6XZG0|A0A0J6XZG0_COCIT,tr|A0A0J8RCX1|A0A0J8RCX1_COCIT	5	0	3	2	;Cocci	2	94.118
LENVPSPDFGLFSDILIGTIR	tr|C5PB47|C5PB47_COCP7,tr|A0A0J6FJD6|A0A0J6FJD6_COCPO,tr|E9DHW4|E9DHW4_COCPS,tr|J3K3X1|J3K3X1_COCIM,tr|A0A6C1M205|A0A6C1M205_COCIT,tr|A0A0J8R5V2|A0A0J8R5V2_COCIT	1	0	1	0	;Cocci	1	100
LEQFVFDVFPLTPLAK	tr|C5PAY6|C5PAY6_COCP7,tr|A0A0J6FKR9|A0A0J6FKR9_COCPO,tr|E9DHN5|E9DHN5_COCPS,tr|A0A0J8UK11|A0A0J8UK11_COCIT,tr|J3K419|J3K419_COCIM,tr|A0A0J7B841|A0A0J7B841_COCIT,tr|A0A6C1LWR2|A0A6C1LWR2_COCIT	1	0	1	0	;Cocci	1	100
LEQSLSYGLER	tr|C5PJ06|C5PJ06_COCP7,tr|A0A0J6F8F3|A0A0J6F8F3_COCPO,tr|E9DCQ1|E9DCQ1_COCPS,tr|A0A0J8S2E9|A0A0J8S2E9_COCIT,tr|J3K4E6|J3K4E6_COCIM,tr|A0A6C1LX70|A0A6C1LX70_COCIT,tr|A0A0J6YHB7|A0A0J6YHB7_COCIT	1	0	1	0	;Cocci	1	0
LESGNFSWGSEGIAR	tr|A0A0J6IFA6|A0A0J6IFA6_COCPO,tr|E9DFH2|E9DFH2_COCPS,tr|A0A0J8UE71|A0A0J8UE71_COCIT,tr|J3KEM9|J3KEM9_COCIM,tr|A0A6C1M314|A0A6C1M314_COCIT,tr|A0A0J6Y937|A0A0J6Y937_COCIT,tr|A0A0J8QXR9|A0A0J8QXR9_COCIT	8	3	3	2	;Cocci	3	0
LETDNVEDVR	sp|C5PA86|ARO1_COCP7,tr|A0A0J6IL76|A0A0J6IL76_COCPO,tr|E9CXP4|E9CXP4_COCPS,tr|J3KB89|J3KB89_COCIM,tr|A0A6C1LHE6|A0A6C1LHE6_COCIT,tr|A0A0J8QHM1|A0A0J8QHM1_COCIT	1	0	1	0	;Cocci	1	0
LEVGTETILDK	tr|C5P9Q5|C5P9Q5_COCP7,tr|E9CZ28|E9CZ28_COCPS,tr|A0A0J6FID7|A0A0J6FID7_COCPO	1	1	0	0	;Cocci	1	0
LFAFVEYESR	tr|C5P8G5|C5P8G5_COCP7,tr|A0A0J6FWJ3|A0A0J6FWJ3_COCPO,tr|E9D0I9|E9D0I9_COCPS,tr|J3KD34|J3KD34_COCIM,tr|A0A6C1LPT8|A0A6C1LPT8_COCIT,tr|A0A0J6YMY4|A0A0J6YMY4_COCIT,tr|A0A0J8RE12|A0A0J8RE12_COCIT	6	3	2	1	;Cocci	3	0
LFAIAFTK	sp|C5P7X2|RS3A_COCP7,tr|A0A0J6FAU4|A0A0J6FAU4_COCPO,tr|E9CT18|E9CT18_COCPS,sp|Q1DTL7|RS3A_COCIM,tr|A0A0J8U7D8|A0A0J8U7D8_COCIT,tr|A0A6C1M218|A0A6C1M218_COCIT,tr|A0A0J6Y6S1|A0A0J6Y6S1_COCIT,tr|A0A0J8QRX4|A0A0J8QRX4_COCIT	3	3	0	0	;Cocci	1	0
LFEYAQQNNFAIPAVNVTSSSTAVAALEAAR	tr|C5P9P0|C5P9P0_COCP7,tr|Q0MYQ0|Q0MYQ0_COCPO,tr|A0A0J6FUB0|A0A0J6FUB0_COCPO,tr|E9CZ07|E9CZ07_COCPS,tr|A0A0J8UCS3|A0A0J8UCS3_COCIT,tr|A0A0E1RWS3|A0A0E1RWS3_COCIM,tr|A0A0J7BCR2|A0A0J7BCR2_COCIT,tr|A0A6C1LSD3|A0A6C1LSD3_COCIT,tr|A0A0J8U0J2|A0A0J8U0J2_COCIT	4	0	2	2	;Cocci	2	100
LFGVTTLDVVR	tr|Q0MYP8|Q0MYP8_COCPO,tr|C5P2E2|C5P2E2_COCP7,tr|C5PC34|C5PC34_COCP7,tr|E9D7V9|E9D7V9_COCPS,tr|A0A0J6F1E9|A0A0J6F1E9_COCPO,tr|A0A0J6FKM5|A0A0J6FKM5_COCPO,tr|E9CS21|E9CS21_COCPS,tr|J3KFM6|J3KFM6_COCIM,tr|J3KLN3|J3KLN3_COCIM,tr|A0A6C1LUP5|A0A6C1LUP5_COCIT,tr|A0A0J8QYC2|A0A0J8QYC2_COCIT,tr|A0A0J7BIJ5|A0A0J7BIJ5_COCIT,tr|A0A0J6YD23|A0A0J6YD23_COCIT,tr|A0A6C1M318|A0A6C1M318_COCIT	4	3	1	0	;Cocci	2	0
LFPFYVAPDDIEEVPK	tr|C5P0Y6|C5P0Y6_COCP7,tr|A0A0J6FJ49|A0A0J6FJ49_COCPO,tr|E9DE17|E9DE17_COCPS,tr|A0A0E1RYH5|A0A0E1RYH5_COCIM,tr|A0A0J6Y8N2|A0A0J6Y8N2_COCIT,tr|A0A6C1LTF2|A0A6C1LTF2_COCIT	1	0	1	0	;Cocci	1	0
LFQVEYSLEAIK	tr|C5PJK4|C5PJK4_COCP7,tr|A0A0J6FHZ7|A0A0J6FHZ7_COCPO,tr|E9DEX6|E9DEX6_COCPS,tr|A0A0J8RJQ3|A0A0J8RJQ3_COCIT,tr|J3K500|J3K500_COCIM,tr|A0A0J8QMV7|A0A0J8QMV7_COCIT,tr|A0A0J6YFY9|A0A0J6YFY9_COCIT,tr|A0A6C1LWI7|A0A6C1LWI7_COCIT	3	3	0	0	;Cocci	1	0
LGANSLLDLIVFGR	tr|C5P333|C5P333_COCP7,tr|Q0MYN8|Q0MYN8_COCPO,tr|A0A0J6F263|A0A0J6F263_COCPO,tr|E9CUF3|E9CUF3_COCPS,tr|A0A0J8RXX6|A0A0J8RXX6_COCIT,tr|A0A0J6YRK3|A0A0J6YRK3_COCIT,tr|J3KL57|J3KL57_COCIM,tr|A0A6C1LZP2|A0A6C1LZP2_COCIT,tr|A0A0J8R9V8|A0A0J8R9V8_COCIT	10	3	4	3	;Cocci	3	0
LGASFVPVR	tr|C5PB01|C5PB01_COCP7,tr|A0A0J6FGN3|A0A0J6FGN3_COCPO,tr|E9DHQ2|E9DHQ2_COCPS,tr|A0A0J8RUQ9|A0A0J8RUQ9_COCIT,tr|A0A0E1RVN6|A0A0E1RVN6_COCIM,tr|A0A0J6YGV7|A0A0J6YGV7_COCIT,tr|A0A6C1LRU9|A0A6C1LRU9_COCIT,tr|A0A0J8R351|A0A0J8R351_COCIT	1	1	0	0	;Cocci	1	0
LGAVASESSICSGFGVDMLK	tr|C5P6P5|C5P6P5_COCP7,tr|A0A0J6F9C1|A0A0J6F9C1_COCPO,tr|E9CYF8|E9CYF8_COCPS	6	0	3	3	;Cocci	2	0
LGDEQLLYNNIVR	tr|C5PAQ7|C5PAQ7_COCP7,tr|A0A0J6F8I3|A0A0J6F8I3_COCPO,tr|E9DCT6|E9DCT6_COCPS,sp|Q1DP77|EIF3C_COCIM,tr|A0A0J6YH91|A0A0J6YH91_COCIT,tr|A0A6C1LWH9|A0A6C1LWH9_COCIT	1	0	1	0	;Cocci	1	0
LGEAAGQGLGNVTK	tr|C5P7L5|C5P7L5_COCP7,tr|A0A0J6I718|A0A0J6I718_COCPO,tr|E9CTN7|E9CTN7_COCPS,tr|A0A0J8RLR3|A0A0J8RLR3_COCIT,tr|J3K7N7|J3K7N7_COCIM,tr|A0A0J6Y6B9|A0A0J6Y6B9_COCIT,tr|A0A6C1LZL5|A0A6C1LZL5_COCIT,tr|A0A0J8U1I3|A0A0J8U1I3_COCIT	1	0	1	0	;Cocci	1	0
LGEMPADQGFPAYLGAK	tr|C5P4G3|C5P4G3_COCP7,tr|E9CSR3|E9CSR3_COCPS,tr|J3K854|J3K854_COCIM,tr|A0A0J6Y962|A0A0J6Y962_COCIT,tr|A0A6C1LV02|A0A6C1LV02_COCIT	2	0	1	1	;Cocci	2	100
LGESGILSLEEGIVDFTTEEGKK	tr|C5P397|C5P397_COCP7,tr|A0A0J6EU62|A0A0J6EU62_COCPO,tr|E9CR44|E9CR44_COCPS,tr|A0A0J8RN38|A0A0J8RN38_COCIT,tr|J3KLC7|J3KLC7_COCIM,tr|A0A0J6YRX0|A0A0J6YRX0_COCIT,tr|A0A6C1M2N5|A0A6C1M2N5_COCIT,tr|A0A0J8R7Y9|A0A0J8R7Y9_COCIT	1	0	0	1	;Cocci	1	0
LGEVTISSDAFFPFVDNVFR	tr|A0A0J6FPB1|A0A0J6FPB1_COCPO,tr|E9D1T3|E9D1T3_COCPS	4	0	3	1	;Cocci	2	90
LGGIPHDTYGMTTLSIR	tr|C5PHJ9|C5PHJ9_COCP7,tr|A0A0J6F8D2|A0A0J6F8D2_COCPO,tr|A0A0J8RDW1|A0A0J8RDW1_COCIT,tr|A0A0E1RYB5|A0A0E1RYB5_COCIM,tr|A0A6C1M2V7|A0A6C1M2V7_COCIT,tr|A0A0J6XXE5|A0A0J6XXE5_COCIT,tr|A0A0J8QKA5|A0A0J8QKA5_COCIT	1	0	1	0	;Cocci	1	100
LGGLDSLFEGLEQELETGFSDFER	tr|A0A0J6FD17|A0A0J6FD17_COCPO,tr|E9D7J3|E9D7J3_COCPS,tr|A0A0J6YFI7|A0A0J6YFI7_COCIT	12	0	7	5	;Cocci	2	0
LGGSSLLGCVVYGR	tr|C5P410|C5P410_COCP7,tr|A0A0J6F6L7|A0A0J6F6L7_COCPO,tr|E9D6M7|E9D6M7_COCPS	4	3	0	1	;Cocci	2	0
LGGTVTAFVAGAGAK	tr|C5PBT6|C5PBT6_COCP7,tr|Q0MYP2|Q0MYP2_COCPO,tr|A0A0J6IG12|A0A0J6IG12_COCPO,tr|E9D8A7|E9D8A7_COCPS,tr|J3KF67|J3KF67_COCIM	5	3	1	1	;Cocci	3	0
LGLDEDFVGVEEPEGEFTLTEAAETDEGTR	tr|C5P6X6|C5P6X6_COCP7,tr|A0A0J6FC96|A0A0J6FC96_COCPO,tr|E9DAN8|E9DAN8_COCPS,tr|A0A0J8S036|A0A0J8S036_COCIT,tr|J3K716|J3K716_COCIM,tr|A0A0J6Y8C3|A0A0J6Y8C3_COCIT,tr|A0A6C1LZ62|A0A6C1LZ62_COCIT	1	0	1	0	;Cocci	1	93.333
LGLGDTITR	tr|C5P6P5|C5P6P5_COCP7,tr|A0A0J6F9C1|A0A0J6F9C1_COCPO,tr|E9CYF8|E9CYF8_COCPS	3	2	1	0	;Cocci	2	0
LGPESFYFVTNAGR	tr|C5P5H8|C5P5H8_COCP7,tr|E9DIC3|E9DIC3_COCPS,tr|A0A0J6FCG3|A0A0J6FCG3_COCPO,tr|A0A0J8RNR9|A0A0J8RNR9_COCIT,tr|A0A0D8JTJ0|A0A0D8JTJ0_COCIM,tr|A0A6C1M152|A0A6C1M152_COCIT,tr|A0A0J8R8G9|A0A0J8R8G9_COCIT,tr|A0A0J6Y611|A0A0J6Y611_COCIT	1	0	1	0	;Cocci	1	0
LGPNGVEEILPVGK	tr|Q0MYP8|Q0MYP8_COCPO,tr|C5PC34|C5PC34_COCP7,tr|E9D7V9|E9D7V9_COCPS,tr|A0A0J6FKM5|A0A0J6FKM5_COCPO,tr|J3KFM6|J3KFM6_COCIM,tr|A0A6C1LUP5|A0A6C1LUP5_COCIT,tr|A0A0J8QYC2|A0A0J8QYC2_COCIT,tr|A0A0J6YD23|A0A0J6YD23_COCIT	4	1	3	0	;Cocci	2	0
LGPQQQQQQR	tr|C5PCV3|C5PCV3_COCP7,tr|A0A0J6FQF4|A0A0J6FQF4_COCPO,tr|E9D217|E9D217_COCPS,tr|A0A0J8RQV6|A0A0J8RQV6_COCIT,tr|A0A0J6YJ33|A0A0J6YJ33_COCIT,tr|J3K1K2|J3K1K2_COCIM,tr|A0A6C1LMN6|A0A6C1LMN6_COCIT,tr|A0A0J8R2W2|A0A0J8R2W2_COCIT	3	0	3	0	;Cocci	1	0
LGQASVESGKPER	tr|C5P4K8|C5P4K8_COCP7,tr|A0A0J6I7U0|A0A0J6I7U0_COCPO,tr|E9CSK5|E9CSK5_COCPS,tr|J3K894|J3K894_COCIM,tr|A0A6C1M4Z2|A0A6C1M4Z2_COCIT	3	2	0	1	;Cocci	2	0
LGQIVNGLLQGEEIDVQEAIASLPR	tr|C5P5K7|C5P5K7_COCP7,tr|A0A0J6I8X6|A0A0J6I8X6_COCPO,tr|E9DB71|E9DB71_COCPS,tr|A0A0J8S2S1|A0A0J8S2S1_COCIT,tr|J3K9C1|J3K9C1_COCIM,tr|A0A6C1M3H3|A0A6C1M3H3_COCIT,tr|A0A0J8TH13|A0A0J8TH13_COCIT,tr|A0A0J6Y638|A0A0J6Y638_COCIT	1	0	1	0	;Cocci	1	0
LGQQYPGQFQNLR	tr|E9DAY2|E9DAY2_COCPS	1	0	1	0	;Cocci	1	0
LGSEAPNFK	tr|C5P489|C5P489_COCP7,tr|A0A0J6FDV6|A0A0J6FDV6_COCPO,tr|E9D6C5|E9D6C5_COCPS,tr|A0A0J8RS76|A0A0J8RS76_COCIT,tr|A0A0E1RX47|A0A0E1RX47_COCIM,tr|A0A0J7BAJ9|A0A0J7BAJ9_COCIT,tr|A0A6C1LRV8|A0A6C1LRV8_COCIT,tr|A0A0J8R1C4|A0A0J8R1C4_COCIT	2	1	1	0	;Cocci	2	0
LGSLIGR	tr|C5P7Y1|C5P7Y1_COCP7,tr|A0A0J6F398|A0A0J6F398_COCPO,tr|E9CT05|E9CT05_COCPS,tr|A0A0J8RG32|A0A0J8RG32_COCIT,tr|J3K800|J3K800_COCIM,tr|A0A6C1LZY2|A0A6C1LZY2_COCIT,tr|A0A0J6Y9K7|A0A0J6Y9K7_COCIT,tr|A0A0J8QKY1|A0A0J8QKY1_COCIT	1	1	0	0	;Cocci	1	0
LGSTAIGVATSEGVVLGVEK	tr|C5PJK4|C5PJK4_COCP7,tr|A0A0J6FHZ7|A0A0J6FHZ7_COCPO,tr|E9DEX6|E9DEX6_COCPS,tr|A0A0J8RJQ3|A0A0J8RJQ3_COCIT,tr|J3K500|J3K500_COCIM,tr|A0A0J8QMV7|A0A0J8QMV7_COCIT,tr|A0A0J6YFY9|A0A0J6YFY9_COCIT,tr|A0A6C1LWI7|A0A6C1LWI7_COCIT	4	2	2	0	;Cocci	2	100
LGSTNLTVR	tr|C5PD02|C5PD02_COCP7,tr|A0A0J6FN19|A0A0J6FN19_COCPO,tr|E9D290|E9D290_COCPS,tr|A0A0J8RRK5|A0A0J8RRK5_COCIT,tr|J3K1Q4|J3K1Q4_COCIM,tr|A0A6C1LQD9|A0A6C1LQD9_COCIT,tr|A0A0J8R309|A0A0J8R309_COCIT	1	0	1	0	;Cocci	1	0
LGTLDNPILVK	tr|C5P1H5|C5P1H5_COCP7,tr|E9D9C3|E9D9C3_COCPS,tr|A0A0J6FMF3|A0A0J6FMF3_COCPO,tr|A0A0J8RV44|A0A0J8RV44_COCIT,tr|J3KDT1|J3KDT1_COCIM,tr|A0A0J6YCE6|A0A0J6YCE6_COCIT,tr|A0A6C1LUZ6|A0A6C1LUZ6_COCIT,tr|A0A0J8QZK9|A0A0J8QZK9_COCIT	8	3	3	2	;Cocci	3	0
LGTVVHKK	tr|C5PFX2|C5PFX2_COCP7,tr|A0A0J6F3S6|A0A0J6F3S6_COCPO,tr|E9CVJ3|E9CVJ3_COCPS,tr|A0A0J8RR86|A0A0J8RR86_COCIT,tr|A0A0J6Y1U9|A0A0J6Y1U9_COCIT,tr|J3KJQ3|J3KJQ3_COCIM,tr|A0A6C1M7E4|A0A6C1M7E4_COCIT,tr|A0A0J8QV27|A0A0J8QV27_COCIT	1	0	0	1	;Cocci	1	0
LHFFMVGFAPLTSR	tr|A0A0J6FFA5|A0A0J6FFA5_COCPO,tr|C5P5I9|C5P5I9_COCP7,tr|E9DID7|E9DID7_COCPS,tr|A0A0E1RWA2|A0A0E1RWA2_COCIM,tr|A0A0J6YBC1|A0A0J6YBC1_COCIT,tr|A0A6C1M1A2|A0A6C1M1A2_COCIT	3	1	0	2	;Cocci	2	0
LIAPQTLVMGQEPR	tr|A0A0J6FAD4|A0A0J6FAD4_COCPO,tr|C5P1L4|C5P1L4_COCP7,tr|E9D968|E9D968_COCPS,tr|A0A0J8RWM7|A0A0J8RWM7_COCIT,tr|J3KDP1|J3KDP1_COCIM,tr|A0A0J8U1C1|A0A0J8U1C1_COCIT,tr|A0A0J6YC75|A0A0J6YC75_COCIT,tr|A0A6C1LSU0|A0A6C1LSU0_COCIT	1	0	1	0	;Cocci	1	0
LIAQVVSSITSSLR	tr|C5PGI9|C5PGI9_COCP7,tr|A0A0J6F4J5|A0A0J6F4J5_COCPO,tr|E9CWC2|E9CWC2_COCPS,tr|J3KJ65|J3KJ65_COCIM,tr|A0A6C1MAA9|A0A6C1MAA9_COCIT,tr|A0A0J6Y416|A0A0J6Y416_COCIT	5	1	2	2	;Cocci	3	0
LIAQVVSSVTASLR	tr|C5P7T9|C5P7T9_COCP7,tr|A0A0J6FAQ2|A0A0J6FAQ2_COCPO,tr|E9CT64|E9CT64_COCPS,tr|A0A0J8RFX9|A0A0J8RFX9_COCIT,tr|J3K7U9|J3K7U9_COCIM,tr|A0A6C1LZ97|A0A6C1LZ97_COCIT,tr|A0A0J6Y8N0|A0A0J6Y8N0_COCIT,tr|A0A0J8QNL1|A0A0J8QNL1_COCIT	7	1	3	3	;Cocci	3	0
LIDNAIQYGK	tr|A0A0J6I8A0|A0A0J6I8A0_COCPO,tr|C5P500|C5P500_COCP7,tr|E9DBN7|E9DBN7_COCPS,tr|J3K8N4|J3K8N4_COCIM,tr|A0A6C1M0R2|A0A6C1M0R2_COCIT,tr|A0A0J6Y9U2|A0A0J6Y9U2_COCIT	5	3	2	0	;Cocci	2	0
LIEFPSVLLPSDITSGSIVDITVSR	tr|C5P6Q3|C5P6Q3_COCP7,tr|E9D443|E9D443_COCPS,tr|A0A0J6F1R5|A0A0J6F1R5_COCPO,tr|A0A0J8S426|A0A0J8S426_COCIT,tr|J3K6R5|J3K6R5_COCIM,tr|A0A6C1M3A2|A0A6C1M3A2_COCIT,tr|A0A0J8TTW0|A0A0J8TTW0_COCIT,tr|A0A0J7AZD6|A0A0J7AZD6_COCIT	1	0	1	0	;Cocci	1	96
LIEIDDER	tr|C5PGD6|C5PGD6_COCP7,tr|A0A0J6F7V1|A0A0J6F7V1_COCPO,tr|E9CW64|E9CW64_COCPS,tr|A0A0J8RUN2|A0A0J8RUN2_COCIT,tr|J3KJA8|J3KJA8_COCIM,tr|A0A0J8QXV2|A0A0J8QXV2_COCIT,tr|A0A0J6Y473|A0A0J6Y473_COCIT,tr|A0A6C1M5R2|A0A6C1M5R2_COCIT	2	1	1	0	;Cocci	2	0
LIEVFGAGTAAIVSPVR	tr|C5P8J6|C5P8J6_COCP7,tr|A0A0J6FK45|A0A0J6FK45_COCPO,tr|E9D0N0|E9D0N0_COCPS	11	5	3	3	;Cocci	3	100
LIFEFGENEFFTNK	tr|C5P7Y1|C5P7Y1_COCP7,tr|A0A0J6F398|A0A0J6F398_COCPO,tr|E9CT05|E9CT05_COCPS,tr|A0A0J8RG32|A0A0J8RG32_COCIT,tr|J3K800|J3K800_COCIM,tr|A0A6C1LZY2|A0A6C1LZY2_COCIT,tr|A0A0J6Y9K7|A0A0J6Y9K7_COCIT,tr|A0A0J8QKY1|A0A0J8QKY1_COCIT	4	2	1	1	;Cocci	3	0
LIGLSANGLK	tr|C5P489|C5P489_COCP7,tr|A0A0J6FDV6|A0A0J6FDV6_COCPO,tr|E9D6C5|E9D6C5_COCPS,tr|A0A0J8RS76|A0A0J8RS76_COCIT,tr|A0A0E1RX47|A0A0E1RX47_COCIM,tr|A0A0J7BAJ9|A0A0J7BAJ9_COCIT,tr|A0A6C1LRV8|A0A6C1LRV8_COCIT,tr|A0A0J8R1C4|A0A0J8R1C4_COCIT	1	1	0	0	;Cocci	1	0
LIGSPAGYVGYEDAGQLTEAVR	tr|C5P5L4|C5P5L4_COCP7,tr|A0A0J6FGI1|A0A0J6FGI1_COCPO,tr|E9DB64|E9DB64_COCPS	1	0	1	0	;Cocci	1	100
LIGSPCAIR	tr|C5P161|C5P161_COCP7,tr|E9DDY8|E9DDY8_COCPS,tr|A0A0J6IEN9|A0A0J6IEN9_COCPO,tr|A0A0J8UG66|A0A0J8UG66_COCIT,tr|J3KE37|J3KE37_COCIM,tr|A0A0J7B4R4|A0A0J7B4R4_COCIT,tr|A0A6C1LMF3|A0A6C1LMF3_COCIT	1	1	0	0	;Cocci	1	0
LILGADSPAITEK	tr|C5PAS0|C5PAS0_COCP7,tr|A0A0J6FKH1|A0A0J6FKH1_COCPO,tr|E9DCW0|E9DCW0_COCPS	2	2	0	0	;Cocci	1	0
LILIAANCPPLR	tr|A0A0J6FMN2|A0A0J6FMN2_COCPO,tr|C5P1C6|C5P1C6_COCP7,tr|E9D9K2|E9D9K2_COCPS,tr|A0A0J8RQN7|A0A0J8RQN7_COCIT,tr|A0A0D8JUN0|A0A0D8JUN0_COCIM,tr|A0A6C1LRV5|A0A6C1LRV5_COCIT,tr|A0A0J6YAL9|A0A0J6YAL9_COCIT	4	0	2	2	;Cocci	2	0
LILIESR	tr|A0A0J6FL77|A0A0J6FL77_COCPO,tr|C5P187|C5P187_COCP7,tr|E9DDM3|E9DDM3_COCPS,tr|A0A0J8UG27|A0A0J8UG27_COCIT,tr|J3KE08|J3KE08_COCIM,tr|A0A6C1M2E2|A0A6C1M2E2_COCIT,tr|A0A0J6YAS7|A0A0J6YAS7_COCIT	4	1	2	1	;Cocci	3	0
LIMSYPASTGR	tr|C5P489|C5P489_COCP7,tr|A0A0J6FDV6|A0A0J6FDV6_COCPO,tr|E9D6C5|E9D6C5_COCPS,tr|A0A0J8RS76|A0A0J8RS76_COCIT,tr|A0A0E1RX47|A0A0E1RX47_COCIM,tr|A0A0J7BAJ9|A0A0J7BAJ9_COCIT,tr|A0A6C1LRV8|A0A6C1LRV8_COCIT,tr|A0A0J8R1C4|A0A0J8R1C4_COCIT	2	0	2	0	;Cocci	1	0
LINDSVPDTIDER	tr|C5PHL0|C5PHL0_COCP7,tr|A0A0J6EYA8|A0A0J6EYA8_COCPO,tr|E9CVF0|E9CVF0_COCPS,tr|I9NLC0|I9NLC0_COCIM,tr|A0A0J8S5M0|A0A0J8S5M0_COCIT,tr|A0A6C1M2C3|A0A6C1M2C3_COCIT,tr|A0A0J6XZP6|A0A0J6XZP6_COCIT	6	1	3	2	;Cocci	3	0
LINDTTAIALGYGITK	tr|C5P5D8|C5P5D8_COCP7	9	3	3	3	;Cocci	3	0
LINSSEVQSALR	tr|C5P4K8|C5P4K8_COCP7,tr|A0A0J6I7U0|A0A0J6I7U0_COCPO,tr|E9CSK5|E9CSK5_COCPS,tr|J3K894|J3K894_COCIM,tr|A0A6C1M4Z2|A0A6C1M4Z2_COCIT	7	3	3	1	;Cocci	3	0
LINSSEVQSALREPK	tr|C5P4K8|C5P4K8_COCP7,tr|A0A0J6I7U0|A0A0J6I7U0_COCPO,tr|E9CSK5|E9CSK5_COCPS,tr|J3K894|J3K894_COCIM,tr|A0A6C1M4Z2|A0A6C1M4Z2_COCIT	9	0	7	2	;Cocci	2	0
LIQADLNQLSISAVEK	tr|C5P2Y5|C5P2Y5_COCP7,tr|E9CU45|E9CU45_COCPS,tr|A0A0J6F4M9|A0A0J6F4M9_COCPO,tr|J3KL13|J3KL13_COCIM,tr|A0A0J6YRD8|A0A0J6YRD8_COCIT,tr|A0A6C1M2U5|A0A6C1M2U5_COCIT	3	0	3	0	;Cocci	1	0
LITSIPLETDPLILVWDLR	tr|C5P0A3|C5P0A3_COCP7,tr|A0A0J6FCB7|A0A0J6FCB7_COCPO,tr|E9DF82|E9DF82_COCPS,sp|Q1DX43|SEC31_COCIM,tr|A0A0D8JW13|A0A0D8JW13_COCIM,tr|A0A6C1LU74|A0A6C1LU74_COCIT,tr|A0A0J8R2E4|A0A0J8R2E4_COCIT,tr|A0A0J6YC50|A0A0J6YC50_COCIT	2	0	1	1	;Cocci	2	100
LITVATLVDR	tr|C5P8D3|C5P8D3_COCP7,tr|A0A0J6FTB7|A0A0J6FTB7_COCPO,tr|E9D3S4|E9D3S4_COCPS,tr|A0A0J8RBN3|A0A0J8RBN3_COCIT,tr|A0A0D8JWX2|A0A0D8JWX2_COCIM,tr|A0A0J6YJE4|A0A0J6YJE4_COCIT,tr|A0A6C1LLI0|A0A6C1LLI0_COCIT,tr|A0A0J8TVX9|A0A0J8TVX9_COCIT	5	2	1	2	;Cocci	3	0
LIVAGTSAYSR	tr|C5PHP6|C5PHP6_COCP7,tr|A0A0J6EYH5|A0A0J6EYH5_COCPO,tr|E9DDH8|E9DDH8_COCPS,tr|A0A0J8RKZ6|A0A0J8RKZ6_COCIT,tr|J3KI22|J3KI22_COCIM,tr|A0A6C1M6L0|A0A6C1M6L0_COCIT,tr|A0A0J6XX94|A0A0J6XX94_COCIT,tr|A0A0J8R4G6|A0A0J8R4G6_COCIT	1	1	0	0	;Cocci	1	0
LIVVFGATGNQGGSVVDAILQDPVLSK	tr|A0A0J6FGJ2|A0A0J6FGJ2_COCPO,tr|C5P497|C5P497_COCP7,tr|E9D6B6|E9D6B6_COCPS,tr|A0A0J6YEK0|A0A0J6YEK0_COCIT,tr|A0A0E1RVM0|A0A0E1RVM0_COCIM,tr|A0A0J8R3K8|A0A0J8R3K8_COCIT,tr|A0A6C1LPL1|A0A6C1LPL1_COCIT	3	0	3	0	;Cocci	1	0
LIWSTSFEAFLATK	tr|C5PG54|C5PG54_COCP7,tr|E9CVT9|E9CVT9_COCPS,tr|A0A0J6F7H5|A0A0J6F7H5_COCPO,tr|J3KJJ3|J3KJJ3_COCIM,tr|A0A0J6Y1K1|A0A0J6Y1K1_COCIT,tr|A0A6C1MGQ5|A0A6C1MGQ5_COCIT	1	0	1	0	;Cocci	1	0
LIYASITGYGQTGPYSNR	tr|C5P9Y9|C5P9Y9_COCP7,tr|A0A0J6FR31|A0A0J6FR31_COCPO,tr|E9CZE4|E9CZE4_COCPS	1	0	1	0	;Cocci	1	100
LIYDLQDQGGELCSLR	tr|A0A0J6EZ96|A0A0J6EZ96_COCPO,tr|C5PIB0|C5PIB0_COCP7,tr|E9DHD0|E9DHD0_COCPS,tr|A0A0J8RWG5|A0A0J8RWG5_COCIT,tr|J3KHD5|J3KHD5_COCIM,tr|A0A0J6Y0G9|A0A0J6Y0G9_COCIT,tr|A0A6C1MDB0|A0A6C1MDB0_COCIT,tr|A0A0J8QV60|A0A0J8QV60_COCIT	1	0	1	0	;Cocci	1	100
LKVPPAIAQFQNTLDR	tr|C5PFX2|C5PFX2_COCP7,tr|A0A0J6F3S6|A0A0J6F3S6_COCPO,tr|E9CVJ3|E9CVJ3_COCPS,tr|A0A0J8RR86|A0A0J8RR86_COCIT,tr|A0A0J6Y1U9|A0A0J6Y1U9_COCIT,tr|J3KJQ3|J3KJQ3_COCIM,tr|A0A6C1M7E4|A0A6C1M7E4_COCIT,tr|A0A0J8QV27|A0A0J8QV27_COCIT	1	0	1	0	;Cocci	1	100
LLAADPANADALK	tr|C5PBP4|C5PBP4_COCP7,tr|E9D8H7|E9D8H7_COCPS,tr|A0A0J6FMJ9|A0A0J6FMJ9_COCPO,tr|A0A0J8S6W9|A0A0J8S6W9_COCIT,tr|A0A0E1RXI5|A0A0E1RXI5_COCIM,tr|A0A0J6YC96|A0A0J6YC96_COCIT,tr|A0A6C1LY95|A0A6C1LY95_COCIT,tr|A0A0J8QN03|A0A0J8QN03_COCIT	1	0	1	0	;Cocci	1	0
LLAQGGTAVGTGLNTFK	tr|C5P6V2|C5P6V2_COCP7,tr|A0A0J6FDC8|A0A0J6FDC8_COCPO,tr|E9DAK5|E9DAK5_COCPS,tr|A0A0J8S312|A0A0J8S312_COCIT,tr|J3K6Z1|J3K6Z1_COCIM,tr|A0A0J6Y2R9|A0A0J6Y2R9_COCIT,tr|A0A6C1M3G7|A0A6C1M3G7_COCIT	4	1	3	0	;Cocci	2	100
LLATSTGTSGTGQR	tr|C5PEM6|C5PEM6_COCP7,tr|A0A0J6FAN0|A0A0J6FAN0_COCPO,tr|E9D5X4|E9D5X4_COCPS	3	0	3	0	;Cocci	1	0
LLAYLGDVAVNGSR	tr|C5PE04|C5PE04_COCP7,tr|E9D1T5|E9D1T5_COCPS	2	0	1	1	;Cocci	2	0
LLCSIADSFIYVVSR	tr|C5P0D6|C5P0D6_COCP7,tr|A0A0J6FJW3|A0A0J6FJW3_COCPO,tr|E9DF33|E9DF33_COCPS	2	0	1	1	;Cocci	2	0
LLDDYDAHR	tr|C5PFR6|C5PFR6_COCP7,tr|A0A0J6F612|A0A0J6F612_COCPO,tr|E9DJF4|E9DJF4_COCPS,tr|A0A0J8RTD3|A0A0J8RTD3_COCIT,tr|J3KJV0|J3KJV0_COCIM,tr|A0A6C1M4E8|A0A6C1M4E8_COCIT,tr|A0A0J6Y211|A0A0J6Y211_COCIT,tr|A0A0J8TRC0|A0A0J8TRC0_COCIT	3	3	0	0	;Cocci	1	0
LLDLLK	tr|E9CYA7|E9CYA7_COCPS	1	1	0	0	;Cocci	1	0
LLDNPLGLDDLR	tr|C5P873|C5P873_COCP7,tr|E9D411|E9D411_COCPS,tr|A0A0J6FPY7|A0A0J6FPY7_COCPO,tr|A0A0J8REK6|A0A0J8REK6_COCIT,tr|A0A0J6YI61|A0A0J6YI61_COCIT,tr|A0A0E1RWJ2|A0A0E1RWJ2_COCIM,tr|A0A6C1LMJ3|A0A6C1LMJ3_COCIT,tr|A0A0J8QM10|A0A0J8QM10_COCIT	6	3	2	1	;Cocci	3	0
LLDYAIAVETVTTSK	tr|C5P6G2|C5P6G2_COCP7,tr|A0A0J6I5L6|A0A0J6I5L6_COCPO,tr|E9CYS5|E9CYS5_COCPS,tr|A0A0E1RW58|A0A0E1RW58_COCIM,tr|A0A6C1LXT5|A0A6C1LXT5_COCIT,tr|A0A0J6Y6S4|A0A0J6Y6S4_COCIT	8	3	3	2	;Cocci	3	0
LLEAAGVEPQFEDGIR	tr|C5NZK3|C5NZK3_COCP7,tr|A0A0J6FLR3|A0A0J6FLR3_COCPO,tr|E9D4G1|E9D4G1_COCPS,tr|A0A0J8ULT8|A0A0J8ULT8_COCIT,tr|A0A0E1RVK4|A0A0E1RVK4_COCIM,tr|A0A6C1LPG8|A0A6C1LPG8_COCIT,tr|A0A0J8QS80|A0A0J8QS80_COCIT,tr|A0A0J6YQD7|A0A0J6YQD7_COCIT	3	0	3	0	;Cocci	1	0
LLEEDETLEQFLR	tr|C5PHL0|C5PHL0_COCP7,tr|A0A0J6EYA8|A0A0J6EYA8_COCPO,tr|E9CVF0|E9CVF0_COCPS,tr|I9NLC0|I9NLC0_COCIM,tr|A0A0J8S5M0|A0A0J8S5M0_COCIT,tr|A0A6C1M2C3|A0A6C1M2C3_COCIT,tr|A0A0J6XZP6|A0A0J6XZP6_COCIT	3	0	3	0	;Cocci	1	0
LLELGVPFTSK	tr|C5PJM7|C5PJM7_COCP7,tr|A0A0J6F7K8|A0A0J6F7K8_COCPO,tr|E9DEU6|E9DEU6_COCPS,tr|A0A0J8RH21|A0A0J8RH21_COCIT,tr|A0A0E1RVB4|A0A0E1RVB4_COCIM,tr|A0A0J6YD34|A0A0J6YD34_COCIT,tr|A0A6C1LQP6|A0A6C1LQP6_COCIT	4	2	2	0	;Cocci	2	0
LLEVVPESIHDR	tr|C5PG87|C5PG87_COCP7,tr|A0A0J6F458|A0A0J6F458_COCPO,tr|E9CVY9|E9CVY9_COCPS,tr|A0A0J8RUU5|A0A0J8RUU5_COCIT,tr|J3KJF3|J3KJF3_COCIM,tr|A0A0J6Y1G9|A0A0J6Y1G9_COCIT,tr|A0A6C1M5B6|A0A6C1M5B6_COCIT,tr|A0A0J8QUD5|A0A0J8QUD5_COCIT	2	0	1	1	;Cocci	2	0
LLFLGLDNAGK	tr|C5P0T2|C5P0T2_COCP7,tr|J3KEG4|J3KEG4_COCIM,tr|A0A6C1LTL3|A0A6C1LTL3_COCIT	3	3	0	0	;Cocci	1	0
LLGASVVAVEAGSR	tr|C5P0D6|C5P0D6_COCP7,tr|A0A0J6FJW3|A0A0J6FJW3_COCPO,tr|E9DF33|E9DF33_COCPS	5	4	0	1	;Cocci	2	0
LLGAYLHYVAEEPMTA	tr|E9DAE0|E9DAE0_COCPS	1	0	1	0	;Cocci	1	100
LLGHVTIAQGGVMPYIHQNLLPK	tr|C5P2M3|C5P2M3_COCP7,tr|E9CTA5|E9CTA5_COCPS,tr|A0A0J6F2L6|A0A0J6F2L6_COCPO,sp|Q1E5N1|H2A_COCIM,tr|A0A0J8UWV3|A0A0J8UWV3_COCIT,tr|A0A0J8QLJ8|A0A0J8QLJ8_COCIT,tr|A0A0J6YM20|A0A0J6YM20_COCIT,tr|A0A6C1M8U6|A0A6C1M8U6_COCIT	1	0	1	0	;Cocci	1	95.652
LLGLLSTDTLPR	tr|C5PAS3|C5PAS3_COCP7,tr|A0A0J6FKH5|A0A0J6FKH5_COCPO,tr|E9DJA4|E9DJA4_COCPS,tr|A0A0J8S291|A0A0J8S291_COCIT,tr|J3K4A2|J3K4A2_COCIM,tr|A0A0J7B8C8|A0A0J7B8C8_COCIT,tr|A0A6C1LWK0|A0A6C1LWK0_COCIT	2	0	1	1	;Cocci	2	0
LLGLSTTGVLSTVFPR	tr|C5P6V6|C5P6V6_COCP7,tr|A0A0J6F1X7|A0A0J6F1X7_COCPO,tr|E9DAL3|E9DAL3_COCPS,tr|A0A0J8USR8|A0A0J8USR8_COCIT,tr|J3K6Z6|J3K6Z6_COCIM,tr|A0A6C1LYX0|A0A6C1LYX0_COCIT,tr|A0A0J8R143|A0A0J8R143_COCIT,tr|A0A0J6Y5C3|A0A0J6Y5C3_COCIT	5	0	2	3	;Cocci	2	0
LLGPGLSK	tr|A0A0J6FGL8|A0A0J6FGL8_COCPO,tr|C5P5N8|C5P5N8_COCP7,tr|E9CUN5|E9CUN5_COCPS,tr|A0A0J8S322|A0A0J8S322_COCIT,tr|J3K9F0|J3K9F0_COCIM,tr|A0A0J7B2Y7|A0A0J7B2Y7_COCIT,tr|A0A6C1MB33|A0A6C1MB33_COCIT	2	2	0	0	;Cocci	1	0
LLGSPFQINFITEPR	tr|C5PGL6|C5PGL6_COCP7,tr|A0A0J6F4R0|A0A0J6F4R0_COCPO,tr|E9CWG5|E9CWG5_COCPS,tr|A0A0E1RYG2|A0A0E1RYG2_COCIM,tr|A0A6C1M4X1|A0A6C1M4X1_COCIT,tr|A0A0J6XYH1|A0A0J6XYH1_COCIT,tr|A0A0J8RC90|A0A0J8RC90_COCIT	2	0	2	0	;Cocci	1	0
LLGVEAGGDGIETGK	tr|C5P0D6|C5P0D6_COCP7,tr|A0A0J6FJW3|A0A0J6FJW3_COCPO,tr|E9DF33|E9DF33_COCPS	3	1	1	1	;Cocci	3	0
LLIQNQDEMLK	tr|C5P936|C5P936_COCP7,tr|E9CZR7|E9CZR7_COCPS,tr|A0A0J6FV09|A0A0J6FV09_COCPO,tr|A0A0J8S0E8|A0A0J8S0E8_COCIT,tr|J3KCF0|J3KCF0_COCIM,tr|A0A0J7BDJ2|A0A0J7BDJ2_COCIT,tr|A0A6C1LY71|A0A6C1LY71_COCIT	6	3	3	0	;Cocci	2	0
LLMSNGELTNILVSTDVTR	tr|C5PJ46|C5PJ46_COCP7,tr|E9DCI6|E9DCI6_COCPS,tr|A0A0J6IC37|A0A0J6IC37_COCPO,tr|A0A0J8RGZ5|A0A0J8RGZ5_COCIT,tr|A0A0J6YF96|A0A0J6YF96_COCIT,tr|J3K4J5|J3K4J5_COCIM,tr|A0A6C1LX30|A0A6C1LX30_COCIT,tr|A0A0J8U1T7|A0A0J8U1T7_COCIT	3	0	3	0	;Cocci	1	100
LLPLYEQLLIQLK	tr|C5P8V3|C5P8V3_COCP7,tr|A0A0J6FJN7|A0A0J6FJN7_COCPO,tr|E9D129|E9D129_COCPS,tr|A0A0J8RV60|A0A0J8RV60_COCIT,tr|A0A0E1RYN8|A0A0E1RYN8_COCIM,tr|A0A6C1LN32|A0A6C1LN32_COCIT,tr|A0A0J6YKV7|A0A0J6YKV7_COCIT,tr|A0A0J8QIX2|A0A0J8QIX2_COCIT	1	1	0	0	;Cocci	1	0
LLQFAGLGTFLPAR	tr|C5PHN2|C5PHN2_COCP7,tr|E9DDK3|E9DDK3_COCPS,tr|A0A0J6F8I0|A0A0J6F8I0_COCPO,tr|A0A0E1S4Q1|A0A0E1S4Q1_COCIM,tr|A0A6C1MJN6|A0A6C1MJN6_COCIT,tr|A0A0J8U0Z6|A0A0J8U0Z6_COCIT,tr|A0A0J6XZM4|A0A0J6XZM4_COCIT	2	0	2	0	;Cocci	1	0
LLQINNGVFVR	tr|C5PAQ5|C5PAQ5_COCP7,tr|E9DCT4|E9DCT4_COCPS,tr|A0A0J6FKE6|A0A0J6FKE6_COCPO,tr|A0A0J8UU60|A0A0J8UU60_COCIT,tr|J3K4C3|J3K4C3_COCIM,tr|A0A6C1LX85|A0A6C1LX85_COCIT,tr|A0A0J8R622|A0A0J8R622_COCIT,tr|A0A0J6YEZ5|A0A0J6YEZ5_COCIT	1	0	1	0	;Cocci	1	0
LLQLAGVQDIYTSSSGSTK	tr|C5PJD5|C5PJD5_COCP7,tr|E9DC65|E9DC65_COCPS,tr|A0A0J6FIB1|A0A0J6FIB1_COCPO,tr|A0A0J8RHF4|A0A0J8RHF4_COCIT,tr|J3K4T1|J3K4T1_COCIM,tr|A0A0J6YHV8|A0A0J6YHV8_COCIT,tr|A0A6C1M0Z7|A0A6C1M0Z7_COCIT,tr|A0A0J8R947|A0A0J8R947_COCIT	9	3	3	3	;Cocci	3	100
LLQQILQQSVADVER	tr|A0A0J6F9U4|A0A0J6F9U4_COCPO,tr|C5P077|C5P077_COCP7,tr|E9DIJ6|E9DIJ6_COCPS,tr|A0A0J8RXT2|A0A0J8RXT2_COCIT,tr|J3KD88|J3KD88_COCIM,tr|A0A6C1LUF9|A0A6C1LUF9_COCIT,tr|A0A0J6YCB5|A0A0J6YCB5_COCIT,tr|A0A0J8QT39|A0A0J8QT39_COCIT	9	1	4	4	;Cocci	3	0
LLSDFFDGK	tr|C5P2X4|C5P2X4_COCP7,tr|E9CTX8|E9CTX8_COCPS,tr|A0A0J6F4P0|A0A0J6F4P0_COCPO,tr|A0A0J8UVR6|A0A0J8UVR6_COCIT,tr|A0A0E1S092|A0A0E1S092_COCIM,tr|A0A6C1M325|A0A6C1M325_COCIT,tr|A0A0J6YPZ4|A0A0J6YPZ4_COCIT,tr|A0A0J8U3G0|A0A0J8U3G0_COCIT	1	0	1	0	;Cocci	1	0
LLSSLQNEIVEIR	tr|C5P508|C5P508_COCP7,tr|A0A0J6I8A7|A0A0J6I8A7_COCPO,tr|E9DBP7|E9DBP7_COCPS	9	3	3	3	;Cocci	3	0
LLTAPLNPADINQIQGVYPTKPR	tr|C5P3J5|C5P3J5_COCP7,tr|A0A0J6FET0|A0A0J6FET0_COCPO	1	0	1	0	;Cocci	1	95.652
LLTQSTSLPLLR	tr|C5P8Z6|C5P8Z6_COCP7,tr|E9CZJ5|E9CZJ5_COCPS,tr|A0A0J6FVX1|A0A0J6FVX1_COCPO,tr|A0A0E1RWZ2|A0A0E1RWZ2_COCIM,tr|A0A6C1LNJ8|A0A6C1LNJ8_COCIT	1	0	1	0	;Cocci	1	0
LLVAQGVSGSVLDR	tr|C5P1N4|C5P1N4_COCP7,tr|E9D934|E9D934_COCPS,tr|A0A0J6FKM6|A0A0J6FKM6_COCPO,tr|A0A0J8UN27|A0A0J8UN27_COCIT,tr|J3KDL6|J3KDL6_COCIM,tr|A0A0J8R6T6|A0A0J8R6T6_COCIT,tr|A0A0J7B449|A0A0J7B449_COCIT,tr|A0A6C1LW69|A0A6C1LW69_COCIT	6	2	3	1	;Cocci	3	0
LLVEFGK	tr|A0A0J6I8A0|A0A0J6I8A0_COCPO,tr|C5P500|C5P500_COCP7,tr|E9DBN7|E9DBN7_COCPS,tr|J3K8N4|J3K8N4_COCIM,tr|A0A6C1M0R2|A0A6C1M0R2_COCIT,tr|A0A0J6Y9U2|A0A0J6Y9U2_COCIT	1	1	0	0	;Cocci	1	0
LLVEKDDYDDGSYGPVLVR	tr|C5PJM7|C5PJM7_COCP7,tr|A0A0J6F7K8|A0A0J6F7K8_COCPO,tr|E9DEU6|E9DEU6_COCPS,tr|A0A0J8RH21|A0A0J8RH21_COCIT,tr|A0A0E1RVB4|A0A0E1RVB4_COCIM,tr|A0A0J6YD34|A0A0J6YD34_COCIT,tr|A0A6C1LQP6|A0A6C1LQP6_COCIT	1	0	1	0	;Cocci	1	100
LLVPVNLK	tr|C5P6G1|C5P6G1_COCP7,tr|E9CYS6|E9CYS6_COCPS,tr|A0A0E1S0I4|A0A0E1S0I4_COCIM,tr|A0A6C1M7Y6|A0A6C1M7Y6_COCIT,tr|A0A0J6Y7S0|A0A0J6Y7S0_COCIT	1	1	0	0	;Cocci	1	0
LLYNGLYFSPER	tr|C5PA74|C5PA74_COCP7,tr|A0A0J6FQR9|A0A0J6FQR9_COCPO,tr|E9CXM7|E9CXM7_COCPS,tr|A0A0J8RCU2|A0A0J8RCU2_COCIT,tr|J3KBA3|J3KBA3_COCIM,tr|A0A0J7BC14|A0A0J7BC14_COCIT	3	0	2	1	;Cocci	2	0
LNDPHQAATYIDSALR	tr|A0A0J6FUQ1|A0A0J6FUQ1_COCPO,tr|E9D065|E9D065_COCPS	2	0	1	1	;Cocci	2	0
LNEYQVIAR	tr|E9DFB8|E9DFB8_COCPS,tr|A0A0J8RL63|A0A0J8RL63_COCIT,tr|J3KEI6|J3KEI6_COCIM,tr|A0A0J6YDJ4|A0A0J6YDJ4_COCIT,tr|A0A6C1LXQ0|A0A6C1LXQ0_COCIT,tr|A0A0J8QYV1|A0A0J8QYV1_COCIT	6	2	2	2	;Cocci	3	0
LNFDDNAEFR	tr|C5P3R4|C5P3R4_COCP7,tr|A0A0J6IAT4|A0A0J6IAT4_COCPO,tr|E9D716|E9D716_COCPS,tr|A0A0J8S381|A0A0J8S381_COCIT,tr|A0A0J7B9W6|A0A0J7B9W6_COCIT,tr|A0A0E1RW45|A0A0E1RW45_COCIM,tr|A0A6C1LV83|A0A6C1LV83_COCIT,tr|A0A0J8R6E2|A0A0J8R6E2_COCIT	2	1	1	0	;Cocci	2	0
LNFSDLSLK	tr|C5PCW3|C5PCW3_COCP7,tr|A0A0J6FEY3|A0A0J6FEY3_COCPO	1	1	0	0	;Cocci	1	0
LNIYVFGEGSSGELGLGTAK	tr|C5P3N7|C5P3N7_COCP7,tr|A0A0J6FIW5|A0A0J6FIW5_COCPO,tr|E9DED7|E9DED7_COCPS,tr|A0A0J8S158|A0A0J8S158_COCIT,tr|J3K5N2|J3K5N2_COCIM,tr|A0A0J6YIN1|A0A0J6YIN1_COCIT,tr|A0A6C1M094|A0A6C1M094_COCIT,tr|A0A0J8TT52|A0A0J8TT52_COCIT	1	0	1	0	;Cocci	1	95
LNLSDPAAELSTSFR	tr|C5PF93|C5PF93_COCP7,tr|A0A0J6F0T1|A0A0J6F0T1_COCPO,tr|E9D5C7|E9D5C7_COCPS,tr|A0A0J8RW39|A0A0J8RW39_COCIT,tr|A0A0J6XWX4|A0A0J6XWX4_COCIT,tr|A0A0E1RY01|A0A0E1RY01_COCIM,tr|A0A6C1M988|A0A6C1M988_COCIT,tr|A0A0J8QWY7|A0A0J8QWY7_COCIT	7	2	3	2	;Cocci	3	0
LNLVQNTAVTGDYLFSGLER	tr|E9DAY2|E9DAY2_COCPS	1	0	1	0	;Cocci	1	94.737
LNQILR	tr|Q0MYQ1|Q0MYQ1_COCPO,tr|C5PEE4|C5PEE4_COCP7,tr|A0A0J6I9S7|A0A0J6I9S7_COCPO	1	1	0	0	;Cocci	1	0
LNQLPELEDFLR	tr|C5PE03|C5PE03_COCP7,tr|E9D1T4|E9D1T4_COCPS,tr|J3K2N3|J3K2N3_COCIM,tr|A0A6C1LUA1|A0A6C1LUA1_COCIT	1	0	1	0	;Cocci	1	0
LNVLHWHITDTQSWPVEVR	sp|E9DFH0|HEX1_COCPS,tr|C5P0L7|C5P0L7_COCP7,tr|A0A0J6FM39|A0A0J6FM39_COCPO	1	0	0	1	;Cocci	1	94.737
LNWATGGGLSDR	tr|C5PAZ1|C5PAZ1_COCP7,tr|E9DHP1|E9DHP1_COCPS,tr|J3K414|J3K414_COCIM,tr|A0A0J6YEP9|A0A0J6YEP9_COCIT,tr|A0A6C1LZI2|A0A6C1LZI2_COCIT	2	1	1	0	;Cocci	2	0
LNYIINDLGFDAGFNYK	tr|C5P873|C5P873_COCP7,tr|E9D411|E9D411_COCPS,tr|A0A0J6FPY7|A0A0J6FPY7_COCPO,tr|A0A0J8REK6|A0A0J8REK6_COCIT,tr|A0A0J6YI61|A0A0J6YI61_COCIT,tr|A0A0E1RWJ2|A0A0E1RWJ2_COCIM,tr|A0A6C1LMJ3|A0A6C1LMJ3_COCIT,tr|A0A0J8QM10|A0A0J8QM10_COCIT	1	0	1	0	;Cocci	1	88.235
LPALGTPQEFPK	tr|E9DHV0|E9DHV0_COCPS	1	0	1	0	;Cocci	1	0
LPAPAEETQPGDGFER	tr|C5P2K5|C5P2K5_COCP7,tr|A0A0J6HYG4|A0A0J6HYG4_COCPO,tr|E9CRL5|E9CRL5_COCPS	1	0	1	0	;Cocci	1	0
LPDFIGSDVR	tr|A0A0J6IKH2|A0A0J6IKH2_COCPO,tr|C5P871|C5P871_COCP7,tr|Q0MYP0|Q0MYP0_COCPO,tr|E9D415|E9D415_COCPS,tr|A0A0J8REL0|A0A0J8REL0_COCIT,tr|J3KAP7|J3KAP7_COCIM,tr|A0A6C1LMG6|A0A6C1LMG6_COCIT,tr|A0A0J6YI65|A0A0J6YI65_COCIT	5	0	3	2	;Cocci	2	0
LPIPGWVDTVK	tr|C5P1G8|C5P1G8_COCP7,tr|A0A0J6FIE4|A0A0J6FIE4_COCPO,tr|E9D9D8|E9D9D8_COCPS,tr|A0A0J8UND6|A0A0J8UND6_COCIT,tr|A0A0E1RYX3|A0A0E1RYX3_COCIM,tr|A0A0J6YAF8|A0A0J6YAF8_COCIT,tr|A0A6C1LWX6|A0A6C1LWX6_COCIT,tr|A0A0J8QZM5|A0A0J8QZM5_COCIT	1	1	0	0	;Cocci	1	0
LPLLETLYEK	tr|C5PGI0|C5PGI0_COCP7,tr|A0A0J6F7Z7|A0A0J6F7Z7_COCPO,tr|A0A0J6Y147|A0A0J6Y147_COCIT,tr|A0A0J8TU55|A0A0J8TU55_COCIT,tr|A0A6C1M1S0|A0A6C1M1S0_COCIT	1	0	0	1	;Cocci	1	0
LPVYLFVPIDVPDLMTDSSR	tr|C5PA69|C5PA69_COCP7,tr|E9CXL9|E9CXL9_COCPS	1	0	1	0	;Cocci	1	0
LQAFVNAGQLLALK	tr|E9D731|E9D731_COCPS	1	0	1	0	;Cocci	1	0
LQDFLGSGNPLVLALNLGTSFR	tr|C5P6V6|C5P6V6_COCP7,tr|A0A0J6F1X7|A0A0J6F1X7_COCPO,tr|E9DAL3|E9DAL3_COCPS,tr|A0A0J8USR8|A0A0J8USR8_COCIT,tr|J3K6Z6|J3K6Z6_COCIM,tr|A0A6C1LYX0|A0A6C1LYX0_COCIT,tr|A0A0J8R143|A0A0J8R143_COCIT,tr|A0A0J6Y5C3|A0A0J6Y5C3_COCIT	3	0	3	0	;Cocci	1	0
LQDPTVADTINPSTYK	tr|C5NZJ8|C5NZJ8_COCP7,tr|E9D4F4|E9D4F4_COCPS,tr|J3K0R9|J3K0R9_COCIM,tr|A0A6C1LS36|A0A6C1LS36_COCIT,tr|A0A0J8QRN0|A0A0J8QRN0_COCIT,tr|A0A0J6YL87|A0A0J6YL87_COCIT	1	0	1	0	;Cocci	1	0
LQEGQEGTGNPSPK	tr|C5PD02|C5PD02_COCP7,tr|A0A0J6FN19|A0A0J6FN19_COCPO,tr|E9D290|E9D290_COCPS,tr|A0A0J8RRK5|A0A0J8RRK5_COCIT,tr|J3K1Q4|J3K1Q4_COCIM,tr|A0A6C1LQD9|A0A6C1LQD9_COCIT,tr|A0A0J8R309|A0A0J8R309_COCIT	1	0	1	0	;Cocci	1	0
LQINIVIEDEK	tr|A0A0J6FFC5|A0A0J6FFC5_COCPO,tr|C5P5L5|C5P5L5_COCP7,tr|E9DB63|E9DB63_COCPS,tr|J3K9C8|J3K9C8_COCIM,tr|A0A6C1LXT7|A0A6C1LXT7_COCIT,tr|A0A0J6YAS8|A0A0J6YAS8_COCIT,tr|A0A0J8QKM6|A0A0J8QKM6_COCIT	1	0	1	0	;Cocci	1	0
LQNAPSLALLAR	tr|C5P9N4|C5P9N4_COCP7,tr|A0A0J6FRI0|A0A0J6FRI0_COCPO,tr|E9CZ01|E9CZ01_COCPS	2	0	2	0	;Cocci	1	0
LQTGGPDGDLGSNEILLGR	tr|C5PHJ9|C5PHJ9_COCP7,tr|A0A0J6F8D2|A0A0J6F8D2_COCPO,tr|A0A0J8RDW1|A0A0J8RDW1_COCIT,tr|A0A0E1RYB5|A0A0E1RYB5_COCIM,tr|A0A6C1M2V7|A0A6C1M2V7_COCIT,tr|A0A0J6XXE5|A0A0J6XXE5_COCIT,tr|A0A0J8QKA5|A0A0J8QKA5_COCIT	1	0	1	0	;Cocci	1	100
LQVIASAGVAELAANVSSK	tr|A0A0J6FV79|A0A0J6FV79_COCPO,tr|C5P8Y7|C5P8Y7_COCP7,tr|E9D183|E9D183_COCPS,tr|A0A0J8RWU3|A0A0J8RWU3_COCIT,tr|J3KCL4|J3KCL4_COCIM,tr|A0A6C1LYC3|A0A6C1LYC3_COCIT,tr|A0A0J6YKQ1|A0A0J6YKQ1_COCIT	1	0	1	0	;Cocci	1	0
LRDCLPLIVFIR	tr|C5PIU5|C5PIU5_COCP7,tr|E9D4M4|E9D4M4_COCPS,tr|A0A0J6F7P0|A0A0J6F7P0_COCPO,tr|A0A0J8RHS1|A0A0J8RHS1_COCIT,tr|A0A0E1RY35|A0A0E1RY35_COCIM,tr|A0A0J6XXT7|A0A0J6XXT7_COCIT,tr|A0A6C1M4A7|A0A6C1M4A7_COCIT,tr|A0A0J8RCP3|A0A0J8RCP3_COCIT	2	0	1	1	;Cocci	2	0
LRNELVEQAIELNR	sp|C5P436|MIC60_COCP7,tr|A0A0J6FGT2|A0A0J6FGT2_COCPO,tr|E9D6J2|E9D6J2_COCPS,tr|A0A0J8UH24|A0A0J8UH24_COCIT,tr|A0A0E1RVL0|A0A0E1RVL0_COCIM,tr|A0A0J6YED1|A0A0J6YED1_COCIT,tr|A0A6C1LXN1|A0A6C1LXN1_COCIT,tr|A0A0J8R553|A0A0J8R553_COCIT	1	0	1	0	;Cocci	1	0
LRPSLQPGTILILLAGR	tr|C5P5K8|C5P5K8_COCP7,tr|E9DB70|E9DB70_COCPS,tr|A0A0J6FCK0|A0A0J6FCK0_COCPO,tr|A0A0J8S4G9|A0A0J8S4G9_COCIT,tr|J3K9C2|J3K9C2_COCIM,tr|A0A0J7B2V7|A0A0J7B2V7_COCIT,tr|A0A6C1LWA2|A0A6C1LWA2_COCIT,tr|A0A0J8QNW2|A0A0J8QNW2_COCIT	3	0	2	1	;Cocci	2	94.118
LRVDEVQGK	sp|C5P7X2|RS3A_COCP7,tr|A0A0J6FAU4|A0A0J6FAU4_COCPO,tr|E9CT18|E9CT18_COCPS,sp|Q1DTL7|RS3A_COCIM,tr|A0A0J8U7D8|A0A0J8U7D8_COCIT,tr|A0A6C1M218|A0A6C1M218_COCIT,tr|A0A0J6Y6S1|A0A0J6Y6S1_COCIT,tr|A0A0J8QRX4|A0A0J8QRX4_COCIT	1	0	1	0	;Cocci	1	0
LSAFVGAIAVGDLVK	tr|E9DH56|E9DH56_COCPS,tr|A0A0J8S5J5|A0A0J8S5J5_COCIT,tr|A0A0J6YNJ4|A0A0J6YNJ4_COCIT,tr|J3K0E9|J3K0E9_COCIM,tr|A0A6C1LP70|A0A6C1LP70_COCIT	6	2	2	2	;Cocci	3	0
LSAVASEITSANPNILTK	tr|E9DEX0|E9DEX0_COCPS	3	2	1	0	;Cocci	2	0
LSDITGDPEYGR	sp|E9CXX8|MNS1B_COCPS,tr|Q3HYC1|Q3HYC1_COCPO,tr|C5PAF0|C5PAF0_COCP7,tr|A0A0J6FHL5|A0A0J6FHL5_COCPO,tr|A0A0J8RCD3|A0A0J8RCD3_COCIT,tr|J3KB31|J3KB31_COCIM,tr|A0A6C1LH80|A0A6C1LH80_COCIT,tr|A0A0J6YK94|A0A0J6YK94_COCIT,tr|A0A0J8QHS8|A0A0J8QHS8_COCIT	5	1	3	1	;Cocci	3	0
LSEEVTASDVEEAVR	tr|A0A0J6F5N7|A0A0J6F5N7_COCPO,tr|C5PHG8|C5PHG8_COCP7,tr|E9CV40|E9CV40_COCPS,tr|A0A0J8RFP7|A0A0J8RFP7_COCIT,tr|A0A0E1RZJ6|A0A0E1RZJ6_COCIM,tr|A0A6C1M5U8|A0A6C1M5U8_COCIT,tr|A0A0J7AUD6|A0A0J7AUD6_COCIT,tr|A0A0J8QNK4|A0A0J8QNK4_COCIT	2	0	2	0	;Cocci	1	0
LSEIEAPEVVPGDILQVEEGTIIPADGR	tr|C5P7T2|C5P7T2_COCP7,tr|A0A0J6FAP4|A0A0J6FAP4_COCPO,tr|E9CT78|E9CT78_COCPS,tr|A0A0E1RVX1|A0A0E1RVX1_COCIM,tr|A0A0J7B0S6|A0A0J7B0S6_COCIT,tr|A0A6C1LW83|A0A6C1LW83_COCIT,tr|A0A0J8QRQ7|A0A0J8QRQ7_COCIT	3	0	3	0	;Cocci	1	96.429
LSELTANVGELER	sp|C5P436|MIC60_COCP7,tr|A0A0J6FGT2|A0A0J6FGT2_COCPO,tr|E9D6J2|E9D6J2_COCPS,tr|A0A0J8UH24|A0A0J8UH24_COCIT,tr|A0A0E1RVL0|A0A0E1RVL0_COCIM,tr|A0A0J6YED1|A0A0J6YED1_COCIT,tr|A0A6C1LXN1|A0A6C1LXN1_COCIT,tr|A0A0J8R553|A0A0J8R553_COCIT	6	1	2	3	;Cocci	3	0
LSFSVTPAEVER	tr|A0A0J6IKH2|A0A0J6IKH2_COCPO,tr|C5P871|C5P871_COCP7,tr|Q0MYP0|Q0MYP0_COCPO,tr|E9D415|E9D415_COCPS,tr|A0A0J8REL0|A0A0J8REL0_COCIT,tr|J3KAP7|J3KAP7_COCIM,tr|A0A6C1LMG6|A0A6C1LMG6_COCIT,tr|A0A0J6YI65|A0A0J6YI65_COCIT	7	2	3	2	;Cocci	3	0
LSGAATEGGADVFELGYFK	tr|A0A0J6F6T4|A0A0J6F6T4_COCPO,tr|C5PFI9|C5PFI9_COCP7,tr|E9DAH0|E9DAH0_COCPS,tr|A0A0J8RSB6|A0A0J8RSB6_COCIT,tr|J3KJZ2|J3KJZ2_COCIM,tr|A0A0J8RBU9|A0A0J8RBU9_COCIT,tr|A0A0J6XZQ0|A0A0J6XZQ0_COCIT,tr|A0A6C1M3Y5|A0A6C1M3Y5_COCIT	2	0	2	0	;Cocci	1	0
LSGDACGELVQNLR	tr|C5PB73|C5PB73_COCP7,tr|E9DI07|E9DI07_COCPS	1	0	1	0	;Cocci	1	0
LSGGVAVIK	tr|C5P7S3|C5P7S3_COCP7,tr|E9CT89|E9CT89_COCPS,tr|O94110|O94110_COCIT,tr|J3K7T8|J3K7T8_COCIM,tr|A0A0J8QN89|A0A0J8QN89_COCIT,tr|A0A0J6Y8K6|A0A0J6Y8K6_COCIT	1	1	0	0	;Cocci	1	0
LSGQLSTISR	tr|C5P4N3|C5P4N3_COCP7,tr|E9DB86|E9DB86_COCPS,tr|A0A0J6F3T2|A0A0J6F3T2_COCPO,tr|A0A0J8RF13|A0A0J8RF13_COCIT,tr|J3K8C6|J3K8C6_COCIM,tr|A0A0J6YA52|A0A0J6YA52_COCIT,tr|A0A6C1M9X0|A0A6C1M9X0_COCIT	1	0	1	0	;Cocci	1	0
LSGTGSSGATIR	tr|C5P9Q1|C5P9Q1_COCP7,tr|E9CZ23|E9CZ23_COCPS	3	1	1	1	;Cocci	3	0
LSIPLDLEVR	tr|C5PA69|C5PA69_COCP7,tr|E9CXL9|E9CXL9_COCPS	1	1	0	0	;Cocci	1	0
LSLRGEAVVLMGK	tr|C5P0U7|C5P0U7_COCP7,tr|A0A0J6FN93|A0A0J6FN93_COCPO,tr|E9DE71|E9DE71_COCPS,tr|J3KEF3|J3KEF3_COCIM,tr|A0A0J8R1Q4|A0A0J8R1Q4_COCIT,tr|A0A0J6YDR7|A0A0J6YDR7_COCIT,tr|A0A6C1LQ65|A0A6C1LQ65_COCIT	1	0	1	0	;Cocci	1	0
LSLSGAQNDQLREEISATGLGR	tr|C5PGH8|C5PGH8_COCP7,tr|A0A0J6EWY2|A0A0J6EWY2_COCPO,tr|E9CWA9|E9CWA9_COCPS,tr|A0A0J8UXF1|A0A0J8UXF1_COCIT,tr|A0A0E1RYG7|A0A0E1RYG7_COCIM,tr|A0A6C1M575|A0A6C1M575_COCIT,tr|A0A0J6Y432|A0A0J6Y432_COCIT,tr|A0A0J8QWT3|A0A0J8QWT3_COCIT	1	0	1	0	;Cocci	1	0
LSLVLPHETIYK	tr|C5P103|C5P103_COCP7,tr|E9DDR0|E9DDR0_COCPS,tr|A0A0J6FLK5|A0A0J6FLK5_COCPO,tr|A0A0J8RNS1|A0A0J8RNS1_COCIT,tr|A0A0E1S3I0|A0A0E1S3I0_COCIM,tr|A0A6C1LTF0|A0A6C1LTF0_COCIT,tr|A0A0J6YB54|A0A0J6YB54_COCIT,tr|A0A0J8R1H0|A0A0J8R1H0_COCIT	1	0	1	0	;Cocci	1	0
LSMSQDVPLLVEYGLEGSGSLR	tr|C5P0S9|C5P0S9_COCP7,tr|A0A0J6FJD3|A0A0J6FJD3_COCPO,tr|E9DEA2|E9DEA2_COCPS,tr|J0HGE3|J0HGE3_COCIM,tr|A0A6C1M2U1|A0A6C1M2U1_COCIT,tr|A0A0J7B5C4|A0A0J7B5C4_COCIT,tr|A0A0J8TUX0|A0A0J8TUX0_COCIT	1	0	1	0	;Cocci	1	0
LSNVAYPITSK	tr|A0A0J6I1W7|A0A0J6I1W7_COCPO,tr|E9CWZ3|E9CWZ3_COCPS,tr|J3KIQ8|J3KIQ8_COCIM,tr|A0A0J6XY52|A0A0J6XY52_COCIT,tr|A0A6C1M1N6|A0A6C1M1N6_COCIT	7	4	2	1	;Cocci	3	0
LSPGGGATEMAVSVR	tr|A0A0J6ILJ6|A0A0J6ILJ6_COCPO,tr|C5PA39|C5PA39_COCP7,tr|E9CXI1|E9CXI1_COCPS,tr|A0A0J8RDW7|A0A0J8RDW7_COCIT,tr|J3KBE4|J3KBE4_COCIM,tr|A0A0J6YG67|A0A0J6YG67_COCIT,tr|A0A6C1LMI9|A0A6C1LMI9_COCIT,tr|A0A0J8QKY4|A0A0J8QKY4_COCIT	2	0	2	0	;Cocci	1	0
LSQIAIEFQK	tr|C5PJI5|C5PJI5_COCP7,tr|A0A0J6F7Q7|A0A0J6F7Q7_COCPO,tr|E9DF01|E9DF01_COCPS,tr|A0A0J8RGX5|A0A0J8RGX5_COCIT,tr|A0A0D8JU56|A0A0D8JU56_COCIM,tr|A0A0J7B995|A0A0J7B995_COCIT,tr|A0A6C1LWK7|A0A6C1LWK7_COCIT,tr|A0A0J8QMS6|A0A0J8QMS6_COCIT	1	0	1	0	;Cocci	1	0
LSTGLPELLAR	tr|C5P0D6|C5P0D6_COCP7,tr|A0A0J6FJW3|A0A0J6FJW3_COCPO,tr|E9DF33|E9DF33_COCPS	7	3	2	2	;Cocci	3	0
LSTIALALGPER	tr|C5P956|C5P956_COCP7,tr|E9CZU0|E9CZU0_COCPS,tr|A0A0J6IMU4|A0A0J6IMU4_COCPO,tr|J3KCD0|J3KCD0_COCIM,tr|A0A0J6YKF5|A0A0J6YKF5_COCIT,tr|A0A6C1LNE2|A0A6C1LNE2_COCIT	5	0	2	3	;Cocci	2	0
LSTTEIENMINEAAK	tr|C5P2X4|C5P2X4_COCP7,tr|E9CTX8|E9CTX8_COCPS,tr|A0A0J6F4P0|A0A0J6F4P0_COCPO,tr|A0A0J8UVR6|A0A0J8UVR6_COCIT,tr|A0A0E1S092|A0A0E1S092_COCIM,tr|A0A6C1M325|A0A6C1M325_COCIT,tr|A0A0J6YPZ4|A0A0J6YPZ4_COCIT,tr|A0A0J8U3G0|A0A0J8U3G0_COCIT	2	2	0	0	;Cocci	1	0
LTDDEVDEMIR	tr|C5P390|C5P390_COCP7,tr|A0A0J6EU71|A0A0J6EU71_COCPO,tr|E9CR31|E9CR31_COCPS,tr|A0A0J8RN30|A0A0J8RN30_COCIT,tr|J3KLB7|J3KLB7_COCIM,tr|A0A6C1M3G3|A0A6C1M3G3_COCIT,tr|A0A0J6YSN7|A0A0J6YSN7_COCIT,tr|A0A0J8R9N3|A0A0J8R9N3_COCIT	3	0	2	1	;Cocci	2	0
LTDEFAGDFNR	tr|C5P7S3|C5P7S3_COCP7,tr|E9CT89|E9CT89_COCPS,tr|O94110|O94110_COCIT,tr|J3K7T8|J3K7T8_COCIM,tr|A0A0J8QN89|A0A0J8QN89_COCIT,tr|A0A0J6Y8K6|A0A0J6Y8K6_COCIT	11	4	2	5	;Cocci	3	0
LTDIIK	tr|E9DEX0|E9DEX0_COCPS	1	1	0	0	;Cocci	1	0
LTELLDLDEAETEK	tr|C5PIM9|C5PIM9_COCP7,tr|A0A0J6I3X8|A0A0J6I3X8_COCPO,tr|E9D4V8|E9D4V8_COCPS,tr|A0A0J8RKP6|A0A0J8RKP6_COCIT,tr|J3KH22|J3KH22_COCIM,tr|A0A6C1M7G0|A0A6C1M7G0_COCIT,tr|A0A0J6XZX3|A0A0J6XZX3_COCIT	1	0	1	0	;Cocci	1	0
LTESLSNQLFTLTSNISR	tr|C5P8N3|C5P8N3_COCP7,tr|E9D0T1|E9D0T1_COCPS,tr|A0A0J6FVL6|A0A0J6FVL6_COCPO,tr|A0A0J8RQ82|A0A0J8RQ82_COCIT,tr|A0A0E1RYQ3|A0A0E1RYQ3_COCIM,tr|A0A6C1LNS1|A0A6C1LNS1_COCIT,tr|A0A0J6YL58|A0A0J6YL58_COCIT,tr|A0A0J8QIN7|A0A0J8QIN7_COCIT	1	0	1	0	;Cocci	1	0
LTFECVCGDGTVPK	tr|C5PBJ1|C5PBJ1_COCP7,tr|Q308S2|Q308S2_COCPS,tr|A0A0J6FHD7|A0A0J6FHD7_COCPO,tr|A0A0J8UUF7|A0A0J8UUF7_COCIT,tr|J3K3I9|J3K3I9_COCIM,tr|A0A6C1LXI4|A0A6C1LXI4_COCIT,tr|A0A0J8RA46|A0A0J8RA46_COCIT,tr|A0A0J6YAX1|A0A0J6YAX1_COCIT	8	2	5	1	;Cocci	3	0
LTFVLSGIR	tr|C5P503|C5P503_COCP7,tr|E9DBP2|E9DBP2_COCPS,tr|A0A0J6I8A4|A0A0J6I8A4_COCPO,tr|A0A0J8RDP4|A0A0J8RDP4_COCIT,tr|J3K8N6|J3K8N6_COCIM,tr|A0A6C1M072|A0A6C1M072_COCIT,tr|A0A0J6YAK2|A0A0J6YAK2_COCIT,tr|A0A0J8QQM6|A0A0J8QQM6_COCIT	3	1	1	1	;Cocci	3	0
LTGELSGWTAPK	tr|C5PFT5|C5PFT5_COCP7,tr|Q0MYP5|Q0MYP5_COCPO,tr|A0A0J6EW04|A0A0J6EW04_COCPO,tr|E9CVD1|E9CVD1_COCPS	3	2	1	0	;Cocci	2	0
LTLADTFCASLFSR	tr|C5P261|C5P261_COCP7,tr|A0A0J6F3F7|A0A0J6F3F7_COCPO,tr|A0A0J8RXN1|A0A0J8RXN1_COCIT,tr|J3KLX5|J3KLX5_COCIM,tr|A0A0J8QW90|A0A0J8QW90_COCIT,tr|A0A0J6Y0S5|A0A0J6Y0S5_COCIT,tr|A0A6C1M7F4|A0A6C1M7F4_COCIT	8	2	3	3	;Cocci	3	0
LTLDFETNK	tr|C5P042|C5P042_COCP7,tr|E9DIF2|E9DIF2_COCPS,tr|A0A0J8RZK7|A0A0J8RZK7_COCIT,tr|A0A0E1RX21|A0A0E1RX21_COCIM,tr|A0A0J6YBR0|A0A0J6YBR0_COCIT,tr|A0A6C1LWH4|A0A6C1LWH4_COCIT,tr|A0A0J8TQT6|A0A0J8TQT6_COCIT	2	2	0	0	;Cocci	1	0
LTMAELAEAADEGR	tr|C5P8J6|C5P8J6_COCP7,tr|A0A0J6FK45|A0A0J6FK45_COCPO,tr|E9D0N0|E9D0N0_COCPS	2	2	0	0	;Cocci	1	0
LTNLLGMPQPPTR	tr|A0A0J6FJ94|A0A0J6FJ94_COCPO,tr|C5P0V7|C5P0V7_COCP7,tr|E9DE60|E9DE60_COCPS,sp|Q1DXU0|EIF3A_COCIM,tr|A0A0J8S1A1|A0A0J8S1A1_COCIT,tr|A0A0D8JVT6|A0A0D8JVT6_COCIM,tr|A0A0J6Y8S0|A0A0J6Y8S0_COCIT,tr|A0A6C1LQ55|A0A6C1LQ55_COCIT,tr|A0A0J8QXG3|A0A0J8QXG3_COCIT,tr|A0A0J8R1P2|A0A0J8R1P2_COCIT	1	0	1	0	;Cocci	1	0
LTPDVDALDIAATK	tr|C5P7Z0|C5P7Z0_COCP7,tr|A0A0J6F3A8|A0A0J6F3A8_COCPO,tr|E9CSZ6|E9CSZ6_COCPS,tr|A0A0J8REG3|A0A0J8REG3_COCIT,tr|J3K809|J3K809_COCIM,tr|A0A0J6Y8W8|A0A0J6Y8W8_COCIT,tr|A0A6C1LUS5|A0A6C1LUS5_COCIT	14	6	4	4	;Cocci	3	0
LTPIIFVICNEGYTIER	tr|A0A0J6FUQ1|A0A0J6FUQ1_COCPO,tr|E9D065|E9D065_COCPS	1	0	0	1	;Cocci	1	100
LTPLSPEIIAR	tr|C5PDY6|C5PDY6_COCP7,tr|E9D1R1|E9D1R1_COCPS,tr|A0A0J6IJU8|A0A0J6IJU8_COCPO,tr|J3K2M1|J3K2M1_COCIM,tr|A0A0J8QTA8|A0A0J8QTA8_COCIT,tr|A0A0J7BG38|A0A0J7BG38_COCIT,tr|A0A6C1LRK8|A0A6C1LRK8_COCIT	1	0	1	0	;Cocci	1	0
LTPVGAVGELLVEGPIVGK	tr|C5PGI3|C5PGI3_COCP7,tr|A0A0J6I1A9|A0A0J6I1A9_COCPO,tr|E9CWB5|E9CWB5_COCPS	1	0	1	0	;Cocci	1	89.474
LTQDAQIQSR	tr|C5PJJ9|C5PJJ9_COCP7,tr|A0A0J6FI02|A0A0J6FI02_COCPO,tr|E9DEY2|E9DEY2_COCPS,tr|A0A0J8RJP8|A0A0J8RJP8_COCIT,tr|J3K4Z7|J3K4Z7_COCIM,tr|A0A6C1LSW3|A0A6C1LSW3_COCIT,tr|A0A0J6YFY4|A0A0J6YFY4_COCIT,tr|A0A0J8QMW3|A0A0J8QMW3_COCIT	3	1	2	0	;Cocci	2	0
LTSILNAPTLSQADK	tr|C5PBQ5|C5PBQ5_COCP7,tr|A0A0J6FNZ5|A0A0J6FNZ5_COCPO,tr|E9D8F8|E9D8F8_COCPS,tr|A0A0J8UWD0|A0A0J8UWD0_COCIT,tr|A0A0E1RXL4|A0A0E1RXL4_COCIM,tr|A0A0J6YCB9|A0A0J6YCB9_COCIT,tr|A0A6C1LU45|A0A6C1LU45_COCIT,tr|A0A0J8QMV0|A0A0J8QMV0_COCIT	7	3	2	2	;Cocci	3	0
LTVEDPVTIEYITK	tr|C5P4E4|C5P4E4_COCP7,tr|A0A0J6F3G1|A0A0J6F3G1_COCPO,tr|E9CSU2|E9CSU2_COCPS,tr|A0A0E1RVZ2|A0A0E1RVZ2_COCIM,tr|A0A6C1LWI3|A0A6C1LWI3_COCIT,tr|A0A0J8QPA8|A0A0J8QPA8_COCIT,tr|A0A0J6Y724|A0A0J6Y724_COCIT	3	1	1	1	;Cocci	3	0
LVAFPDATPNFAEIFTSFTGGR	tr|C5PE69|C5PE69_COCP7,tr|E9DGD9|E9DGD9_COCPS,tr|A0A0J6I9Y3|A0A0J6I9Y3_COCPO,tr|A0A0E1RWG7|A0A0E1RWG7_COCIM,tr|A0A6C1MC99|A0A6C1MC99_COCIT,tr|A0A0J6Y617|A0A0J6Y617_COCIT,tr|A0A0J8QV64|A0A0J8QV64_COCIT	6	0	4	2	;Cocci	2	0
LVALSPPK	tr|C5NZ80|C5NZ80_COCP7,tr|A0A0J6FQ02|A0A0J6FQ02_COCPO,tr|E9D3I9|E9D3I9_COCPS,tr|A0A0J8UT05|A0A0J8UT05_COCIT,tr|J3K176|J3K176_COCIM,tr|A0A0J8R8R4|A0A0J8R8R4_COCIT,tr|A0A0J6YPK8|A0A0J6YPK8_COCIT,tr|A0A6C1LQN2|A0A6C1LQN2_COCIT	1	1	0	0	;Cocci	1	0
LVATDYTDGSEAATSPLVESLR	tr|C5NZN9|C5NZN9_COCP7,tr|A0A0J6IHP6|A0A0J6IHP6_COCPO,tr|E9D314|E9D314_COCPS	11	0	5	6	;Cocci	2	100
LVAWYDNEWGYSR	sp|Q8J1H3|G3P_COCP7,tr|A0A0J6FAZ8|A0A0J6FAZ8_COCPO,tr|E9CSW1|E9CSW1_COCPS	2	1	1	0	;Cocci	2	100
LVDITKDFELEETEEEK	tr|C5P161|C5P161_COCP7,tr|E9DDY8|E9DDY8_COCPS,tr|A0A0J6IEN9|A0A0J6IEN9_COCPO,tr|A0A0J8UG66|A0A0J8UG66_COCIT,tr|J3KE37|J3KE37_COCIM,tr|A0A0J7B4R4|A0A0J7B4R4_COCIT,tr|A0A6C1LMF3|A0A6C1LMF3_COCIT	3	0	2	1	;Cocci	2	0
LVDLKDTIR	tr|C5P7R9|C5P7R9_COCP7,tr|Q0MYP4|Q0MYP4_COCPO,tr|A0A0J6FEH4|A0A0J6FEH4_COCPO,tr|E9CT93|E9CT93_COCPS	4	0	2	2	;Cocci	2	0
LVDPEGNILIPGIADLVAPLSEDEK	tr|E9DAE0|E9DAE0_COCPS	1	0	1	0	;Cocci	1	88
LVEISPEEQAQASAAR	tr|E9CYY3|E9CYY3_COCPS	4	0	3	1	;Cocci	2	0
LVGGHEGAGVVVAK	tr|C5P788|C5P788_COCP7,tr|Q0MYQ2|Q0MYQ2_COCPO,tr|A0A0J6FDV0|A0A0J6FDV0_COCPO	2	0	1	1	;Cocci	2	0
LVGLAEGYEK	tr|A0A0J6FAD4|A0A0J6FAD4_COCPO,tr|C5P1L4|C5P1L4_COCP7,tr|E9D968|E9D968_COCPS,tr|A0A0J8RWM7|A0A0J8RWM7_COCIT,tr|J3KDP1|J3KDP1_COCIM,tr|A0A0J8U1C1|A0A0J8U1C1_COCIT,tr|A0A0J6YC75|A0A0J6YC75_COCIT,tr|A0A6C1LSU0|A0A6C1LSU0_COCIT	1	1	0	0	;Cocci	1	0
LVGVPCAVAVK	tr|C5PG82|C5PG82_COCP7,tr|E9CVY3|E9CVY3_COCPS,tr|A0A0J6F6M9|A0A0J6F6M9_COCPO,tr|A0A0J8RQX8|A0A0J8RQX8_COCIT,tr|J3KJG0|J3KJG0_COCIM,tr|A0A0J8QVJ8|A0A0J8QVJ8_COCIT,tr|A0A0J6Y4H3|A0A0J6Y4H3_COCIT,tr|A0A6C1MA30|A0A6C1MA30_COCIT	1	1	0	0	;Cocci	1	0
LVGVVSLTDILNLYAR	tr|C5P8Z6|C5P8Z6_COCP7,tr|E9CZJ5|E9CZJ5_COCPS,tr|A0A0J6FVX1|A0A0J6FVX1_COCPO,tr|A0A0E1RWZ2|A0A0E1RWZ2_COCIM,tr|A0A6C1LNJ8|A0A6C1LNJ8_COCIT	7	1	3	3	;Cocci	3	0
LVLEVAQHLGENVVR	tr|C5P7R9|C5P7R9_COCP7,tr|Q0MYP4|Q0MYP4_COCPO,tr|A0A0J6FEH4|A0A0J6FEH4_COCPO,tr|E9CT93|E9CT93_COCPS	6	4	1	1	;Cocci	3	0
LVLLDLIDNK	tr|C5PHI3|C5PHI3_COCP7,tr|A0A0J6F5Q7|A0A0J6F5Q7_COCPO,tr|E9CV62|E9CV62_COCPS,tr|A0A0J8RFM6|A0A0J8RFM6_COCIT,tr|J3KI71|J3KI71_COCIM,tr|A0A0J8QNM4|A0A0J8QNM4_COCIT,tr|A0A0J6XXG2|A0A0J6XXG2_COCIT,tr|A0A6C1M6U8|A0A6C1M6U8_COCIT	2	0	2	0	;Cocci	1	0
LVLLDLIDNKGNLIFEGQDVSSLR	tr|C5PHI3|C5PHI3_COCP7,tr|A0A0J6F5Q7|A0A0J6F5Q7_COCPO,tr|E9CV62|E9CV62_COCPS,tr|A0A0J8RFM6|A0A0J8RFM6_COCIT,tr|J3KI71|J3KI71_COCIM,tr|A0A0J8QNM4|A0A0J8QNM4_COCIT,tr|A0A0J6XXG2|A0A0J6XXG2_COCIT,tr|A0A6C1M6U8|A0A6C1M6U8_COCIT	1	0	1	0	;Cocci	1	100
LVLNISVGESGDR	tr|C5PE10|C5PE10_COCP7,tr|E9D1U6|E9D1U6_COCPS,tr|A0A0J6FGH1|A0A0J6FGH1_COCPO,tr|A0A0J8RMH1|A0A0J8RMH1_COCIT,tr|J3K2P6|J3K2P6_COCIM,tr|A0A0J6YPU8|A0A0J6YPU8_COCIT,tr|A0A6C1M7C7|A0A6C1M7C7_COCIT,tr|A0A0J8QTF3|A0A0J8QTF3_COCIT	12	6	3	3	;Cocci	3	0
LVLVGDGGTGK	tr|C5NZ36|C5NZ36_COCP7,tr|A0A0J6II07|A0A0J6II07_COCPO,tr|E9D3D5|E9D3D5_COCPS,tr|A0A0J8S3J9|A0A0J8S3J9_COCIT,tr|J3K136|J3K136_COCIM,tr|A0A6C1LUG4|A0A6C1LUG4_COCIT,tr|A0A0J8QLG4|A0A0J8QLG4_COCIT	4	3	0	1	;Cocci	2	0
LVPESVEFWQGR	tr|C5PI52|C5PI52_COCP7,tr|A0A0E1RZE4|A0A0E1RZE4_COCIM,tr|A0A0J6XYY2|A0A0J6XYY2_COCIT,tr|A0A6C1M7N5|A0A6C1M7N5_COCIT	1	0	1	0	;Cocci	1	0
LVPGAGATEIQLTER	tr|C5P3B9|C5P3B9_COCP7,tr|A0A0J6F502|A0A0J6F502_COCPO,tr|E9CRC5|E9CRC5_COCPS,tr|J3KLE4|J3KLE4_COCIM,tr|A0A6C1M2G7|A0A6C1M2G7_COCIT,tr|A0A0J7BI92|A0A0J7BI92_COCIT	8	2	3	3	;Cocci	3	0
LVQIEYALNAVNQGVTALGIK	tr|C5PC11|C5PC11_COCP7,tr|E9D7Z2|E9D7Z2_COCPS,tr|A0A0J6FN21|A0A0J6FN21_COCPO,tr|A0A0J8UTQ9|A0A0J8UTQ9_COCIT,tr|J3KFJ9|J3KFJ9_COCIM,tr|A0A0J6YCZ0|A0A0J6YCZ0_COCIT,tr|A0A6C1LWR5|A0A6C1LWR5_COCIT,tr|A0A0J8QY87|A0A0J8QY87_COCIT	2	0	2	0	;Cocci	1	100
LVSEPTFASGLLGGFSK	tr|C5PAM6|C5PAM6_COCP7,tr|A0A0J6IKN7|A0A0J6IKN7_COCPO,tr|E9CY97|E9CY97_COCPS,tr|A0A0J8RET1|A0A0J8RET1_COCIT,tr|J3KAV1|J3KAV1_COCIM,tr|A0A0J6YFE1|A0A0J6YFE1_COCIT,tr|A0A6C1LWQ5|A0A6C1LWQ5_COCIT	8	3	2	3	;Cocci	3	0
LVSSTLSENVEK	tr|C5P3D2|C5P3D2_COCP7,tr|E9CRE0|E9CRE0_COCPS,tr|A0A0J6F419|A0A0J6F419_COCPO,tr|A0A0J8UGM6|A0A0J8UGM6_COCIT,tr|J3KLF4|J3KLF4_COCIM,tr|A0A6C1M330|A0A6C1M330_COCIT,tr|A0A0J7BIA3|A0A0J7BIA3_COCIT	1	0	0	1	;Cocci	1	0
LVTEYINSEFAK	tr|E9DAE0|E9DAE0_COCPS	2	2	0	0	;Cocci	1	0
LVTPQR	tr|C5PGD6|C5PGD6_COCP7,tr|A0A0J6F7V1|A0A0J6F7V1_COCPO,tr|E9CW64|E9CW64_COCPS,tr|A0A0J8RUN2|A0A0J8RUN2_COCIT,tr|J3KJA8|J3KJA8_COCIM,tr|A0A0J8QXV2|A0A0J8QXV2_COCIT,tr|A0A0J6Y473|A0A0J6Y473_COCIT,tr|A0A6C1M5R2|A0A6C1M5R2_COCIT	1	0	0	1	;Cocci	1	0
LVVAYEPVWAIGTGK	tr|C5PDH8|C5PDH8_COCP7,tr|A0A0J6FFQ6|A0A0J6FFQ6_COCPO,tr|E9D2W3|E9D2W3_COCPS,tr|A0A0J8RVN3|A0A0J8RVN3_COCIT,tr|J3K265|J3K265_COCIM,tr|A0A0J6YMR4|A0A0J6YMR4_COCIT,tr|A0A6C1LTR5|A0A6C1LTR5_COCIT	9	3	3	3	;Cocci	3	0
LVVLNAAVAIDNANAK	tr|C5P769|C5P769_COCP7,tr|E9DB19|E9DB19_COCPS,tr|A0A0J6FCL0|A0A0J6FCL0_COCPO,tr|A0A0J8UBY9|A0A0J8UBY9_COCIT,tr|J3K797|J3K797_COCIM,tr|A0A6C1LYY7|A0A6C1LYY7_COCIT,tr|A0A0J6Y393|A0A0J6Y393_COCIT,tr|A0A0J8QUP9|A0A0J8QUP9_COCIT	7	2	2	3	;Cocci	3	0
LVVPIGAIYTPLK	tr|C5P0Z7|C5P0Z7_COCP7,tr|A0A0J6FBB6|A0A0J6FBB6_COCPO,tr|E9DDP3|E9DDP3_COCPS,sp|Q1DY01|SEC23_COCIM,tr|A0A0J8S5V9|A0A0J8S5V9_COCIT,tr|A0A6C1LQ15|A0A6C1LQ15_COCIT,tr|A0A0J8RA95|A0A0J8RA95_COCIT,tr|A0A0J6Y8H0|A0A0J6Y8H0_COCIT	1	1	0	0	;Cocci	1	0
LVVSISSADEVAQLK	tr|C5PAF1|C5PAF1_COCP7,tr|A0A0J6FU62|A0A0J6FU62_COCPO,tr|E9CXY0|E9CXY0_COCPS,tr|A0A0J8RBI9|A0A0J8RBI9_COCIT,tr|J3KB27|J3KB27_COCIM,tr|A0A0J7BBS7|A0A0J7BBS7_COCIT,tr|A0A6C1LPS0|A0A6C1LPS0_COCIT,tr|A0A0J8QLF6|A0A0J8QLF6_COCIT	3	0	3	0	;Cocci	1	0
LVVVDCFATWCGPCQAIAPK	tr|C5PCY9|C5PCY9_COCP7,tr|A0A0J6FRQ8|A0A0J6FRQ8_COCPO,tr|E9D268|E9D268_COCPS,tr|A0A0J8UK38|A0A0J8UK38_COCIT,tr|J3K1P2|J3K1P2_COCIM,tr|A0A6C1LKD3|A0A6C1LKD3_COCIT,tr|A0A0J6YJ85|A0A0J6YJ85_COCIT	1	0	1	0	;Cocci	1	95
LVYDFLGR	tr|C5PIB8|C5PIB8_COCP7,tr|E9D3P4|E9D3P4_COCPS,tr|A0A0J8UPQ3|A0A0J8UPQ3_COCIT,tr|A0A0E1RY65|A0A0E1RY65_COCIM,tr|A0A0J7AT83|A0A0J7AT83_COCIT,tr|A0A6C1MKT1|A0A6C1MKT1_COCIT,tr|A0A0J8TQF4|A0A0J8TQF4_COCIT	2	1	1	0	;Cocci	2	0
LWELSTGNTTR	tr|C5PCX6|C5PCX6_COCP7,tr|E9D249|E9D249_COCPS,tr|A0A0J6FMY2|A0A0J6FMY2_COCPO,tr|J3K1M8|J3K1M8_COCIM,tr|A0A0J6YP36|A0A0J6YP36_COCIT,tr|A0A6C1LMP8|A0A6C1LMP8_COCIT	2	2	0	0	;Cocci	1	0
LYCVYVAVGQK	tr|C5P088|C5P088_COCP7,tr|E9DIK7|E9DIK7_COCPS,tr|A0A0J6FLP0|A0A0J6FLP0_COCPO,tr|J3KD83|J3KD83_COCIM,tr|A0A6C1LSG3|A0A6C1LSG3_COCIT,tr|A0A0J7B3M1|A0A0J7B3M1_COCIT	4	2	1	1	;Cocci	3	0
LYEIGAGTSEIR	tr|C5P541|C5P541_COCP7,tr|A0A0J6FES6|A0A0J6FES6_COCPO,tr|E9DBU4|E9DBU4_COCPS,tr|A0A0J8RDU5|A0A0J8RDU5_COCIT,tr|A0A6C1LXB0|A0A6C1LXB0_COCIT,tr|A0A0J6YA00|A0A0J6YA00_COCIT,tr|A0A0J8QRX9|A0A0J8QRX9_COCIT	1	0	1	0	;Cocci	1	0
LYEIVQNYGYAYK	sp|C5PDS9|CYNS_COCP7,tr|A0A0J6FP12|A0A0J6FP12_COCPO,tr|E9D1H7|E9D1H7_COCPS,tr|A0A0J8UEZ6|A0A0J8UEZ6_COCIT,tr|A0A0J8RPI8|A0A0J8RPI8_COCIT,tr|J3K2G3|J3K2G3_COCIM,tr|A0A6C1LS32|A0A6C1LS32_COCIT,tr|A0A0J7BFX1|A0A0J7BFX1_COCIT	1	0	1	0	;Cocci	1	0
LYGAAENSR	tr|C5P261|C5P261_COCP7,tr|A0A0J6F3F7|A0A0J6F3F7_COCPO,tr|A0A0J8RXN1|A0A0J8RXN1_COCIT,tr|J3KLX5|J3KLX5_COCIM,tr|A0A0J8QW90|A0A0J8QW90_COCIT,tr|A0A0J6Y0S5|A0A0J6Y0S5_COCIT,tr|A0A6C1M7F4|A0A6C1M7F4_COCIT	2	0	2	0	;Cocci	1	0
LYGAGEAPSGEEDEPSGHDEL	tr|A0A0J6I1W7|A0A0J6I1W7_COCPO,tr|E9CWZ3|E9CWZ3_COCPS,tr|J3KIQ8|J3KIQ8_COCIM,tr|A0A0J6XY52|A0A0J6XY52_COCIT,tr|A0A6C1M1N6|A0A6C1M1N6_COCIT	1	0	1	0	;Cocci	1	0
LYIGNLAYATTEGELK	tr|C5P7B4|C5P7B4_COCP7,tr|E9CUD1|E9CUD1_COCPS,tr|Q96UW5|Q96UW5_COCIT	4	0	4	0	;Cocci	1	100
LYLDTEGLGLNVNAGADGADKS	tr|C5PHG5|C5PHG5_COCP7,tr|E9CUY3|E9CUY3_COCPS,tr|A0A0J6F5N3|A0A0J6F5N3_COCPO,tr|A0A0J8RET5|A0A0J8RET5_COCIT,tr|J3KI93|J3KI93_COCIM,tr|A0A0J6Y2T3|A0A0J6Y2T3_COCIT,tr|A0A6C1M266|A0A6C1M266_COCIT	5	1	2	2	;Cocci	3	95.455
LYLINSPVVR	tr|C5PA83|C5PA83_COCP7,tr|A0A0J6FTL8|A0A0J6FTL8_COCPO,tr|E9CXP1|E9CXP1_COCPS,tr|A0A0J8RDR6|A0A0J8RDR6_COCIT,tr|J3KB92|J3KB92_COCIM,tr|A0A0J6YL05|A0A0J6YL05_COCIT,tr|A0A6C1LX54|A0A6C1LX54_COCIT,tr|A0A0J8QHI9|A0A0J8QHI9_COCIT	1	0	1	0	;Cocci	1	0
LYSYVQAVNVK	tr|C5PG00|C5PG00_COCP7,tr|E9CVM4|E9CVM4_COCPS,tr|A0A0J6F3U9|A0A0J6F3U9_COCPO,tr|A0A0D8JS83|A0A0D8JS83_COCIM,tr|A0A0J8QWC8|A0A0J8QWC8_COCIT,tr|A0A0J6Y4R7|A0A0J6Y4R7_COCIT,tr|A0A6C1M4U1|A0A6C1M4U1_COCIT	4	2	2	0	;Cocci	2	0
MAEDSDEAVPFR	sp|E9DDK8|AMPP3_COCPS,sp|C5PHM7|AMPP3_COCP7,tr|A0A0J6F9D9|A0A0J6F9D9_COCPO,tr|A0A0J8RLL7|A0A0J8RLL7_COCIT,tr|A0A0E1S045|A0A0E1S045_COCIM,tr|A0A0J6XXB8|A0A0J6XXB8_COCIT,tr|A0A6C1M6N0|A0A6C1M6N0_COCIT,tr|A0A0J8R5B1|A0A0J8R5B1_COCIT	1	0	1	0	;Cocci	1	0
MAENLDIVR	tr|C5PFT5|C5PFT5_COCP7,tr|Q0MYP5|Q0MYP5_COCPO,tr|A0A0J6EW04|A0A0J6EW04_COCPO,tr|E9CVD1|E9CVD1_COCPS	3	2	1	0	;Cocci	2	0
MAPIHAEAPEFVEQSTTAEILVTGIK	tr|C5P7R9|C5P7R9_COCP7,tr|Q0MYP4|Q0MYP4_COCPO,tr|A0A0J6FEH4|A0A0J6FEH4_COCPO,tr|E9CT93|E9CT93_COCPS	5	3	1	1	;Cocci	3	100
MAYVQEATR	tr|E9DA43|E9DA43_COCPS,tr|J3KKD7|J3KKD7_COCIM,tr|A0A6C1M3T4|A0A6C1M3T4_COCIT	1	0	0	1	;Cocci	1	0
MDSTNWSEPR	tr|C5P9J5|C5P9J5_COCP7,tr|A0A0J6FRP3|A0A0J6FRP3_COCPO,tr|E9D0E1|E9D0E1_COCPS,sp|Q96WZ1|EF1A_COCIM,tr|A0A0J8RJV9|A0A0J8RJV9_COCIT,tr|A0A0J6YLY1|A0A0J6YLY1_COCIT,tr|A0A6C1LMA7|A0A6C1LMA7_COCIT	3	1	1	1	;Cocci	3	0
MGLTDQEVTTR	tr|C5P7T2|C5P7T2_COCP7,tr|A0A0J6FAP4|A0A0J6FAP4_COCPO,tr|E9CT78|E9CT78_COCPS,tr|A0A0E1RVX1|A0A0E1RVX1_COCIM,tr|A0A0J7B0S6|A0A0J7B0S6_COCIT,tr|A0A6C1LW83|A0A6C1LW83_COCIT,tr|A0A0J8QRQ7|A0A0J8QRQ7_COCIT	4	0	1	3	;Cocci	2	0
MGTEVPGDSLGDEFK	tr|C5PGD6|C5PGD6_COCP7,tr|A0A0J6F7V1|A0A0J6F7V1_COCPO,tr|E9CW64|E9CW64_COCPS,tr|A0A0J8RUN2|A0A0J8RUN2_COCIT,tr|J3KJA8|J3KJA8_COCIM,tr|A0A0J8QXV2|A0A0J8QXV2_COCIT,tr|A0A0J6Y473|A0A0J6Y473_COCIT,tr|A0A6C1M5R2|A0A6C1M5R2_COCIT	5	0	3	2	;Cocci	2	0
MIEAQPDADIVVLGEK	tr|C5P0Y7|C5P0Y7_COCP7,tr|A0A0J6IEY2|A0A0J6IEY2_COCPO,tr|E9DE16|E9DE16_COCPS,tr|A0A0J8UV68|A0A0J8UV68_COCIT,tr|J3KEA9|J3KEA9_COCIM,tr|A0A0J6YBA6|A0A0J6YBA6_COCIT,tr|A0A6C1LQ19|A0A6C1LQ19_COCIT,tr|A0A0J8U538|A0A0J8U538_COCIT	4	1	1	2	;Cocci	3	0
MILGAIDSSYDTR	tr|C5P383|C5P383_COCP7,tr|E9CR17|E9CR17_COCPS	3	1	1	1	;Cocci	3	0
MLASNFLAQAEALMVGK	tr|A0A0J6FIX9|A0A0J6FIX9_COCPO,tr|C5PAT7|C5PAT7_COCP7,tr|E9DJ86|E9DJ86_COCPS,tr|A0A0J8UU30|A0A0J8UU30_COCIT,tr|A0A0J6YGL3|A0A0J6YGL3_COCIT,tr|A0A0E1RVP8|A0A0E1RVP8_COCIM,tr|A0A6C1LX08|A0A6C1LX08_COCIT,tr|A0A0J8TWL0|A0A0J8TWL0_COCIT	2	1	1	0	;Cocci	2	100
MLDEQAESIAR	tr|A0A0J6I791|A0A0J6I791_COCPO,tr|C5P7T1|C5P7T1_COCP7,tr|E9CT79|E9CT79_COCPS,tr|A0A0D8JT58|A0A0D8JT58_COCIM,tr|A0A6C1M4G5|A0A6C1M4G5_COCIT,tr|A0A0J6Y405|A0A0J6Y405_COCIT,tr|A0A0J8TJN5|A0A0J8TJN5_COCIT	3	0	2	1	;Cocci	2	0
MLPNNSFGLVLQQVELGTVAQR	tr|C5NZ80|C5NZ80_COCP7,tr|A0A0J6FQ02|A0A0J6FQ02_COCPO,tr|E9D3I9|E9D3I9_COCPS,tr|A0A0J8UT05|A0A0J8UT05_COCIT,tr|J3K176|J3K176_COCIM,tr|A0A0J8R8R4|A0A0J8R8R4_COCIT,tr|A0A0J6YPK8|A0A0J6YPK8_COCIT,tr|A0A6C1LQN2|A0A6C1LQN2_COCIT	1	0	1	0	;Cocci	1	0
MLTGDAVGIAR	tr|C5P7T2|C5P7T2_COCP7,tr|A0A0J6FAP4|A0A0J6FAP4_COCPO,tr|E9CT78|E9CT78_COCPS,tr|A0A0E1RVX1|A0A0E1RVX1_COCIM,tr|A0A0J7B0S6|A0A0J7B0S6_COCIT,tr|A0A6C1LW83|A0A6C1LW83_COCIT,tr|A0A0J8QRQ7|A0A0J8QRQ7_COCIT	1	0	1	0	;Cocci	1	0
MLVLDEADDLLAR	tr|C5P4G6|C5P4G6_COCP7,tr|E9CSR0|E9CSR0_COCPS,tr|A0A0J6F3J1|A0A0J6F3J1_COCPO,sp|Q1DTB3|FAL1_COCIM,tr|A0A0J6Y4H9|A0A0J6Y4H9_COCIT,tr|A0A6C1M0E3|A0A6C1M0E3_COCIT,tr|A0A0J8QL78|A0A0J8QL78_COCIT	2	0	1	1	;Cocci	2	0
MMATFSVVPSPK	tr|A0A0J6FFA5|A0A0J6FFA5_COCPO,tr|C5P5I9|C5P5I9_COCP7,tr|E9DID7|E9DID7_COCPS,tr|A0A0E1RWA2|A0A0E1RWA2_COCIM,tr|A0A0J6YBC1|A0A0J6YBC1_COCIT,tr|A0A6C1M1A2|A0A6C1M1A2_COCIT	1	0	1	0	;Cocci	1	0
MNVYFNEAAGR	tr|A0A0J6FFA5|A0A0J6FFA5_COCPO,tr|C5P5I9|C5P5I9_COCP7,tr|E9DID7|E9DID7_COCPS,tr|A0A0E1RWA2|A0A0E1RWA2_COCIM,tr|A0A0J6YBC1|A0A0J6YBC1_COCIT,tr|A0A6C1M1A2|A0A6C1M1A2_COCIT	1	0	1	0	;Cocci	1	0
MPLVGGHEGAGVVVAK	tr|C5P788|C5P788_COCP7,tr|Q0MYQ2|Q0MYQ2_COCPO,tr|A0A0J6FDV0|A0A0J6FDV0_COCPO	1	1	0	0	;Cocci	1	0
MRETAESYLGGTVNNAVVTVPAYFNDSQR	tr|C5P2L6|C5P2L6_COCP7,tr|A0A0J6ETY9|A0A0J6ETY9_COCPO,tr|E9CRM8|E9CRM8_COCPS,tr|A0A0J8RPP7|A0A0J8RPP7_COCIT,tr|J3KLI0|J3KLI0_COCIM,tr|A0A6C1LY33|A0A6C1LY33_COCIT,tr|A0A0J8R6R0|A0A0J8R6R0_COCIT	2	0	2	0	;Cocci	1	100
MSSFGDVIALSDVVDVPTAK	tr|A0A0J6FPB1|A0A0J6FPB1_COCPO,tr|E9D1T3|E9D1T3_COCPS	5	1	1	3	;Cocci	3	100
MVDFEVAVENEQR	tr|C5P4N3|C5P4N3_COCP7,tr|E9DB86|E9DB86_COCPS,tr|A0A0J6F3T2|A0A0J6F3T2_COCPO,tr|A0A0J8RF13|A0A0J8RF13_COCIT,tr|J3K8C6|J3K8C6_COCIM,tr|A0A0J6YA52|A0A0J6YA52_COCIT,tr|A0A6C1M9X0|A0A6C1M9X0_COCIT	3	0	2	1	;Cocci	2	0
NAAITALSDAIEFVR	tr|C5P886|C5P886_COCP7,tr|E9D3Y9|E9D3Y9_COCPS,tr|A0A0J6IKF4|A0A0J6IKF4_COCPO,tr|J3KAN0|J3KAN0_COCIM,tr|A0A0J6YI41|A0A0J6YI41_COCIT,tr|A0A6C1LME6|A0A6C1LME6_COCIT,tr|A0A0J8R7F4|A0A0J8R7F4_COCIT	6	1	3	2	;Cocci	3	0
NAALTVGNVLPLGSVPEGTVVTNVEEK	tr|C5P774|C5P774_COCP7,tr|A0A0J6FA00|A0A0J6FA00_COCPO,tr|E9DB26|E9DB26_COCPS,tr|A0A0E1RVS3|A0A0E1RVS3_COCIM,tr|A0A6C1LYK9|A0A6C1LYK9_COCIT,tr|A0A0J6Y8M1|A0A0J6Y8M1_COCIT,tr|A0A0J8QTJ7|A0A0J8QTJ7_COCIT	8	3	2	3	;Cocci	3	100
NADGVILGAVGGPK	tr|C5P893|C5P893_COCP7,tr|D0V7M9|D0V7M9_COCPS,tr|A0A0J6FSM0|A0A0J6FSM0_COCPO,tr|A0A0J8RCU5|A0A0J8RCU5_COCIT,tr|J3KAM3|J3KAM3_COCIM,tr|A0A6C1LLN0|A0A6C1LLN0_COCIT,tr|A0A0J6YF34|A0A0J6YF34_COCIT,tr|A0A0J8R7G6|A0A0J8R7G6_COCIT	2	1	1	0	;Cocci	2	0
NAGISPQPINLR	tr|C5P4G2|C5P4G2_COCP7,tr|E9CSR4|E9CSR4_COCPS,tr|A0A0J8RCW6|A0A0J8RCW6_COCIT,tr|J3K853|J3K853_COCIM,tr|A0A6C1M2A9|A0A6C1M2A9_COCIT,tr|A0A0J8QL70|A0A0J8QL70_COCIT,tr|A0A0J6Y9W7|A0A0J6Y9W7_COCIT	2	0	2	0	;Cocci	1	0
NAGTAEFLVDQLNR	tr|C5PE04|C5PE04_COCP7,tr|E9D1T5|E9D1T5_COCPS	6	0	3	3	;Cocci	2	0
NAIWLGVLQR	tr|C5P2P9|C5P2P9_COCP7,tr|A0A0D8JRS6|A0A0D8JRS6_COCIM,tr|A0A6C1M3A9|A0A6C1M3A9_COCIT	2	0	1	1	;Cocci	2	0
NAPIEGIEQIEGPMITTVPIR	tr|C5PGI3|C5PGI3_COCP7,tr|A0A0J6I1A9|A0A0J6I1A9_COCPO,tr|E9CWB5|E9CWB5_COCPS	1	0	1	0	;Cocci	1	76.19
NAQPIILEIDPTDYR	tr|E9DHV0|E9DHV0_COCPS	3	0	3	0	;Cocci	1	0
NASATAPPGSGSPAR	tr|C5PHL0|C5PHL0_COCP7,tr|A0A0J6EYA8|A0A0J6EYA8_COCPO,tr|E9CVF0|E9CVF0_COCPS,tr|I9NLC0|I9NLC0_COCIM,tr|A0A0J8S5M0|A0A0J8S5M0_COCIT,tr|A0A6C1M2C3|A0A6C1M2C3_COCIT,tr|A0A0J6XZP6|A0A0J6XZP6_COCIT	2	0	2	0	;Cocci	1	0
NASSLDSAGLSSNLGR	tr|C5PHN2|C5PHN2_COCP7,tr|E9DDK3|E9DDK3_COCPS,tr|A0A0J6F8I0|A0A0J6F8I0_COCPO,tr|A0A0E1S4Q1|A0A0E1S4Q1_COCIM,tr|A0A6C1MJN6|A0A6C1MJN6_COCIT,tr|A0A0J8U0Z6|A0A0J8U0Z6_COCIT,tr|A0A0J6XZM4|A0A0J6XZM4_COCIT	1	0	1	0	;Cocci	1	0
NATEVAQTDLAPTHPIR	tr|C5P1K5|C5P1K5_COCP7,tr|E9D979|E9D979_COCPS,tr|A0A0J8RV01|A0A0J8RV01_COCIT,tr|J3KDQ1|J3KDQ1_COCIM,tr|A0A0J8QZG0|A0A0J8QZG0_COCIT,tr|A0A0J6YA98|A0A0J6YA98_COCIT,tr|A0A6C1LPE3|A0A6C1LPE3_COCIT	1	1	0	0	;Cocci	1	100
NATLEFEAIWR	tr|C5PHJ9|C5PHJ9_COCP7,tr|A0A0J6F8D2|A0A0J6F8D2_COCPO,tr|A0A0J8RDW1|A0A0J8RDW1_COCIT,tr|A0A0E1RYB5|A0A0E1RYB5_COCIM,tr|A0A6C1M2V7|A0A6C1M2V7_COCIT,tr|A0A0J6XXE5|A0A0J6XXE5_COCIT,tr|A0A0J8QKA5|A0A0J8QKA5_COCIT	1	0	1	0	;Cocci	1	0
NAVEHPEVEIVAVNDPFIETHYAAYMLK	sp|Q8J1H3|G3P_COCP7,tr|A0A0J6FAZ8|A0A0J6FAZ8_COCPO,tr|E9CSW1|E9CSW1_COCPS	2	0	1	1	;Cocci	2	96.154
NDAIVCNIGHFDIEIDVAWLK	tr|C5NZ90|C5NZ90_COCP7,tr|E9D3K1|E9D3K1_COCPS,tr|J3K183|J3K183_COCIM,tr|A0A6C1LZV3|A0A6C1LZV3_COCIT	2	0	2	0	;Cocci	1	100
NDLLDYAAK	tr|C5PA74|C5PA74_COCP7,tr|A0A0J6FQR9|A0A0J6FQR9_COCPO,tr|E9CXM7|E9CXM7_COCPS,tr|A0A0J8RCU2|A0A0J8RCU2_COCIT,tr|J3KBA3|J3KBA3_COCIM,tr|A0A0J7BC14|A0A0J7BC14_COCIT	2	2	0	0	;Cocci	1	0
NDPDLENLLFDDFFNK	tr|C5PH56|C5PH56_COCP7,tr|E9CX76|E9CX76_COCPS,tr|A0A0J6I224|A0A0J6I224_COCPO	1	0	1	0	;Cocci	1	100
NDSALIAFIVGR	tr|C5P4W6|C5P4W6_COCP7,tr|A0A0J6FEL7|A0A0J6FEL7_COCPO,tr|E9DBJ4|E9DBJ4_COCPS,tr|A0A0J8U8A2|A0A0J8U8A2_COCIT,tr|J3K8K3|J3K8K3_COCIM,tr|A0A0J8QQB0|A0A0J8QQB0_COCIT,tr|A0A0J6Y9Q8|A0A0J6Y9Q8_COCIT,tr|A0A6C1M029|A0A6C1M029_COCIT	1	0	1	0	;Cocci	1	0
NEGDSITPQEIYEIQQLK	tr|C5P8S8|C5P8S8_COCP7,tr|E9D0Z7|E9D0Z7_COCPS,tr|A0A0J6FW43|A0A0J6FW43_COCPO,tr|J3KCS3|J3KCS3_COCIM,tr|A0A0J8QIU4|A0A0J8QIU4_COCIT,tr|A0A0J6YI45|A0A0J6YI45_COCIT,tr|A0A6C1LL74|A0A6C1LL74_COCIT	1	0	1	0	;Cocci	1	88.889
NEGGQNDLIER	tr|A0A0J6INN0|A0A0J6INN0_COCPO,tr|E9D0N8|E9D0N8_COCPS	2	0	2	0	;Cocci	1	0
NEGVGAFYSGFGPILFK	tr|C5PAM6|C5PAM6_COCP7,tr|A0A0J6IKN7|A0A0J6IKN7_COCPO,tr|E9CY97|E9CY97_COCPS,tr|A0A0J8RET1|A0A0J8RET1_COCIT,tr|J3KAV1|J3KAV1_COCIM,tr|A0A0J6YFE1|A0A0J6YFE1_COCIT,tr|A0A6C1LWQ5|A0A6C1LWQ5_COCIT	2	0	1	1	;Cocci	2	100
NEVATAAIFYGQAK	sp|C5PDS9|CYNS_COCP7,tr|A0A0J6FP12|A0A0J6FP12_COCPO,tr|E9D1H7|E9D1H7_COCPS,tr|A0A0J8UEZ6|A0A0J8UEZ6_COCIT,tr|A0A0J8RPI8|A0A0J8RPI8_COCIT,tr|J3K2G3|J3K2G3_COCIM,tr|A0A6C1LS32|A0A6C1LS32_COCIT,tr|A0A0J7BFX1|A0A0J7BFX1_COCIT	2	1	1	0	;Cocci	2	0
NFDKVTDASK	tr|E9CZK1|E9CZK1_COCPS,tr|A0A0J6FSI1|A0A0J6FSI1_COCPO,tr|A0A0J8RTP0|A0A0J8RTP0_COCIT,tr|J3KCK4|J3KCK4_COCIM,tr|A0A0J6YMU4|A0A0J6YMU4_COCIT,tr|A0A6C1LR59|A0A6C1LR59_COCIT,tr|A0A0J8TZR0|A0A0J8TZR0_COCIT	1	0	1	0	;Cocci	1	0
NFEDVADVYNYYGELLLDQQK	tr|A0A0J6FL46|A0A0J6FL46_COCPO,tr|C5PCG8|C5PCG8_COCP7,tr|E9D7D7|E9D7D7_COCPS,tr|A0A0J8UHU7|A0A0J8UHU7_COCIT,tr|J3KG00|J3KG00_COCIM,tr|A0A6C1LPC0|A0A6C1LPC0_COCIT,tr|A0A0J8U2F4|A0A0J8U2F4_COCIT,tr|A0A0J6YAP3|A0A0J6YAP3_COCIT	1	0	1	0	;Cocci	1	100
NFEVLFLVDPIDEYAMTQLK	tr|C5P161|C5P161_COCP7,tr|E9DDY8|E9DDY8_COCPS,tr|A0A0J6IEN9|A0A0J6IEN9_COCPO,tr|A0A0J8UG66|A0A0J8UG66_COCIT,tr|J3KE37|J3KE37_COCIM,tr|A0A0J7B4R4|A0A0J7B4R4_COCIT,tr|A0A6C1LMF3|A0A6C1LMF3_COCIT	4	0	4	0	;Cocci	1	100
NFGIGQDVQPSR	tr|C5PFX2|C5PFX2_COCP7,tr|A0A0J6F3S6|A0A0J6F3S6_COCPO,tr|E9CVJ3|E9CVJ3_COCPS,tr|A0A0J8RR86|A0A0J8RR86_COCIT,tr|A0A0J6Y1U9|A0A0J6Y1U9_COCIT,tr|J3KJQ3|J3KJQ3_COCIM,tr|A0A6C1M7E4|A0A6C1M7E4_COCIT,tr|A0A0J8QV27|A0A0J8QV27_COCIT	4	1	2	1	;Cocci	3	0
NFGIWIR	tr|E9DFB8|E9DFB8_COCPS,tr|A0A0J8RL63|A0A0J8RL63_COCIT,tr|J3KEI6|J3KEI6_COCIM,tr|A0A0J6YDJ4|A0A0J6YDJ4_COCIT,tr|A0A6C1LXQ0|A0A6C1LXQ0_COCIT,tr|A0A0J8QYV1|A0A0J8QYV1_COCIT	1	1	0	0	;Cocci	1	0
NFLETVELQIGLK	tr|A0A0J6FGL8|A0A0J6FGL8_COCPO,tr|C5P5N8|C5P5N8_COCP7,tr|E9CUN5|E9CUN5_COCPS,tr|A0A0J8S322|A0A0J8S322_COCIT,tr|J3K9F0|J3K9F0_COCIM,tr|A0A0J7B2Y7|A0A0J7B2Y7_COCIT,tr|A0A6C1MB33|A0A6C1MB33_COCIT	4	1	1	2	;Cocci	3	0
NFLNTLAENNR	tr|C5PBQ5|C5PBQ5_COCP7,tr|A0A0J6FNZ5|A0A0J6FNZ5_COCPO,tr|E9D8F8|E9D8F8_COCPS,tr|A0A0J8UWD0|A0A0J8UWD0_COCIT,tr|A0A0E1RXL4|A0A0E1RXL4_COCIM,tr|A0A0J6YCB9|A0A0J6YCB9_COCIT,tr|A0A6C1LU45|A0A6C1LU45_COCIT,tr|A0A0J8QMV0|A0A0J8QMV0_COCIT	2	0	1	1	;Cocci	2	0
NFSATFSPFAAR	tr|C5PJJ9|C5PJJ9_COCP7,tr|A0A0J6FI02|A0A0J6FI02_COCPO,tr|E9DEY2|E9DEY2_COCPS,tr|A0A0J8RJP8|A0A0J8RJP8_COCIT,tr|J3K4Z7|J3K4Z7_COCIM,tr|A0A6C1LSW3|A0A6C1LSW3_COCIT,tr|A0A0J6YFY4|A0A0J6YFY4_COCIT,tr|A0A0J8QMW3|A0A0J8QMW3_COCIT	2	2	0	0	;Cocci	1	0
NFTPEEVSAMVLGK	tr|A0A0J6I1W7|A0A0J6I1W7_COCPO,tr|E9CWZ3|E9CWZ3_COCPS,tr|J3KIQ8|J3KIQ8_COCIM,tr|A0A0J6XY52|A0A0J6XY52_COCIT,tr|A0A6C1M1N6|A0A6C1M1N6_COCIT	4	4	0	0	;Cocci	1	0
NFVVTGPPISLYGLNLR	tr|C5P3K5|C5P3K5_COCP7,tr|A0A0J6IAZ9|A0A0J6IAZ9_COCPO,tr|A0A0D8JV01|A0A0D8JV01_COCIM,tr|A0A0D8JTZ6|A0A0D8JTZ6_COCIM,tr|A0A6C1LVE9|A0A6C1LVE9_COCIT,tr|A0A0J6YGJ4|A0A0J6YGJ4_COCIT,tr|A0A0J8QVY4|A0A0J8QVY4_COCIT	3	0	2	1	;Cocci	2	100
NGLESYAYSLR	tr|C5P2L6|C5P2L6_COCP7,tr|A0A0J6ETY9|A0A0J6ETY9_COCPO,tr|E9CRM8|E9CRM8_COCPS,tr|A0A0J8RPP7|A0A0J8RPP7_COCIT,tr|J3KLI0|J3KLI0_COCIM,tr|A0A6C1LY33|A0A6C1LY33_COCIT,tr|A0A0J8R6R0|A0A0J8R6R0_COCIT	4	3	1	0	;Cocci	2	0
NGNITFILTSPLR	sp|P0CW94|HPPD_COCP7,sp|E9CWP5|HPPD_COCPS,tr|A0A0J6EXD1|A0A0J6EXD1_COCPO,sp|Q1E803|HPPD_COCIM,tr|A0A0J8U9L2|A0A0J8U9L2_COCIT,tr|A0A0J7AV80|A0A0J7AV80_COCIT,tr|A0A0J8QRY1|A0A0J8QRY1_COCIT,tr|A0A6C1M5Y1|A0A6C1M5Y1_COCIT	2	0	1	1	;Cocci	2	0
NIALGINLTSLQK	tr|C5P0S9|C5P0S9_COCP7,tr|A0A0J6FJD3|A0A0J6FJD3_COCPO,tr|E9DEA2|E9DEA2_COCPS,tr|J0HGE3|J0HGE3_COCIM,tr|A0A6C1M2U1|A0A6C1M2U1_COCIT,tr|A0A0J7B5C4|A0A0J7B5C4_COCIT,tr|A0A0J8TUX0|A0A0J8TUX0_COCIT	4	1	3	0	;Cocci	2	0
NIAQILQEAGGR	tr|C5PHG5|C5PHG5_COCP7,tr|E9CUY3|E9CUY3_COCPS,tr|A0A0J6F5N3|A0A0J6F5N3_COCPO,tr|A0A0J8RET5|A0A0J8RET5_COCIT,tr|J3KI93|J3KI93_COCIM,tr|A0A0J6Y2T3|A0A0J6Y2T3_COCIT,tr|A0A6C1M266|A0A6C1M266_COCIT	7	1	3	3	;Cocci	3	0
NIFETIGSFVDR	tr|C5P7V7|C5P7V7_COCP7,tr|A0A0J6I7C3|A0A0J6I7C3_COCPO,tr|E9CT39|E9CT39_COCPS,tr|A0A0J8REB0|A0A0J8REB0_COCIT,tr|J3K7X3|J3K7X3_COCIM,tr|A0A0J6Y6P2|A0A0J6Y6P2_COCIT,tr|A0A6C1M040|A0A6C1M040_COCIT	1	0	1	0	;Cocci	1	0
NIFGGAETLNLNASLGTR	tr|E9D731|E9D731_COCPS	1	0	1	0	;Cocci	1	100
NIIIATGSEATPFPGLTIDEK	tr|C5PCA7|C5PCA7_COCP7,tr|Q0MYP3|Q0MYP3_COCPO,tr|A0A0J6FD11|A0A0J6FD11_COCPO,tr|E9D7L3|E9D7L3_COCPS	9	3	3	3	;Cocci	3	100
NIIYLSLAVPDVPESSAK	tr|C5P6A6|C5P6A6_COCP7,tr|E9DIS9|E9DIS9_COCPS,tr|A0A0J6F8S2|A0A0J6F8S2_COCPO,tr|A0A0J8S2H6|A0A0J8S2H6_COCIT,tr|J3K360|J3K360_COCIM,tr|A0A6C1M7S1|A0A6C1M7S1_COCIT,tr|A0A0J8QR26|A0A0J8QR26_COCIT,tr|A0A0J6Y4G4|A0A0J6Y4G4_COCIT	11	5	3	3	;Cocci	3	0
NILESYFSGK	tr|A0A0J6ETL5|A0A0J6ETL5_COCPO,tr|A0A0J6HY14|A0A0J6HY14_COCPO	1	1	0	0	;Cocci	1	0
NILFVINQPDVYR	tr|C5NZP9|C5NZP9_COCP7,tr|A0A0J6IHQ5|A0A0J6IHQ5_COCPO,tr|E9D325|E9D325_COCPS,sp|Q1DHR3|NACA_COCIM,tr|A0A0J8S4Z8|A0A0J8S4Z8_COCIT,tr|A0A0J8QXU5|A0A0J8QXU5_COCIT,tr|A0A0J6YRD6|A0A0J6YRD6_COCIT,tr|A0A6C1LP21|A0A6C1LP21_COCIT	9	3	3	3	;Cocci	3	0
NIQFTVWDVGGQDK	tr|A0A0J8R145|A0A0J8R145_COCIT	3	2	1	0	;Cocci	2	100
NIVVEAYSPLVR	tr|C5P1G9|C5P1G9_COCP7,tr|E9D9D7|E9D9D7_COCPS,tr|A0A0J6IEA0|A0A0J6IEA0_COCPO	4	0	2	2	;Cocci	2	0
NLAAHVSPAFR	tr|C5PJA3|C5PJA3_COCP7,tr|E9DCB6|E9DCB6_COCPS,tr|A0A0J6F841|A0A0J6F841_COCPO,tr|A0A0J8RGG5|A0A0J8RGG5_COCIT,tr|J3K4P5|J3K4P5_COCIM,tr|A0A0J6YFH1|A0A0J6YFH1_COCIT,tr|A0A6C1M623|A0A6C1M623_COCIT	2	2	0	0	;Cocci	1	0
NLFDVNEAINR	tr|C5PCI0|C5PCI0_COCP7,tr|E9D7C1|E9D7C1_COCPS,tr|A0A0J6FQ21|A0A0J6FQ21_COCPO,tr|A0A0E1RXT7|A0A0E1RXT7_COCIM,tr|A0A6C1LV47|A0A6C1LV47_COCIT,tr|A0A0J6YDM9|A0A0J6YDM9_COCIT	9	3	3	3	;Cocci	3	0
NLFEQNPQPLMQSWSR	tr|C5P508|C5P508_COCP7,tr|A0A0J6I8A7|A0A0J6I8A7_COCPO,tr|E9DBP7|E9DBP7_COCPS	1	0	1	0	;Cocci	1	0
NLFSSNEPYSIR	tr|C5PB73|C5PB73_COCP7,tr|E9DI07|E9DI07_COCPS	1	0	1	0	;Cocci	1	0
NLLLLGASGLIGSR	tr|C5P8Y5|C5P8Y5_COCP7,tr|A0A0J6IN50|A0A0J6IN50_COCPO,tr|E9D181|E9D181_COCPS,tr|A0A0J8RV02|A0A0J8RV02_COCIT,tr|J3KCL6|J3KCL6_COCIM,tr|A0A6C1LNF7|A0A6C1LNF7_COCIT,tr|A0A0J7BDR4|A0A0J7BDR4_COCIT,tr|A0A0J8QN77|A0A0J8QN77_COCIT	4	0	3	1	;Cocci	2	0
NLQYYDISAK	tr|C5NZ36|C5NZ36_COCP7,tr|A0A0J6II07|A0A0J6II07_COCPO,tr|E9D3D5|E9D3D5_COCPS,tr|A0A0J8S3J9|A0A0J8S3J9_COCIT,tr|J3K136|J3K136_COCIM,tr|A0A6C1LUG4|A0A6C1LUG4_COCIT,tr|A0A0J8QLG4|A0A0J8QLG4_COCIT	3	1	2	0	;Cocci	2	0
NLSVSEPQAAAELR	tr|C5P3H9|C5P3H9_COCP7,tr|A0A0J6IB29|A0A0J6IB29_COCPO,tr|E9DEL5|E9DEL5_COCPS	3	2	1	0	;Cocci	2	0
NLTDFER	tr|C5NZQ0|C5NZQ0_COCP7,tr|A0A0J6FLW7|A0A0J6FLW7_COCPO,tr|E9D326|E9D326_COCPS,tr|A0A0J8S417|A0A0J8S417_COCIT,tr|J3K0X5|J3K0X5_COCIM,tr|A0A0J6YQM3|A0A0J6YQM3_COCIT,tr|A0A6C1LZG1|A0A6C1LZG1_COCIT	1	1	0	0	;Cocci	1	0
NMITGTSQADCAILIIAAGTGEFEAGISK	tr|C5P9J5|C5P9J5_COCP7,tr|A0A0J6FRP3|A0A0J6FRP3_COCPO,tr|E9D0E1|E9D0E1_COCPS,sp|Q96WZ1|EF1A_COCIM,tr|A0A0J8RJV9|A0A0J8RJV9_COCIT,tr|A0A0J6YLY1|A0A0J6YLY1_COCIT,tr|A0A6C1LMA7|A0A6C1LMA7_COCIT	11	5	3	3	;Cocci	3	100
NNNNISYASQGAFDVQFNR	tr|C5PIJ7|C5PIJ7_COCP7,tr|A0A0J6FAR1|A0A0J6FAR1_COCPO,tr|A0A0J6F9U6|A0A0J6F9U6_COCPO,tr|E9DJU7|E9DJU7_COCPS,tr|A0A0E1RZW1|A0A0E1RZW1_COCIM,tr|A0A0J6XW04|A0A0J6XW04_COCIT,tr|A0A6C1M8A0|A0A6C1M8A0_COCIT,tr|A0A0J8QZI8|A0A0J8QZI8_COCIT	1	0	1	0	;Cocci	1	0
NNPDGTVALYGQPR	tr|C5PFN7|C5PFN7_COCP7,tr|A0A0J6F6W5|A0A0J6F6W5_COCPO,tr|E9DJJ3|E9DJJ3_COCPS,tr|A0A0J8RTI0|A0A0J8RTI0_COCIT,tr|J3KJX5|J3KJX5_COCIM,tr|A0A0J8U4V3|A0A0J8U4V3_COCIT,tr|A0A0J6Y560|A0A0J6Y560_COCIT,tr|A0A6C1M401|A0A6C1M401_COCIT	1	0	1	0	;Cocci	1	0
NNPVLIGEPGVGK	tr|C5PAL0|C5PAL0_COCP7,tr|E9CY73|E9CY73_COCPS	2	1	1	0	;Cocci	2	0
NNVLLIVDEVQTGLGATGK	tr|E9DAY2|E9DAY2_COCPS	1	0	1	0	;Cocci	1	94.737
NNYDNDSVTFSPQGR	tr|C5P242|C5P242_COCP7,tr|A0A0J6F135|A0A0J6F135_COCPO,tr|E9D8J8|E9D8J8_COCPS,tr|A0A0J8UX05|A0A0J8UX05_COCIT,tr|A0A0J6Y0U4|A0A0J6Y0U4_COCIT,tr|A0A6C1M4P8|A0A6C1M4P8_COCIT,tr|A0A0J8R0E2|A0A0J8R0E2_COCIT	1	0	1	0	;Cocci	1	100
NPADITQEEYGSFYK	tr|C5P161|C5P161_COCP7,tr|E9DDY8|E9DDY8_COCPS,tr|A0A0J6IEN9|A0A0J6IEN9_COCPO,tr|A0A0J8UG66|A0A0J8UG66_COCIT,tr|J3KE37|J3KE37_COCIM,tr|A0A0J7B4R4|A0A0J7B4R4_COCIT,tr|A0A6C1LMF3|A0A6C1LMF3_COCIT	7	2	3	2	;Cocci	3	0
NPAQFNIDNVR	tr|C5P3B9|C5P3B9_COCP7,tr|A0A0J6F502|A0A0J6F502_COCPO,tr|E9CRC5|E9CRC5_COCPS,tr|J3KLE4|J3KLE4_COCIM,tr|A0A6C1M2G7|A0A6C1M2G7_COCIT,tr|A0A0J7BI92|A0A0J7BI92_COCIT	3	0	3	0	;Cocci	1	0
NPEQLETVIGALGPNQILSAGVVDGR	tr|C5P8V3|C5P8V3_COCP7,tr|A0A0J6FJN7|A0A0J6FJN7_COCPO,tr|E9D129|E9D129_COCPS,tr|A0A0J8RV60|A0A0J8RV60_COCIT,tr|A0A0E1RYN8|A0A0E1RYN8_COCIM,tr|A0A6C1LN32|A0A6C1LN32_COCIT,tr|A0A0J6YKV7|A0A0J6YKV7_COCIT,tr|A0A0J8QIX2|A0A0J8QIX2_COCIT	1	0	1	0	;Cocci	1	92.308
NPLYSYTINPTAGK	tr|A0A0J6FL98|A0A0J6FL98_COCPO,tr|C5PBC3|C5PBC3_COCP7,tr|E9DGK7|E9DGK7_COCPS	6	2	3	1	;Cocci	3	0
NPSSMEIELAEIQGK	tr|C5P137|C5P137_COCP7,tr|A0A0J6FLE3|A0A0J6FLE3_COCPO,tr|E9DDV8|E9DDV8_COCPS,tr|A0A6C1LSL4|A0A6C1LSL4_COCIT	1	0	1	0	;Cocci	1	0
NPVDVAEYLFTR	tr|A0A0J6FUQ1|A0A0J6FUQ1_COCPO,tr|E9D065|E9D065_COCPS	10	4	3	3	;Cocci	3	0
NPVILVDACAIR	tr|A0A0J6FUQ1|A0A0J6FUQ1_COCPO,tr|E9D065|E9D065_COCPS	1	1	0	0	;Cocci	1	0
NPYYYGGYGQPQEVGTQR	tr|C5P9P4|C5P9P4_COCP7,tr|A0A0J6FUA6|A0A0J6FUA6_COCPO,tr|E9CZ13|E9CZ13_COCPS,tr|J3KBU7|J3KBU7_COCIM,tr|A0A6C1LM58|A0A6C1LM58_COCIT,tr|A0A0J8U0J4|A0A0J8U0J4_COCIT	1	0	1	0	;Cocci	1	0
NQAIEVIQQR	tr|A0A0J6FKC3|A0A0J6FKC3_COCPO,tr|C5P018|C5P018_COCP7,tr|E9D8S2|E9D8S2_COCPS	1	0	1	0	;Cocci	1	0
NQGDADGLASCR	tr|C5P8R4|C5P8R4_COCP7,tr|D3Y2S4|D3Y2S4_COCPS,tr|A0A0J6FJT7|A0A0J6FJT7_COCPO,tr|J3KCU0|J3KCU0_COCIM,tr|A0A0J7BE11|A0A0J7BE11_COCIT,tr|A0A6C1LYK6|A0A6C1LYK6_COCIT	2	0	1	1	;Cocci	2	0
NQQLQEAEQQR	tr|A0A0J6FJ94|A0A0J6FJ94_COCPO,tr|C5P0V7|C5P0V7_COCP7,tr|E9DE60|E9DE60_COCPS,sp|Q1DXU0|EIF3A_COCIM,tr|A0A0J8S1A1|A0A0J8S1A1_COCIT,tr|A0A0D8JVT6|A0A0D8JVT6_COCIM,tr|A0A0J6Y8S0|A0A0J6Y8S0_COCIT,tr|A0A6C1LQ55|A0A6C1LQ55_COCIT,tr|A0A0J8QXG3|A0A0J8QXG3_COCIT,tr|A0A0J8R1P2|A0A0J8R1P2_COCIT	2	0	2	0	;Cocci	1	0
NQVAMNPVNTVFDAK	tr|C5P2L6|C5P2L6_COCP7,tr|A0A0J6ETY9|A0A0J6ETY9_COCPO,tr|E9CRM8|E9CRM8_COCPS,tr|A0A0J8RPP7|A0A0J8RPP7_COCIT,tr|J3KLI0|J3KLI0_COCIM,tr|A0A6C1LY33|A0A6C1LY33_COCIT,tr|A0A0J8R6R0|A0A0J8R6R0_COCIT	8	3	2	3	;Cocci	3	0
NSEGDPIIPLSVAFEER	tr|A0A0J6FPW9|A0A0J6FPW9_COCPO,tr|C5NZ55|C5NZ55_COCP7,tr|E9D3G2|E9D3G2_COCPS,tr|A0A0E1RUI9|A0A0E1RUI9_COCIM,tr|A0A0J6YQX4|A0A0J6YQX4_COCIT,tr|A0A6C1LQM4|A0A6C1LQM4_COCIT	1	0	0	1	;Cocci	1	0
NSGTLFLGGQK	tr|C5PIZ8|C5PIZ8_COCP7,tr|A0A0J6FAH8|A0A0J6FAH8_COCPO,tr|E9D634|E9D634_COCPS,tr|A0A0J8RGR0|A0A0J8RGR0_COCIT,tr|J3KGR4|J3KGR4_COCIM,tr|A0A6C1M877|A0A6C1M877_COCIT,tr|A0A0J6XXM7|A0A0J6XXM7_COCIT,tr|A0A0J8U4E8|A0A0J8U4E8_COCIT	2	1	1	0	;Cocci	2	0
NSIISSYNR	tr|C5PFT5|C5PFT5_COCP7,tr|Q0MYP5|Q0MYP5_COCPO,tr|A0A0J6EW04|A0A0J6EW04_COCPO,tr|E9CVD1|E9CVD1_COCPS	1	1	0	0	;Cocci	1	0
NSLENYAFSLK	tr|A0A0J6I1W7|A0A0J6I1W7_COCPO,tr|E9CWZ3|E9CWZ3_COCPS,tr|J3KIQ8|J3KIQ8_COCIM,tr|A0A0J6XY52|A0A0J6XY52_COCIT,tr|A0A6C1M1N6|A0A6C1M1N6_COCIT	1	1	0	0	;Cocci	1	0
NSPAIIFIDEIDSIAPK	tr|C5PDL7|C5PDL7_COCP7,tr|E9D1A7|E9D1A7_COCPS,tr|A0A0J6FSK3|A0A0J6FSK3_COCPO,tr|A0A0E1RV78|A0A0E1RV78_COCIM,tr|A0A6C1LNF1|A0A6C1LNF1_COCIT,tr|A0A0J8TVN6|A0A0J8TVN6_COCIT,tr|A0A0J7BFS1|A0A0J7BFS1_COCIT	7	2	2	3	;Cocci	3	100
NSTTLSLSNPQAFSANVILRPQK	tr|A0A0J6FM55|A0A0J6FM55_COCPO,tr|C5P0K7|C5P0K7_COCP7,tr|Q0MYQ6|Q0MYQ6_COCPO,tr|E9DFI5|E9DFI5_COCPS	1	0	1	0	;Cocci	1	0
NTSLLLGLR	tr|C5P6N1|C5P6N1_COCP7,tr|A0A0J6F9A0|A0A0J6F9A0_COCPO,tr|E9CYI5|E9CYI5_COCPS,tr|A0A0J8UUP7|A0A0J8UUP7_COCIT,tr|J3K6P0|J3K6P0_COCIM,tr|A0A0J7AZA1|A0A0J7AZA1_COCIT,tr|A0A6C1LYN9|A0A6C1LYN9_COCIT,tr|A0A0J8QYT8|A0A0J8QYT8_COCIT	2	0	2	0	;Cocci	1	0
NVADLRDETGVK	tr|C5PEY1|C5PEY1_COCP7,tr|A0A0J6EVB5|A0A0J6EVB5_COCPO,tr|J3KKB7|J3KKB7_COCIM,tr|A0A6C1M3V6|A0A6C1M3V6_COCIT,tr|A0A0J6Y033|A0A0J6Y033_COCIT	1	0	1	0	;Cocci	1	0
NVENMDLTTIEK	tr|C5P2M1|C5P2M1_COCP7,tr|E9CTA3|E9CTA3_COCPS,tr|A0A0J6F4Z9|A0A0J6F4Z9_COCPO,tr|J3KKQ7|J3KKQ7_COCIM,tr|A0A6C1M3P8|A0A6C1M3P8_COCIT,tr|A0A0J6YR12|A0A0J6YR12_COCIT,tr|A0A0J8QPL8|A0A0J8QPL8_COCIT	1	0	1	0	;Cocci	1	0
NVGSLLPVTNITR	tr|C5P3T8|C5P3T8_COCP7,tr|A0A0J6FIM9|A0A0J6FIM9_COCPO,tr|E9D6Y1|E9D6Y1_COCPS,tr|A0A0J8S4R1|A0A0J8S4R1_COCIT,tr|J3K5V9|J3K5V9_COCIM,tr|A0A0J6YGV3|A0A0J6YGV3_COCIT,tr|A0A6C1LVV1|A0A6C1LVV1_COCIT	6	2	1	3	;Cocci	3	0
NVLDTPEPLR	tr|C5PJJ9|C5PJJ9_COCP7,tr|A0A0J6FI02|A0A0J6FI02_COCPO,tr|E9DEY2|E9DEY2_COCPS,tr|A0A0J8RJP8|A0A0J8RJP8_COCIT,tr|J3K4Z7|J3K4Z7_COCIM,tr|A0A6C1LSW3|A0A6C1LSW3_COCIT,tr|A0A0J6YFY4|A0A0J6YFY4_COCIT,tr|A0A0J8QMW3|A0A0J8QMW3_COCIT	3	1	2	0	;Cocci	2	0
NVLIFDLGGGTFDVSLLTIEEGIFEVK	tr|C5P2L6|C5P2L6_COCP7,tr|A0A0J6ETY9|A0A0J6ETY9_COCPO,tr|E9CRM8|E9CRM8_COCPS,tr|A0A0J8RPP7|A0A0J8RPP7_COCIT,tr|J3KLI0|J3KLI0_COCIM,tr|A0A6C1LY33|A0A6C1LY33_COCIT,tr|A0A0J8R6R0|A0A0J8R6R0_COCIT	18	5	6	7	;Cocci	3	100
NVLIYDLGGGTFDVSLLNIQGGVFTVK	tr|C5P2X4|C5P2X4_COCP7,tr|E9CTX8|E9CTX8_COCPS,tr|A0A0J6F4P0|A0A0J6F4P0_COCPO,tr|A0A0J8UVR6|A0A0J8UVR6_COCIT,tr|A0A0E1S092|A0A0E1S092_COCIM,tr|A0A6C1M325|A0A6C1M325_COCIT,tr|A0A0J6YPZ4|A0A0J6YPZ4_COCIT,tr|A0A0J8U3G0|A0A0J8U3G0_COCIT	3	0	3	0	;Cocci	1	100
NVLSTLASTYPATTPPSIR	tr|C5PGI5|C5PGI5_COCP7,tr|A0A0J6F801|A0A0J6F801_COCPO,tr|E9CWB8|E9CWB8_COCPS	1	0	1	0	;Cocci	1	0
NVLTEASGGMATK	tr|C5P7S2|C5P7S2_COCP7,tr|A0A0J6I782|A0A0J6I782_COCPO,tr|E9CT90|E9CT90_COCPS,tr|A0A0J8UCI6|A0A0J8UCI6_COCIT,tr|J3K7T7|J3K7T7_COCIM,tr|A0A0J8QNI8|A0A0J8QNI8_COCIT,tr|A0A0J6Y9B0|A0A0J6Y9B0_COCIT,tr|A0A6C1M4F4|A0A6C1M4F4_COCIT	6	3	3	0	;Cocci	2	0
NVNEVIGPAVIK	tr|Q0MYQ1|Q0MYQ1_COCPO,tr|C5PEE4|C5PEE4_COCP7,tr|A0A0J6I9S7|A0A0J6I9S7_COCPO	8	3	3	2	;Cocci	3	0
NVNEVIGPAVIKENIDVK	tr|Q0MYQ1|Q0MYQ1_COCPO,tr|C5PEE4|C5PEE4_COCP7,tr|A0A0J6I9S7|A0A0J6I9S7_COCPO	1	0	1	0	;Cocci	1	100
NVVNTPISGTSHNRK	tr|C5P2E1|C5P2E1_COCP7,tr|A0A0J6HY70|A0A0J6HY70_COCPO,tr|E9CS22|E9CS22_COCPS,tr|A0A0J8S707|A0A0J8S707_COCIT,tr|A0A0E1RZ20|A0A0E1RZ20_COCIM,tr|A0A6C1M2T9|A0A6C1M2T9_COCIT,tr|A0A0J6YT65|A0A0J6YT65_COCIT	1	0	1	0	;Cocci	1	0
NVVTFNMDEYVGIPR	tr|C5P1U7|C5P1U7_COCP7,tr|A0A0J6FLY8|A0A0J6FLY8_COCPO,tr|E9D8U2|E9D8U2_COCPS,tr|A0A0J8S0J2|A0A0J8S0J2_COCIT,tr|A0A0D8JUE6|A0A0D8JUE6_COCIM,tr|A0A0D8JVK2|A0A0D8JVK2_COCIM,tr|A0A6C1LSN2|A0A6C1LSN2_COCIT,tr|A0A0J8RAT3|A0A0J8RAT3_COCIT,tr|A0A0J6Y7B1|A0A0J6Y7B1_COCIT	1	0	1	0	;Cocci	1	100
NVVTSFTGLTEDYFAR	tr|C5PBG2|C5PBG2_COCP7,tr|E9DGQ6|E9DGQ6_COCPS	3	0	2	1	;Cocci	2	93.75
NVVVEAYSPLVR	tr|J3KDU0|J3KDU0_COCIM,tr|A0A6C1LS71|A0A6C1LS71_COCIT,tr|A0A0J8QX78|A0A0J8QX78_COCIT,tr|A0A0J6YCF7|A0A0J6YCF7_COCIT	3	3	0	0	;Cocci	1	0
PATTADTLSLVTR	tr|C5P2I4|C5P2I4_COCP7,tr|A0A0J6HY90|A0A0J6HY90_COCPO,tr|E9CRR0|E9CRR0_COCPS,tr|A0A0J8RNG7|A0A0J8RNG7_COCIT,tr|J3KLJ7|J3KLJ7_COCIM,tr|A0A0J6YT20|A0A0J6YT20_COCIT,tr|A0A6C1M363|A0A6C1M363_COCIT,tr|A0A0J8R8N0|A0A0J8R8N0_COCIT	3	3	0	0	;Cocci	1	0
PSAAPLATSGDGNLR	tr|C5P6G2|C5P6G2_COCP7,tr|A0A0J6I5L6|A0A0J6I5L6_COCPO,tr|E9CYS5|E9CYS5_COCPS,tr|A0A0E1RW58|A0A0E1RW58_COCIM,tr|A0A6C1LXT5|A0A6C1LXT5_COCIT,tr|A0A0J6Y6S4|A0A0J6Y6S4_COCIT	4	1	3	0	;Cocci	2	0
QAAITGELVEIITGATASEEM	tr|C5P0Y7|C5P0Y7_COCP7,tr|A0A0J6IEY2|A0A0J6IEY2_COCPO,tr|E9DE16|E9DE16_COCPS,tr|A0A0J8UV68|A0A0J8UV68_COCIT,tr|J3KEA9|J3KEA9_COCIM,tr|A0A0J6YBA6|A0A0J6YBA6_COCIT,tr|A0A6C1LQ19|A0A6C1LQ19_COCIT,tr|A0A0J8U538|A0A0J8U538_COCIT	6	1	3	2	;Cocci	3	100
QADTEAAAQEVDEK	tr|C5P164|C5P164_COCP7,tr|A0A0J6IEN4|A0A0J6IEN4_COCPO,tr|E9DDZ2|E9DDZ2_COCPS	1	0	1	0	;Cocci	1	0
QADVDGFLVGGASLKPAFVDIVNAR	tr|C5PDH8|C5PDH8_COCP7,tr|A0A0J6FFQ6|A0A0J6FFQ6_COCPO,tr|E9D2W3|E9D2W3_COCPS,tr|A0A0J8RVN3|A0A0J8RVN3_COCIT,tr|J3K265|J3K265_COCIM,tr|A0A0J6YMR4|A0A0J6YMR4_COCIT,tr|A0A6C1LTR5|A0A6C1LTR5_COCIT	1	0	1	0	;Cocci	1	96
QADVVYIDYGNTER	tr|C5P503|C5P503_COCP7,tr|E9DBP2|E9DBP2_COCPS,tr|A0A0J6I8A4|A0A0J6I8A4_COCPO,tr|A0A0J8RDP4|A0A0J8RDP4_COCIT,tr|J3K8N6|J3K8N6_COCIM,tr|A0A6C1M072|A0A6C1M072_COCIT,tr|A0A0J6YAK2|A0A0J6YAK2_COCIT,tr|A0A0J8QQM6|A0A0J8QQM6_COCIT	1	0	1	0	;Cocci	1	0
QAEYLGLDMEGPFK	tr|C5NZ90|C5NZ90_COCP7,tr|E9D3K1|E9D3K1_COCPS,tr|J3K183|J3K183_COCIM,tr|A0A6C1LZV3|A0A6C1LZV3_COCIT	1	0	1	0	;Cocci	1	0
QAFDDAIAELDSLSEESYR	tr|C5PEE2|C5PEE2_COCP7,tr|A0A0J6FG77|A0A0J6FG77_COCPO,tr|E9DG86|E9DG86_COCPS,tr|J3KA35|J3KA35_COCIM,tr|A0A0J6Y1B6|A0A0J6Y1B6_COCIT,tr|A0A0J8QV07|A0A0J8QV07_COCIT	1	0	1	0	;Cocci	1	100
QAFDDAIAELDTLSEESYK	tr|C5P1K5|C5P1K5_COCP7,tr|E9D979|E9D979_COCPS,tr|A0A0J8RV01|A0A0J8RV01_COCIT,tr|J3KDQ1|J3KDQ1_COCIM,tr|A0A0J8QZG0|A0A0J8QZG0_COCIT,tr|A0A0J6YA98|A0A0J6YA98_COCIT,tr|A0A6C1LPE3|A0A6C1LPE3_COCIT	2	0	2	0	;Cocci	1	100
QAFVQFDR	tr|C5P057|C5P057_COCP7,tr|A0A0J6FLS1|A0A0J6FLS1_COCPO,tr|E9DIG7|E9DIG7_COCPS,tr|J3KDA5|J3KDA5_COCIM,tr|A0A6C1LSJ8|A0A6C1LSJ8_COCIT,tr|A0A0J6Y9Q3|A0A0J6Y9Q3_COCIT,tr|A0A0J8QT57|A0A0J8QT57_COCIT	2	1	1	0	;Cocci	2	0
QAISMEIER	tr|C5PDL7|C5PDL7_COCP7,tr|E9D1A7|E9D1A7_COCPS,tr|A0A0J6FSK3|A0A0J6FSK3_COCPO,tr|A0A0E1RV78|A0A0E1RV78_COCIM,tr|A0A6C1LNF1|A0A6C1LNF1_COCIT,tr|A0A0J8TVN6|A0A0J8TVN6_COCIT,tr|A0A0J7BFS1|A0A0J7BFS1_COCIT	1	0	1	0	;Cocci	1	0
QALNLGSFFTTGADEVR	tr|A0A0J6FPW9|A0A0J6FPW9_COCPO,tr|C5NZ55|C5NZ55_COCP7,tr|E9D3G2|E9D3G2_COCPS,tr|A0A0E1RUI9|A0A0E1RUI9_COCIM,tr|A0A0J6YQX4|A0A0J6YQX4_COCIT,tr|A0A6C1LQM4|A0A6C1LQM4_COCIT	3	0	2	1	;Cocci	2	100
QANDLLGDIVK	tr|C5PE04|C5PE04_COCP7,tr|E9D1T5|E9D1T5_COCPS	1	1	0	0	;Cocci	1	0
QASNFLWPFK	tr|C5PAQ5|C5PAQ5_COCP7,tr|E9DCT4|E9DCT4_COCPS,tr|A0A0J6FKE6|A0A0J6FKE6_COCPO,tr|A0A0J8UU60|A0A0J8UU60_COCIT,tr|J3K4C3|J3K4C3_COCIM,tr|A0A6C1LX85|A0A6C1LX85_COCIT,tr|A0A0J8R622|A0A0J8R622_COCIT,tr|A0A0J6YEZ5|A0A0J6YEZ5_COCIT	2	0	2	0	;Cocci	1	0
QASPGIVIALVGNK	tr|C5P9G4|C5P9G4_COCP7,tr|A0A0J6IME8|A0A0J6IME8_COCPO,tr|E9D095|E9D095_COCPS,tr|J3KC21|J3KC21_COCIM,tr|A0A0J7BD48|A0A0J7BD48_COCIT,tr|A0A6C1LNP3|A0A6C1LNP3_COCIT,tr|A0A0J8U0G2|A0A0J8U0G2_COCIT	1	0	1	0	;Cocci	1	0
QATKDAGLIAGLNVLR	tr|C5P2L6|C5P2L6_COCP7,tr|A0A0J6ETY9|A0A0J6ETY9_COCPO,tr|E9CRM8|E9CRM8_COCPS,tr|A0A0J8RPP7|A0A0J8RPP7_COCIT,tr|J3KLI0|J3KLI0_COCIM,tr|A0A6C1LY33|A0A6C1LY33_COCIT,tr|A0A0J8R6R0|A0A0J8R6R0_COCIT	1	0	0	1	;Cocci	1	0
QAVLDELFER	tr|C5P6R2|C5P6R2_COCP7,tr|E9D456|E9D456_COCPS,tr|A0A0J6F9E4|A0A0J6F9E4_COCPO,tr|A0A0J8S5Y2|A0A0J8S5Y2_COCIT,tr|J3K6T4|J3K6T4_COCIM,tr|A0A0J6Y846|A0A0J6Y846_COCIT,tr|A0A6C1LY42|A0A6C1LY42_COCIT	2	0	1	1	;Cocci	2	0
QAVNTVTVNASDEFR	tr|C5PG85|C5PG85_COCP7,tr|A0A0J6F453|A0A0J6F453_COCPO,tr|E9CVY6|E9CVY6_COCPS,tr|J3KJF8|J3KJF8_COCIM,tr|A0A6C1M7S4|A0A6C1M7S4_COCIT,tr|A0A0J6Y1H3|A0A0J6Y1H3_COCIT,tr|A0A0J8QUD1|A0A0J8QUD1_COCIT	6	2	3	1	;Cocci	3	0
QAVVNPENTLFATK	tr|Q0MYP6|Q0MYP6_COCPO,tr|C5P1S8|C5P1S8_COCP7,tr|E9D8X2|E9D8X2_COCPS,tr|A0A0J6FA47|A0A0J6FA47_COCPO,tr|J3KDH2|J3KDH2_COCIM,tr|A0A0J6YA05|A0A0J6YA05_COCIT,tr|A0A6C1LP85|A0A6C1LP85_COCIT,tr|A0A0J8R6P7|A0A0J8R6P7_COCIT	6	3	2	1	;Cocci	3	0
QDIVEWLR	tr|C5P1G9|C5P1G9_COCP7,tr|E9D9D7|E9D9D7_COCPS,tr|A0A0J6IEA0|A0A0J6IEA0_COCPO	1	0	1	0	;Cocci	1	0
QDLPNAMSPAEITQQLGLQSLTR	tr|A0A0J8R145|A0A0J8R145_COCIT	1	0	1	0	;Cocci	1	100
QDLVDYIK	tr|A0A0J6IKH2|A0A0J6IKH2_COCPO,tr|C5P871|C5P871_COCP7,tr|Q0MYP0|Q0MYP0_COCPO,tr|E9D415|E9D415_COCPS,tr|A0A0J8REL0|A0A0J8REL0_COCIT,tr|J3KAP7|J3KAP7_COCIM,tr|A0A6C1LMG6|A0A6C1LMG6_COCIT,tr|A0A0J6YI65|A0A0J6YI65_COCIT	2	2	0	0	;Cocci	1	0
QEAELTAEHFER	tr|C5PBE1|C5PBE1_COCP7,tr|E9DGN1|E9DGN1_COCPS,tr|A0A0J6F9G6|A0A0J6F9G6_COCPO,tr|J3K3N5|J3K3N5_COCIM,tr|A0A0J6YFW3|A0A0J6YFW3_COCIT,tr|A0A6C1M005|A0A6C1M005_COCIT,tr|A0A0J8QZ42|A0A0J8QZ42_COCIT	1	0	1	0	;Cocci	1	0
QELLDLFANK	tr|A0A0J6FUQ1|A0A0J6FUQ1_COCPO,tr|E9D065|E9D065_COCPS	3	3	0	0	;Cocci	1	0
QFGYIVLTTSAGIMDHEEAR	tr|C5P887|C5P887_COCP7,tr|A0A0J6FGZ3|A0A0J6FGZ3_COCPO,tr|E9D3Y8|E9D3Y8_COCPS,tr|A0A0J8REI5|A0A0J8REI5_COCIT,tr|J3KAM9|J3KAM9_COCIM,tr|A0A0J6YK14|A0A0J6YK14_COCIT,tr|A0A6C1LGN9|A0A6C1LGN9_COCIT	2	0	1	1	;Cocci	2	100
QFIATLAQFAPDEDTK	tr|C5PEQ6|C5PEQ6_COCP7,tr|E9D5S5|E9D5S5_COCPS,tr|A0A0J8RTC9|A0A0J8RTC9_COCIT,tr|J3KGJ4|J3KGJ4_COCIM,tr|A0A0J6XV84|A0A0J6XV84_COCIT,tr|A0A6C1M8G0|A0A6C1M8G0_COCIT	1	0	1	0	;Cocci	1	0
QFNGLVDVYKK	tr|C5P936|C5P936_COCP7,tr|E9CZR7|E9CZR7_COCPS,tr|A0A0J6FV09|A0A0J6FV09_COCPO,tr|A0A0J8S0E8|A0A0J8S0E8_COCIT,tr|J3KCF0|J3KCF0_COCIM,tr|A0A0J7BDJ2|A0A0J7BDJ2_COCIT,tr|A0A6C1LY71|A0A6C1LY71_COCIT	1	0	1	0	;Cocci	1	0
QFTPEEISSMVLTK	tr|C5P2L6|C5P2L6_COCP7,tr|A0A0J6ETY9|A0A0J6ETY9_COCPO,tr|E9CRM8|E9CRM8_COCPS,tr|A0A0J8RPP7|A0A0J8RPP7_COCIT,tr|J3KLI0|J3KLI0_COCIM,tr|A0A6C1LY33|A0A6C1LY33_COCIT,tr|A0A0J8R6R0|A0A0J8R6R0_COCIT	6	6	0	0	;Cocci	1	0
QFVTTDINPYFDSFVR	tr|C5PFW2|C5PFW2_COCP7,tr|A0A0J6F671|A0A0J6F671_COCPO,tr|E9CVH9|E9CVH9_COCPS,tr|A0A0E1RZZ0|A0A0E1RZZ0_COCIM,tr|A0A0J7AWE7|A0A0J7AWE7_COCIT,tr|A0A6C1M164|A0A6C1M164_COCIT,tr|A0A0J8QY74|A0A0J8QY74_COCIT	1	0	0	1	;Cocci	1	87.5
QGDFVFTAQSVGEYR	tr|C5P4N3|C5P4N3_COCP7,tr|E9DB86|E9DB86_COCPS,tr|A0A0J6F3T2|A0A0J6F3T2_COCPO,tr|A0A0J8RF13|A0A0J8RF13_COCIT,tr|J3K8C6|J3K8C6_COCIM,tr|A0A0J6YA52|A0A0J6YA52_COCIT,tr|A0A6C1M9X0|A0A6C1M9X0_COCIT	1	0	1	0	;Cocci	1	0
QGEGDIPGLTDVVNPK	tr|C5PGD6|C5PGD6_COCP7,tr|A0A0J6F7V1|A0A0J6F7V1_COCPO,tr|E9CW64|E9CW64_COCPS,tr|A0A0J8RUN2|A0A0J8RUN2_COCIT,tr|J3KJA8|J3KJA8_COCIM,tr|A0A0J8QXV2|A0A0J8QXV2_COCIT,tr|A0A0J6Y473|A0A0J6Y473_COCIT,tr|A0A6C1M5R2|A0A6C1M5R2_COCIT	3	2	1	0	;Cocci	2	100
QGFYTYDSEGR	tr|C5PH34|C5PH34_COCP7,tr|A0A0J6EXQ1|A0A0J6EXQ1_COCPO,tr|E9CX49|E9CX49_COCPS	2	0	1	1	;Cocci	2	0
QGLVLDEDFETLK	sp|P0CW94|HPPD_COCP7,sp|E9CWP5|HPPD_COCPS,tr|A0A0J6EXD1|A0A0J6EXD1_COCPO,sp|Q1E803|HPPD_COCIM,tr|A0A0J8U9L2|A0A0J8U9L2_COCIT,tr|A0A0J7AV80|A0A0J7AV80_COCIT,tr|A0A0J8QRY1|A0A0J8QRY1_COCIT,tr|A0A6C1M5Y1|A0A6C1M5Y1_COCIT	1	0	1	0	;Cocci	1	0
QGQLLPENFAEAAK	tr|C5P172|C5P172_COCP7,tr|A0A0J6IEM9|A0A0J6IEM9_COCPO,tr|E9DE03|E9DE03_COCPS,tr|A0A0J8RNI6|A0A0J8RNI6_COCIT,tr|J3KE26|J3KE26_COCIM,tr|A0A6C1LVA4|A0A6C1LVA4_COCIT,tr|A0A0J6Y856|A0A0J6Y856_COCIT,tr|A0A0J8THZ9|A0A0J8THZ9_COCIT	1	0	1	0	;Cocci	1	0
QGSEEGDDVESILTR	sp|C5P436|MIC60_COCP7,tr|A0A0J6FGT2|A0A0J6FGT2_COCPO,tr|E9D6J2|E9D6J2_COCPS,tr|A0A0J8UH24|A0A0J8UH24_COCIT,tr|A0A0E1RVL0|A0A0E1RVL0_COCIM,tr|A0A0J6YED1|A0A0J6YED1_COCIT,tr|A0A6C1LXN1|A0A6C1LXN1_COCIT,tr|A0A0J8R553|A0A0J8R553_COCIT	2	0	2	0	;Cocci	1	0
QGYVIYR	tr|A0A0J6FM22|A0A0J6FM22_COCPO,tr|C5P0N1|C5P0N1_COCP7,tr|E9DFF6|E9DFF6_COCPS,tr|A0A0J8RNL5|A0A0J8RNL5_COCIT,tr|J3KEL3|J3KEL3_COCIM,tr|A0A6C1LQD1|A0A6C1LQD1_COCIT,tr|A0A0J6YDY4|A0A0J6YDY4_COCIT	1	1	0	0	;Cocci	1	0
QIAGSYVQQGSGSK	tr|C5PJ46|C5PJ46_COCP7,tr|E9DCI6|E9DCI6_COCPS,tr|A0A0J6IC37|A0A0J6IC37_COCPO,tr|A0A0J8RGZ5|A0A0J8RGZ5_COCIT,tr|A0A0J6YF96|A0A0J6YF96_COCIT,tr|J3K4J5|J3K4J5_COCIM,tr|A0A6C1LX30|A0A6C1LX30_COCIT,tr|A0A0J8U1T7|A0A0J8U1T7_COCIT	1	0	1	0	;Cocci	1	0
QIDNSAASPEGTQIR	tr|C5P541|C5P541_COCP7,tr|A0A0J6FES6|A0A0J6FES6_COCPO,tr|E9DBU4|E9DBU4_COCPS,tr|A0A0J8RDU5|A0A0J8RDU5_COCIT,tr|A0A6C1LXB0|A0A6C1LXB0_COCIT,tr|A0A0J6YA00|A0A0J6YA00_COCIT,tr|A0A0J8QRX9|A0A0J8QRX9_COCIT	1	0	1	0	;Cocci	1	0
QILDFLSTLPR	tr|C5PHY2|C5PHY2_COCP7,tr|E9DD51|E9DD51_COCPS,tr|A0A0J6I308|A0A0J6I308_COCPO	1	0	1	0	;Cocci	1	0
QILEAVDYYSPDR	tr|A0A0J6FGJ2|A0A0J6FGJ2_COCPO,tr|C5P497|C5P497_COCP7,tr|E9D6B6|E9D6B6_COCPS,tr|A0A0J6YEK0|A0A0J6YEK0_COCIT,tr|A0A0E1RVM0|A0A0E1RVM0_COCIM,tr|A0A0J8R3K8|A0A0J8R3K8_COCIT,tr|A0A6C1LPL1|A0A6C1LPL1_COCIT	1	0	1	0	;Cocci	1	0
QILLTGGNVIENAIGYAR	tr|C5PB47|C5PB47_COCP7,tr|A0A0J6FJD6|A0A0J6FJD6_COCPO,tr|E9DHW4|E9DHW4_COCPS,tr|J3K3X1|J3K3X1_COCIM,tr|A0A6C1M205|A0A6C1M205_COCIT,tr|A0A0J8R5V2|A0A0J8R5V2_COCIT	1	0	1	0	;Cocci	1	0
QIVNVPSFIVR	tr|C5PIV6|C5PIV6_COCP7,tr|E9D4L0|E9D4L0_COCPS,tr|A0A0J6EZY9|A0A0J6EZY9_COCPO,tr|A0A0J8RHQ8|A0A0J8RHQ8_COCIT,tr|A0A0J6XXR9|A0A0J6XXR9_COCIT,tr|J3KGW0|J3KGW0_COCIM,tr|A0A0J8U494|A0A0J8U494_COCIT,tr|A0A6C1MAH7|A0A6C1MAH7_COCIT	1	0	1	0	;Cocci	1	0
QKIESELAEICEDILDVLDK	tr|C5P1K5|C5P1K5_COCP7,tr|E9D979|E9D979_COCPS,tr|A0A0J8RV01|A0A0J8RV01_COCIT,tr|J3KDQ1|J3KDQ1_COCIM,tr|A0A0J8QZG0|A0A0J8QZG0_COCIT,tr|A0A0J6YA98|A0A0J6YA98_COCIT,tr|A0A6C1LPE3|A0A6C1LPE3_COCIT	1	0	1	0	;Cocci	1	95
QLAAPAESETLQQLVVNELK	tr|C5PF93|C5PF93_COCP7,tr|A0A0J6F0T1|A0A0J6F0T1_COCPO,tr|E9D5C7|E9D5C7_COCPS,tr|A0A0J8RW39|A0A0J8RW39_COCIT,tr|A0A0J6XWX4|A0A0J6XWX4_COCIT,tr|A0A0E1RY01|A0A0E1RY01_COCIM,tr|A0A6C1M988|A0A6C1M988_COCIT,tr|A0A0J8QWY7|A0A0J8QWY7_COCIT	7	0	6	1	;Cocci	2	95
QLAFDEAEVLR	tr|C5PFW2|C5PFW2_COCP7,tr|A0A0J6F671|A0A0J6F671_COCPO,tr|E9CVH9|E9CVH9_COCPS,tr|A0A0E1RZZ0|A0A0E1RZZ0_COCIM,tr|A0A0J7AWE7|A0A0J7AWE7_COCIT,tr|A0A6C1M164|A0A6C1M164_COCIT,tr|A0A0J8QY74|A0A0J8QY74_COCIT	1	0	1	0	;Cocci	1	0
QLDELKTELGQLR	tr|C5PCL5|C5PCL5_COCP7,tr|A0A0J6FQ33|A0A0J6FQ33_COCPO,tr|E9CUS0|E9CUS0_COCPS,tr|J3K1B9|J3K1B9_COCIM,tr|A0A0J6YIS3|A0A0J6YIS3_COCIT,tr|A0A6C1LQ06|A0A6C1LQ06_COCIT,tr|A0A0J8QKM3|A0A0J8QKM3_COCIT	2	0	2	0	;Cocci	1	0
QLEGSGDDLQCTK	tr|A0A0J6FD17|A0A0J6FD17_COCPO,tr|E9D7J3|E9D7J3_COCPS,tr|A0A0J6YFI7|A0A0J6YFI7_COCIT	37	5	18	14	;Cocci	3	0
QLETQFNVVLDVPK	tr|C5PGY4|C5PGY4_COCP7,tr|A0A0J6F7J7|A0A0J6F7J7_COCPO,tr|E9CWY4|E9CWY4_COCPS,tr|A0A0J8RGE5|A0A0J8RGE5_COCIT,tr|J3KIR4|J3KIR4_COCIM,tr|A0A6C1M6D8|A0A6C1M6D8_COCIT,tr|A0A0J6Y2F2|A0A0J6Y2F2_COCIT	2	0	2	0	;Cocci	1	0
QLGLGTNVYNAER	tr|C5P7T2|C5P7T2_COCP7,tr|A0A0J6FAP4|A0A0J6FAP4_COCPO,tr|E9CT78|E9CT78_COCPS,tr|A0A0E1RVX1|A0A0E1RVX1_COCIM,tr|A0A0J7B0S6|A0A0J7B0S6_COCIT,tr|A0A6C1LW83|A0A6C1LW83_COCIT,tr|A0A0J8QRQ7|A0A0J8QRQ7_COCIT	1	1	0	0	;Cocci	1	0
QLLLNTINEK	tr|C5P383|C5P383_COCP7,tr|E9CR17|E9CR17_COCPS	1	1	0	0	;Cocci	1	0
QLPDIPPCALNCFVEALGNDGCTR	tr|A0A0J6F1D9|A0A0J6F1D9_COCPO,tr|I3XPI9|I3XPI9_COCPO,tr|I3XPI8|I3XPI8_COCPO,tr|Q6QJA5|Q6QJA5_COCPO,tr|C5P6F8|C5P6F8_COCP7,tr|I3XPK7|I3XPK7_COCPO,tr|I3XPJ0|I3XPJ0_COCPO,tr|I3XPL6|I3XPL6_COCPO,tr|I3XPK2|I3XPK2_COCPO,tr|A1KXE9|A1KXE9_COCPO,tr|I3XPJ5|I3XPJ5_COCPO,tr|A0A514C9B5|A0A514C9B5_COCPO,tr|A0A514C9C8|A0A514C9C8_COCPO,tr|I3XPM0|I3XPM0_COCPO,tr|J9UVQ6|J9UVQ6_COCPO,tr|I3XPK4|I3XPK4_COCPO,tr|A0A5…	13	0	9	4	;Cocci	2	80.952
QLPTILADNAGLDSSDLVTR	tr|E9DH56|E9DH56_COCPS,tr|A0A0J8S5J5|A0A0J8S5J5_COCIT,tr|A0A0J6YNJ4|A0A0J6YNJ4_COCIT,tr|J3K0E9|J3K0E9_COCIM,tr|A0A6C1LP70|A0A6C1LP70_COCIT	7	0	4	3	;Cocci	2	100
QLPYLVGNVVELLDLDVEKEAVEEGANIDLDATR	tr|C5P9X9|C5P9X9_COCP7,tr|E9CZD2|E9CZD2_COCPS,tr|A0A0J6FTZ7|A0A0J6FTZ7_COCPO,tr|A0A0J8RFT0|A0A0J8RFT0_COCIT,tr|J3KBK7|J3KBK7_COCIM,tr|A0A0J8QHG4|A0A0J8QHG4_COCIT,tr|A0A0J6YGC9|A0A0J6YGC9_COCIT,tr|A0A6C1M4E2|A0A6C1M4E2_COCIT	1	0	1	0	;Cocci	1	0
QMYYITGESLK	tr|C5P161|C5P161_COCP7,tr|E9DDY8|E9DDY8_COCPS,tr|A0A0J6IEN9|A0A0J6IEN9_COCPO,tr|A0A0J8UG66|A0A0J8UG66_COCIT,tr|J3KE37|J3KE37_COCIM,tr|A0A0J7B4R4|A0A0J7B4R4_COCIT,tr|A0A6C1LMF3|A0A6C1LMF3_COCIT	1	1	0	0	;Cocci	1	0
QNLETFQESGPAFDLYILALLK	tr|A0A0J6FL98|A0A0J6FL98_COCPO,tr|C5PBC3|C5PBC3_COCP7,tr|E9DGK7|E9DGK7_COCPS	9	0	5	4	;Cocci	2	0
QNPSELETSLANALSDLETNTPDLK	tr|A0A0J6FIS2|A0A0J6FIS2_COCPO,tr|C5P9G7|C5P9G7_COCP7,tr|E9D0A1|E9D0A1_COCPS,tr|A0A0J8RK41|A0A0J8RK41_COCIT,tr|J3KC16|J3KC16_COCIM,tr|A0A6C1LNS8|A0A6C1LNS8_COCIT,tr|A0A0J6YH19|A0A0J6YH19_COCIT,tr|A0A0J8R7K1|A0A0J8R7K1_COCIT	8	1	6	1	;Cocci	3	96
QNVQQLLDYSNNQK	tr|A0A0J6FGL8|A0A0J6FGL8_COCPO,tr|C5P5N8|C5P5N8_COCP7,tr|E9CUN5|E9CUN5_COCPS,tr|A0A0J8S322|A0A0J8S322_COCIT,tr|J3K9F0|J3K9F0_COCIM,tr|A0A0J7B2Y7|A0A0J7B2Y7_COCIT,tr|A0A6C1MB33|A0A6C1MB33_COCIT	2	0	2	0	;Cocci	1	0
QQPGLLGTTENELGLR	tr|A0A0J6ETL5|A0A0J6ETL5_COCPO,tr|A0A0J6HY14|A0A0J6HY14_COCPO	2	0	2	0	;Cocci	1	100
QRIEEIIASAEK	tr|E9D3P3|E9D3P3_COCPS,tr|A0A0J6F6W1|A0A0J6F6W1_COCPO,tr|J3KHD1|J3KHD1_COCIM,tr|A0A6C1M705|A0A6C1M705_COCIT,tr|A0A0J8QT01|A0A0J8QT01_COCIT,tr|A0A0J6Y0G0|A0A0J6Y0G0_COCIT	3	0	3	0	;Cocci	1	0
QSAIALAAGQGSK	tr|A0A0J6FJ94|A0A0J6FJ94_COCPO,tr|C5P0V7|C5P0V7_COCP7,tr|E9DE60|E9DE60_COCPS,sp|Q1DXU0|EIF3A_COCIM,tr|A0A0J8S1A1|A0A0J8S1A1_COCIT,tr|A0A0D8JVT6|A0A0D8JVT6_COCIM,tr|A0A0J6Y8S0|A0A0J6Y8S0_COCIT,tr|A0A6C1LQ55|A0A6C1LQ55_COCIT,tr|A0A0J8QXG3|A0A0J8QXG3_COCIT,tr|A0A0J8R1P2|A0A0J8R1P2_COCIT	1	0	1	0	;Cocci	1	0
QSIDLLGYETAR	tr|C5PAM6|C5PAM6_COCP7,tr|A0A0J6IKN7|A0A0J6IKN7_COCPO,tr|E9CY97|E9CY97_COCPS,tr|A0A0J8RET1|A0A0J8RET1_COCIT,tr|J3KAV1|J3KAV1_COCIM,tr|A0A0J6YFE1|A0A0J6YFE1_COCIT,tr|A0A6C1LWQ5|A0A6C1LWQ5_COCIT	1	0	1	0	;Cocci	1	0
QSSDLPSTSR	tr|C5PIM9|C5PIM9_COCP7,tr|A0A0J6I3X8|A0A0J6I3X8_COCPO,tr|E9D4V8|E9D4V8_COCPS,tr|A0A0J8RKP6|A0A0J8RKP6_COCIT,tr|J3KH22|J3KH22_COCIM,tr|A0A6C1M7G0|A0A6C1M7G0_COCIT,tr|A0A0J6XZX3|A0A0J6XZX3_COCIT	1	0	1	0	;Cocci	1	0
QTIEQLGGLDVIISNAGWTR	tr|C5P8V7|C5P8V7_COCP7,tr|A0A0J6FJN1|A0A0J6FJN1_COCPO,tr|E9D135|E9D135_COCPS,tr|A0A0J8RV56|A0A0J8RV56_COCIT,tr|J3KCP5|J3KCP5_COCIM,tr|A0A6C1LL53|A0A6C1LL53_COCIT,tr|A0A0J8TFL2|A0A0J8TFL2_COCIT,tr|A0A0J6YKV3|A0A0J6YKV3_COCIT	1	0	1	0	;Cocci	1	95
QVAVDDILAAVDNTSRPK	tr|C5PE04|C5PE04_COCP7,tr|E9D1T5|E9D1T5_COCPS	3	0	3	0	;Cocci	1	100
QVGLGDFCLPSVSLDEQR	tr|C5NZH2|C5NZH2_COCP7,tr|E9D4B0|E9D4B0_COCPS,tr|A0A0E1RZY1|A0A0E1RZY1_COCIM,tr|Q6Y2E2|Q6Y2E2_COCIT,tr|A0A6C1LZ73|A0A6C1LZ73_COCIT,tr|A0A0J7BGI6|A0A0J7BGI6_COCIT	17	2	9	6	;Cocci	3	0
QVIQLTFEK	tr|C5PAS9|C5PAS9_COCP7,tr|A0A0J6F8L0|A0A0J6F8L0_COCPO,tr|E9DJ95|E9DJ95_COCPS,tr|A0A0J6YGM1|A0A0J6YGM1_COCIT,tr|J3K497|J3K497_COCIM,tr|A0A6C1LRL4|A0A6C1LRL4_COCIT	2	0	2	0	;Cocci	1	0
QVLAGIAAEVDR	tr|C5PB73|C5PB73_COCP7,tr|E9DI07|E9DI07_COCPS	2	0	1	1	;Cocci	2	0
QVLDTESVEENPDQLR	tr|C5PIM9|C5PIM9_COCP7,tr|A0A0J6I3X8|A0A0J6I3X8_COCPO,tr|E9D4V8|E9D4V8_COCPS,tr|A0A0J8RKP6|A0A0J8RKP6_COCIT,tr|J3KH22|J3KH22_COCIM,tr|A0A6C1M7G0|A0A6C1M7G0_COCIT,tr|A0A0J6XZX3|A0A0J6XZX3_COCIT	3	0	3	0	;Cocci	1	0
QVRQYAQKELLKPGR	sp|C5P8Q4|MAP2_COCP7,tr|A0A0J6FSX0|A0A0J6FSX0_COCPO,tr|E9D0W2|E9D0W2_COCPS,tr|J3KCU9|J3KCU9_COCIM,tr|A0A6C1LNP5|A0A6C1LNP5_COCIT,tr|A0A0J6YML1|A0A0J6YML1_COCIT,tr|A0A0J8QIR1|A0A0J8QIR1_COCIT	1	0	1	0	;Cocci	1	0
QVSDITAVDFPTR	tr|C5PGN9|C5PGN9_COCP7,tr|Q0MYN9|Q0MYN9_COCPO,tr|A0A0J6F789|A0A0J6F789_COCPO,tr|E9CWJ1|E9CWJ1_COCPS,tr|A0A0J8RIK5|A0A0J8RIK5_COCIT,tr|J3KJ14|J3KJ14_COCIM,tr|A0A6C1M1X9|A0A6C1M1X9_COCIT,tr|A0A0J8QRS7|A0A0J8QRS7_COCIT,tr|A0A0J6Y3U1|A0A0J6Y3U1_COCIT	3	2	1	0	;Cocci	2	0
QVVFQLPLNR	tr|C5P2P9|C5P2P9_COCP7,tr|A0A0D8JRS6|A0A0D8JRS6_COCIM,tr|A0A6C1M3A9|A0A6C1M3A9_COCIT	1	0	1	0	;Cocci	1	0
RAAAAPQAAGTQ	tr|C5PCV3|C5PCV3_COCP7,tr|A0A0J6FQF4|A0A0J6FQF4_COCPO,tr|E9D217|E9D217_COCPS,tr|A0A0J8RQV6|A0A0J8RQV6_COCIT,tr|A0A0J6YJ33|A0A0J6YJ33_COCIT,tr|J3K1K2|J3K1K2_COCIM,tr|A0A6C1LMN6|A0A6C1LMN6_COCIT,tr|A0A0J8R2W2|A0A0J8R2W2_COCIT	2	0	2	0	;Cocci	1	0
RAPFDLFETK	tr|C5P161|C5P161_COCP7,tr|E9DDY8|E9DDY8_COCPS,tr|A0A0J6IEN9|A0A0J6IEN9_COCPO,tr|A0A0J8UG66|A0A0J8UG66_COCIT,tr|J3KE37|J3KE37_COCIM,tr|A0A0J7B4R4|A0A0J7B4R4_COCIT,tr|A0A6C1LMF3|A0A6C1LMF3_COCIT	4	1	3	0	;Cocci	2	0
RDDPGATFGSD	tr|C5P091|C5P091_COCP7,tr|E9DIL1|E9DIL1_COCPS,tr|A0A0J6F9T2|A0A0J6F9T2_COCPO,tr|A0A0E1RYR7|A0A0E1RYR7_COCIM,tr|A0A6C1LRM5|A0A6C1LRM5_COCIT,tr|A0A0J6YBK5|A0A0J6YBK5_COCIT	3	0	1	2	;Cocci	2	0
RDESEDTALLLDK	tr|C5P503|C5P503_COCP7,tr|E9DBP2|E9DBP2_COCPS,tr|A0A0J6I8A4|A0A0J6I8A4_COCPO,tr|A0A0J8RDP4|A0A0J8RDP4_COCIT,tr|J3K8N6|J3K8N6_COCIM,tr|A0A6C1M072|A0A6C1M072_COCIT,tr|A0A0J6YAK2|A0A0J6YAK2_COCIT,tr|A0A0J8QQM6|A0A0J8QQM6_COCIT	4	0	2	2	;Cocci	2	0
RDESEDTALLLDKLR	tr|C5P503|C5P503_COCP7,tr|E9DBP2|E9DBP2_COCPS,tr|A0A0J6I8A4|A0A0J6I8A4_COCPO,tr|A0A0J8RDP4|A0A0J8RDP4_COCIT,tr|J3K8N6|J3K8N6_COCIM,tr|A0A6C1M072|A0A6C1M072_COCIT,tr|A0A0J6YAK2|A0A0J6YAK2_COCIT,tr|A0A0J8QQM6|A0A0J8QQM6_COCIT	1	0	1	0	;Cocci	1	0
RDLYGNIVMSGGTTMYPGIADR	tr|A0A0J6Y0V3|A0A0J6Y0V3_COCIT	3	0	1	2	;Cocci	2	100
REDVFFTTK	tr|C5P1G9|C5P1G9_COCP7,tr|E9D9D7|E9D9D7_COCPS,tr|A0A0J6IEA0|A0A0J6IEA0_COCPO,tr|J3KDU0|J3KDU0_COCIM,tr|A0A6C1LS71|A0A6C1LS71_COCIT,tr|A0A0J8QX78|A0A0J8QX78_COCIT,tr|A0A0J6YCF7|A0A0J6YCF7_COCIT	2	0	2	0	;Cocci	1	0
REEAKPEILAK	tr|C5NZN9|C5NZN9_COCP7,tr|A0A0J6IHP6|A0A0J6IHP6_COCPO,tr|E9D314|E9D314_COCPS	1	0	1	0	;Cocci	1	0
RFDGAQVGGK	tr|C5PG85|C5PG85_COCP7,tr|A0A0J6F453|A0A0J6F453_COCPO,tr|E9CVY6|E9CVY6_COCPS,tr|J3KJF8|J3KJF8_COCIM,tr|A0A6C1M7S4|A0A6C1M7S4_COCIT,tr|A0A0J6Y1H3|A0A0J6Y1H3_COCIT,tr|A0A0J8QUD1|A0A0J8QUD1_COCIT	4	0	3	1	;Cocci	2	0
RFPDAYENLSQA	tr|C5PHF4|C5PHF4_COCP7,tr|E9CUX1|E9CUX1_COCPS,tr|A0A0J6F5L8|A0A0J6F5L8_COCPO,tr|A0A0J8REV2|A0A0J8REV2_COCIT,tr|J3KIA0|J3KIA0_COCIM,tr|A0A0J6Y2U7|A0A0J6Y2U7_COCIT	1	0	1	0	;Cocci	1	0
RFQPILVDEPTVADTISILR	tr|C5P5L4|C5P5L4_COCP7,tr|A0A0J6FGI1|A0A0J6FGI1_COCPO,tr|E9DB64|E9DB64_COCPS	3	0	1	2	;Cocci	2	100
RGEAFMVITATGDNTFVGR	tr|C5P7T2|C5P7T2_COCP7,tr|A0A0J6FAP4|A0A0J6FAP4_COCPO,tr|E9CT78|E9CT78_COCPS,tr|A0A0E1RVX1|A0A0E1RVX1_COCIM,tr|A0A0J7B0S6|A0A0J7B0S6_COCIT,tr|A0A6C1LW83|A0A6C1LW83_COCIT,tr|A0A0J8QRQ7|A0A0J8QRQ7_COCIT	2	0	2	0	;Cocci	1	100
RGLSAYMFFANEQR	tr|C5P9M8|C5P9M8_COCP7,tr|E9CYZ4|E9CYZ4_COCPS,tr|A0A0J6FUC4|A0A0J6FUC4_COCPO,tr|A0A0E1S2V8|A0A0E1S2V8_COCIM,tr|A0A6C1LNL2|A0A6C1LNL2_COCIT,tr|A0A0J8U0I4|A0A0J8U0I4_COCIT,tr|A0A0J6YJR3|A0A0J6YJR3_COCIT	1	0	1	0	;Cocci	1	0
RGPLVVYNPEVDGK	tr|C5P4K8|C5P4K8_COCP7,tr|A0A0J6I7U0|A0A0J6I7U0_COCPO,tr|E9CSK5|E9CSK5_COCPS,tr|J3K894|J3K894_COCIM,tr|A0A6C1M4Z2|A0A6C1M4Z2_COCIT	2	0	1	1	;Cocci	2	0
RGQLDETPDVVTFAEQLER	tr|C5PB57|C5PB57_COCP7,tr|A0A0J6FL06|A0A0J6FL06_COCPO,tr|E9DHY0|E9DHY0_COCPS,tr|A0A0J8RSJ7|A0A0J8RSJ7_COCIT,tr|A0A0J6YEI1|A0A0J6YEI1_COCIT,tr|J3K3W0|J3K3W0_COCIM,tr|A0A0J8U1D8|A0A0J8U1D8_COCIT,tr|A0A6C1LXD4|A0A6C1LXD4_COCIT	5	0	3	2	;Cocci	2	100
RIAWTVLYR	tr|A0A0J6FC61|A0A0J6FC61_COCPO,tr|C5P6U9|C5P6U9_COCP7,tr|E9DAK2|E9DAK2_COCPS,tr|A0A0J8S1L7|A0A0J8S1L7_COCIT,tr|J3K6Y8|J3K6Y8_COCIM,tr|A0A6C1M8H7|A0A6C1M8H7_COCIT,tr|A0A0J8QZ90|A0A0J8QZ90_COCIT,tr|A0A0J7AZL2|A0A0J7AZL2_COCIT	1	0	1	0	;Cocci	1	0
RKEDLEFLTNEIEAFR	tr|C5P5H8|C5P5H8_COCP7,tr|E9DIC3|E9DIC3_COCPS,tr|A0A0J6FCG3|A0A0J6FCG3_COCPO,tr|A0A0J8RNR9|A0A0J8RNR9_COCIT,tr|A0A0D8JTJ0|A0A0D8JTJ0_COCIM,tr|A0A6C1M152|A0A6C1M152_COCIT,tr|A0A0J8R8G9|A0A0J8R8G9_COCIT,tr|A0A0J6Y611|A0A0J6Y611_COCIT	4	0	3	1	;Cocci	2	0
RLPDSAVDLIDEAAAAVR	tr|C5PAL0|C5PAL0_COCP7,tr|E9CY73|E9CY73_COCPS	2	0	0	2	;Cocci	1	100
RPGGQQFSGGALGGAIKA	tr|C5PAQ7|C5PAQ7_COCP7,tr|A0A0J6F8I3|A0A0J6F8I3_COCPO,tr|E9DCT6|E9DCT6_COCPS,sp|Q1DP77|EIF3C_COCIM,tr|A0A0J6YH91|A0A0J6YH91_COCIT,tr|A0A6C1LWH9|A0A6C1LWH9_COCIT	1	0	1	0	;Cocci	1	100
RPLSAYIIFAK	tr|C5NZ80|C5NZ80_COCP7,tr|A0A0J6FQ02|A0A0J6FQ02_COCPO,tr|E9D3I9|E9D3I9_COCPS,tr|A0A0J8UT05|A0A0J8UT05_COCIT,tr|J3K176|J3K176_COCIM,tr|A0A0J8R8R4|A0A0J8R8R4_COCIT,tr|A0A0J6YPK8|A0A0J6YPK8_COCIT,tr|A0A6C1LQN2|A0A6C1LQN2_COCIT	1	1	0	0	;Cocci	1	0
RPLVIIAEDIEGEALAVCILNK	tr|C5P7S3|C5P7S3_COCP7,tr|E9CT89|E9CT89_COCPS,tr|O94110|O94110_COCIT,tr|J3K7T8|J3K7T8_COCIM,tr|A0A0J8QN89|A0A0J8QN89_COCIT,tr|A0A0J6Y8K6|A0A0J6Y8K6_COCIT	7	0	4	3	;Cocci	2	100
RPLVLQLINKPALVK	tr|C5P4G2|C5P4G2_COCP7,tr|E9CSR4|E9CSR4_COCPS,tr|A0A0J8RCW6|A0A0J8RCW6_COCIT,tr|J3K853|J3K853_COCIM,tr|A0A6C1M2A9|A0A6C1M2A9_COCIT,tr|A0A0J8QL70|A0A0J8QL70_COCIT,tr|A0A0J6Y9W7|A0A0J6Y9W7_COCIT	1	0	1	0	;Cocci	1	0
RPSEAPAAVSSEPIPAEPFETNLALPISLSR	tr|E9DGI1|E9DGI1_COCPS	7	0	4	3	;Cocci	2	0
RQPYAVSEK	tr|C5P4K8|C5P4K8_COCP7,tr|A0A0J6I7U0|A0A0J6I7U0_COCPO,tr|E9CSK5|E9CSK5_COCPS,tr|J3K894|J3K894_COCIM,tr|A0A6C1M4Z2|A0A6C1M4Z2_COCIT	1	0	1	0	;Cocci	1	0
RSILSTDPRDR	tr|A0A0J6FV79|A0A0J6FV79_COCPO,tr|C5P8Y7|C5P8Y7_COCP7,tr|E9D183|E9D183_COCPS,tr|A0A0J8RWU3|A0A0J8RWU3_COCIT,tr|J3KCL4|J3KCL4_COCIM,tr|A0A6C1LYC3|A0A6C1LYC3_COCIT,tr|A0A0J6YKQ1|A0A0J6YKQ1_COCIT	1	1	0	0	;Cocci	1	0
RTLSSAAQTSIEIDSLFEGIDFYTSITR	tr|C5P2L6|C5P2L6_COCP7,tr|A0A0J6ETY9|A0A0J6ETY9_COCPO,tr|E9CRM8|E9CRM8_COCPS,tr|A0A0J8RPP7|A0A0J8RPP7_COCIT,tr|J3KLI0|J3KLI0_COCIM,tr|A0A6C1LY33|A0A6C1LY33_COCIT,tr|A0A0J8R6R0|A0A0J8R6R0_COCIT	1	0	1	0	;Cocci	1	100
RVAELLLSNPEVR	tr|C5P5H8|C5P5H8_COCP7,tr|E9DIC3|E9DIC3_COCPS,tr|A0A0J6FCG3|A0A0J6FCG3_COCPO,tr|A0A0J8RNR9|A0A0J8RNR9_COCIT,tr|A0A0D8JTJ0|A0A0D8JTJ0_COCIM,tr|A0A6C1M152|A0A6C1M152_COCIT,tr|A0A0J8R8G9|A0A0J8R8G9_COCIT,tr|A0A0J6Y611|A0A0J6Y611_COCIT	1	0	1	0	;Cocci	1	0
RVELEDYVDLISK	tr|C5PHL0|C5PHL0_COCP7,tr|A0A0J6EYA8|A0A0J6EYA8_COCPO,tr|E9CVF0|E9CVF0_COCPS,tr|I9NLC0|I9NLC0_COCIM,tr|A0A0J8S5M0|A0A0J8S5M0_COCIT,tr|A0A6C1M2C3|A0A6C1M2C3_COCIT,tr|A0A0J6XZP6|A0A0J6XZP6_COCIT	2	0	1	1	;Cocci	2	0
RVFITDDATDLIPEWLGFIK	tr|C5P161|C5P161_COCP7,tr|E9DDY8|E9DDY8_COCPS,tr|A0A0J6IEN9|A0A0J6IEN9_COCPO,tr|A0A0J8UG66|A0A0J8UG66_COCIT,tr|J3KE37|J3KE37_COCIM,tr|A0A0J7B4R4|A0A0J7B4R4_COCIT,tr|A0A6C1LMF3|A0A6C1LMF3_COCIT	5	0	2	3	;Cocci	2	100
RVIDLIAYIAGVDAGK	sp|Q8J1H3|G3P_COCP7,tr|A0A0J6FAZ8|A0A0J6FAZ8_COCPO,tr|E9CSW1|E9CSW1_COCPS	5	0	2	3	;Cocci	2	0
RVILKEDDDFAAR	tr|C5PDH8|C5PDH8_COCP7,tr|A0A0J6FFQ6|A0A0J6FFQ6_COCPO,tr|E9D2W3|E9D2W3_COCPS,tr|A0A0J8RVN3|A0A0J8RVN3_COCIT,tr|J3K265|J3K265_COCIM,tr|A0A0J6YMR4|A0A0J6YMR4_COCIT,tr|A0A6C1LTR5|A0A6C1LTR5_COCIT	3	0	3	0	;Cocci	1	0
RVNDFPTAVR	tr|C5P4I8|C5P4I8_COCP7,tr|A0A0J6I7Q9|A0A0J6I7Q9_COCPO,tr|E9CSN5|E9CSN5_COCPS,tr|A0A0J8RES7|A0A0J8RES7_COCIT,tr|A0A0J6Y9Z4|A0A0J6Y9Z4_COCIT,tr|A0A0E1RWR8|A0A0E1RWR8_COCIM,tr|A0A6C1LZP6|A0A6C1LZP6_COCIT,tr|A0A0J8THL9|A0A0J8THL9_COCIT	3	0	2	1	;Cocci	2	0
RVNQAIALLTIGAR	tr|C5PAF6|C5PAF6_COCP7,tr|A0A0J6FU58|A0A0J6FU58_COCPO,tr|E9CXY5|E9CXY5_COCPS,tr|A0A0J8RBI4|A0A0J8RBI4_COCIT,tr|J3KB23|J3KB23_COCIM,tr|A0A6C1LM59|A0A6C1LM59_COCIT,tr|A0A0J7BBS3|A0A0J7BBS3_COCIT	6	0	3	3	;Cocci	2	0
RVSVQIAR	tr|C5P7B4|C5P7B4_COCP7,tr|E9CUD1|E9CUD1_COCPS,tr|Q96UW5|Q96UW5_COCIT	3	0	2	1	;Cocci	2	0
RVVTGHSPTGQAIIESDEK	tr|C5P4U5|C5P4U5_COCP7,tr|E9DBG3|E9DBG3_COCPS,tr|A0A0J6F418|A0A0J6F418_COCPO	1	0	1	0	;Cocci	1	0
RVYYLSLEFLMGR	tr|C5P6Y0|C5P6Y0_COCP7,tr|E9DAP3|E9DAP3_COCPS,tr|A0A0E1S1K9|A0A0E1S1K9_COCIM,tr|A0A6C1M3J5|A0A6C1M3J5_COCIT	2	2	0	0	;Cocci	1	0
SAAAVEWLQDVFDLDLTLVSR	tr|C5P410|C5P410_COCP7,tr|A0A0J6F6L7|A0A0J6F6L7_COCPO,tr|E9D6M7|E9D6M7_COCPS	5	5	0	0	;Cocci	1	100
SAADIVFLAPGLSAIIDALK	tr|C5P7T2|C5P7T2_COCP7,tr|A0A0J6FAP4|A0A0J6FAP4_COCPO,tr|E9CT78|E9CT78_COCPS,tr|A0A0E1RVX1|A0A0E1RVX1_COCIM,tr|A0A0J7B0S6|A0A0J7B0S6_COCIT,tr|A0A6C1LW83|A0A6C1LW83_COCIT,tr|A0A0J8QRQ7|A0A0J8QRQ7_COCIT	6	0	3	3	;Cocci	2	100
SAAIPNASGTLVAYTQTK	tr|C5P2P9|C5P2P9_COCP7,tr|A0A0D8JRS6|A0A0D8JRS6_COCIM,tr|A0A6C1M3A9|A0A6C1M3A9_COCIT	2	0	1	1	;Cocci	2	0
SAEDIKEVTIR	tr|C5NZN9|C5NZN9_COCP7,tr|A0A0J6IHP6|A0A0J6IHP6_COCPO,tr|E9D314|E9D314_COCPS	10	1	5	4	;Cocci	3	0
SAFIVGEEGLDNPDVSGSR	tr|A0A0J6FJ96|A0A0J6FJ96_COCPO,tr|C5P957|C5P957_COCP7,tr|J3KCC9|J3KCC9_COCIM,tr|A0A6C1LY49|A0A6C1LY49_COCIT	1	0	1	0	;Cocci	1	94.737
SAFNALQGTELAGR	tr|C5P327|C5P327_COCP7,tr|A0A0J6F4I7|A0A0J6F4I7_COCPO,tr|E9CUE5|E9CUE5_COCPS,tr|A0A0J8UPH4|A0A0J8UPH4_COCIT,tr|J3KL51|J3KL51_COCIM,tr|A0A0J6YMK1|A0A0J6YMK1_COCIT,tr|A0A6C1M3M9|A0A6C1M3M9_COCIT,tr|A0A0J8U3B8|A0A0J8U3B8_COCIT	2	0	2	0	;Cocci	1	0
SAIADVVTR	tr|C5PG00|C5PG00_COCP7,tr|E9CVM4|E9CVM4_COCPS,tr|A0A0J6F3U9|A0A0J6F3U9_COCPO,tr|A0A0D8JS83|A0A0D8JS83_COCIM,tr|A0A0J8QWC8|A0A0J8QWC8_COCIT,tr|A0A0J6Y4R7|A0A0J6Y4R7_COCIT,tr|A0A6C1M4U1|A0A6C1M4U1_COCIT	4	4	0	0	;Cocci	1	0
SAIDGGLSVILCVGETLEER	tr|C5PDH8|C5PDH8_COCP7,tr|A0A0J6FFQ6|A0A0J6FFQ6_COCPO,tr|E9D2W3|E9D2W3_COCPS,tr|A0A0J8RVN3|A0A0J8RVN3_COCIT,tr|J3K265|J3K265_COCIM,tr|A0A0J6YMR4|A0A0J6YMR4_COCIT,tr|A0A6C1LTR5|A0A6C1LTR5_COCIT	3	0	2	1	;Cocci	2	90
SAIFTINVSEGGQK	tr|C5P7V0|C5P7V0_COCP7	1	0	1	0	;Cocci	1	0
SALSEEALEAGR	tr|C5P9G1|C5P9G1_COCP7,tr|A0A0J6FUN4|A0A0J6FUN4_COCPO,tr|E9D092|E9D092_COCPS,sp|Q1E101|CLU_COCIM,tr|A0A6C1LN31|A0A6C1LN31_COCIT,tr|A0A0J6YH59|A0A0J6YH59_COCIT,tr|A0A0J8R7J2|A0A0J8R7J2_COCIT	3	0	2	1	;Cocci	2	0
SAMASQTVSMIAR	tr|C5P331|C5P331_COCP7,tr|E9CUF1|E9CUF1_COCPS,tr|A0A0J6F4I2|A0A0J6F4I2_COCPO,tr|A0A0J8RZ31|A0A0J8RZ31_COCIT,tr|J3KL55|J3KL55_COCIM,tr|A0A6C1M5L5|A0A6C1M5L5_COCIT,tr|A0A0J8U3B6|A0A0J8U3B6_COCIT,tr|A0A0J7BHU8|A0A0J7BHU8_COCIT	1	0	1	0	;Cocci	1	0
SANITISNAVGK	tr|C5P2X4|C5P2X4_COCP7,tr|E9CTX8|E9CTX8_COCPS,tr|A0A0J6F4P0|A0A0J6F4P0_COCPO,tr|A0A0J8UVR6|A0A0J8UVR6_COCIT,tr|A0A0E1S092|A0A0E1S092_COCIM,tr|A0A6C1M325|A0A6C1M325_COCIT,tr|A0A0J6YPZ4|A0A0J6YPZ4_COCIT,tr|A0A0J8U3G0|A0A0J8U3G0_COCIT	3	2	1	0	;Cocci	2	0
SAPSALNEVVIPNVTLPK	tr|A0A0J6FB17|A0A0J6FB17_COCPO,tr|C5PIQ1|C5PIQ1_COCP7,tr|E9D4S6|E9D4S6_COCPS,tr|A0A0J8RKL4|A0A0J8RKL4_COCIT,tr|A0A0E1S4F8|A0A0E1S4F8_COCIM,tr|A0A6C1M3P6|A0A6C1M3P6_COCIT,tr|A0A0J6XVT8|A0A0J6XVT8_COCIT	7	4	2	1	;Cocci	3	100
SAQFLLDLLK	tr|E9CYA7|E9CYA7_COCPS	1	0	1	0	;Cocci	1	0
SAQFLLDLLKNAEANADTK	tr|E9CYA7|E9CYA7_COCPS	1	1	0	0	;Cocci	1	100
SAQFLLGLLK	tr|C5PAN4|C5PAN4_COCP7,tr|A0A0J6FH87|A0A0J6FH87_COCPO,tr|A0A0J8RD40|A0A0J8RD40_COCIT,tr|J3KAU1|J3KAU1_COCIM,tr|A0A0J6YJU6|A0A0J6YJU6_COCIT,tr|A0A6C1LLW3|A0A6C1LLW3_COCIT,tr|A0A0J8QII7|A0A0J8QII7_COCIT	2	2	0	0	;Cocci	1	0
SASSTSIATAIR	tr|C5PGI3|C5PGI3_COCP7,tr|A0A0J6I1A9|A0A0J6I1A9_COCPO,tr|E9CWB5|E9CWB5_COCPS	1	0	1	0	;Cocci	1	0
SAVLQQIQVMR	tr|E9CWH9|E9CWH9_COCPS,tr|A0A0J6EX86|A0A0J6EX86_COCPO	2	0	2	0	;Cocci	1	0
SAVVQVDAAPFR	tr|A0A0J6IFA6|A0A0J6IFA6_COCPO,tr|E9DFH2|E9DFH2_COCPS,tr|A0A0J8UE71|A0A0J8UE71_COCIT,tr|J3KEM9|J3KEM9_COCIM,tr|A0A6C1M314|A0A6C1M314_COCIT,tr|A0A0J6Y937|A0A0J6Y937_COCIT,tr|A0A0J8QXR9|A0A0J8QXR9_COCIT	7	4	2	1	;Cocci	3	0
SAYVVYDLENNEISLAQTR	tr|A0A0J6ETN3|A0A0J6ETN3_COCPO,tr|C5P2B5|C5P2B5_COCP7,tr|Q3HYC2|Q3HYC2_COCPO,tr|E9CSB4|E9CSB4_COCPS,tr|J3KLS4|J3KLS4_COCIM,tr|A0A0J6Y553|A0A0J6Y553_COCIT,tr|A0A6C1M2Z1|A0A6C1M2Z1_COCIT,tr|A0A0J8TX29|A0A0J8TX29_COCIT	1	0	1	0	;Cocci	1	100
SDFNTTGFTYR	tr|A0A0J6FUQ1|A0A0J6FUQ1_COCPO,tr|E9D065|E9D065_COCPS	5	3	2	0	;Cocci	2	0
SDGTIIFLSR	tr|C5PGI3|C5PGI3_COCP7,tr|A0A0J6I1A9|A0A0J6I1A9_COCPO,tr|E9CWB5|E9CWB5_COCPS	1	0	0	1	;Cocci	1	0
SDGVVPPTPAIAR	tr|A0A0J6FI04|A0A0J6FI04_COCPO,tr|C5P1R1|C5P1R1_COCP7,tr|E9D8Z8|E9D8Z8_COCPS,tr|J3KDJ2|J3KDJ2_COCIM,tr|A0A0J7B423|A0A0J7B423_COCIT,tr|A0A6C1LRZ7|A0A6C1LRZ7_COCIT	3	0	2	1	;Cocci	2	0
SDLVELLSLYSAVDQVGVNR	tr|C5PCV6|C5PCV6_COCP7,tr|A0A0J6FMV0|A0A0J6FMV0_COCPO,tr|E9D220|E9D220_COCPS,tr|J3K1K5|J3K1K5_COCIM,tr|A0A6C1LK99|A0A6C1LK99_COCIT,tr|A0A0J6YJ36|A0A0J6YJ36_COCIT,tr|A0A0J8R2W4|A0A0J8R2W4_COCIT	3	0	3	0	;Cocci	1	100
SDNVYLQLLVK	tr|C5P8G3|C5P8G3_COCP7,tr|E9D0I7|E9D0I7_COCPS,tr|A0A0J6FK97|A0A0J6FK97_COCPO,tr|J0HIC7|J0HIC7_COCIM,tr|A0A0J6YIQ4|A0A0J6YIQ4_COCIT,tr|A0A6C1LJ09|A0A6C1LJ09_COCIT,tr|A0A0J8RBB5|A0A0J8RBB5_COCIT	5	0	2	3	;Cocci	2	0
SDRPDLGTAK	tr|C5PBT6|C5PBT6_COCP7,tr|Q0MYP2|Q0MYP2_COCPO,tr|A0A0J6IG12|A0A0J6IG12_COCPO,tr|E9D8A7|E9D8A7_COCPS,tr|J3KF67|J3KF67_COCIM	1	0	1	0	;Cocci	1	0
SDVVIDIVCYR	tr|C5PG54|C5PG54_COCP7,tr|E9CVT9|E9CVT9_COCPS,tr|A0A0J6F7H5|A0A0J6F7H5_COCPO,tr|J3KJJ3|J3KJJ3_COCIM,tr|A0A0J6Y1K1|A0A0J6Y1K1_COCIT,tr|A0A6C1MGQ5|A0A6C1MGQ5_COCIT	1	1	0	0	;Cocci	1	0
SDVVQNISQDFYK	tr|C5P7V0|C5P7V0_COCP7	2	0	2	0	;Cocci	1	0
SEADDLATR	tr|C5P9Y4|C5P9Y4_COCP7,tr|A0A0J6FR37|A0A0J6FR37_COCPO,tr|E9CZD9|E9CZD9_COCPS,tr|A0A0J8RFS1|A0A0J8RFS1_COCIT,tr|J3KBJ9|J3KBJ9_COCIM,tr|A0A0J6YGC2|A0A0J6YGC2_COCIT,tr|A0A6C1M3Z6|A0A6C1M3Z6_COCIT	1	0	1	0	;Cocci	1	0
SEAQVEALIQR	tr|C5P383|C5P383_COCP7,tr|E9CR17|E9CR17_COCPS	2	2	0	0	;Cocci	1	0
SEDALVNFVNEK	tr|C5PD92|C5PD92_COCP7,tr|A0A0J6FS28|A0A0J6FS28_COCPO,tr|E9D2K1|E9D2K1_COCPS,tr|A0A0J8RWW9|A0A0J8RWW9_COCIT,tr|J3K1X9|J3K1X9_COCIM,tr|Q8X1D2|Q8X1D2_COCIT,tr|A0A0J6YPF2|A0A0J6YPF2_COCIT,tr|A0A6C1LQ60|A0A6C1LQ60_COCIT	1	0	1	0	;Cocci	1	0
SEDGTEVEIR	tr|A0A0J6FCZ0|A0A0J6FCZ0_COCPO,tr|E9CRT2|E9CRT2_COCPS,sp|Q1DRC9|EIF3F_COCIM,tr|A0A0J8UI84|A0A0J8UI84_COCIT,tr|A0A6C1M1R5|A0A6C1M1R5_COCIT,tr|A0A0J6Y6M0|A0A0J6Y6M0_COCIT,tr|A0A0J8QM17|A0A0J8QM17_COCIT	1	0	1	0	;Cocci	1	0
SEFESFGELSGVR	tr|C5P327|C5P327_COCP7,tr|A0A0J6F4I7|A0A0J6F4I7_COCPO,tr|E9CUE5|E9CUE5_COCPS,tr|A0A0J8UPH4|A0A0J8UPH4_COCIT,tr|J3KL51|J3KL51_COCIM,tr|A0A0J6YMK1|A0A0J6YMK1_COCIT,tr|A0A6C1M3M9|A0A6C1M3M9_COCIT,tr|A0A0J8U3B8|A0A0J8U3B8_COCIT	1	0	0	1	;Cocci	1	0
SEINSGFYYSSAEQR	tr|C5PFB5|C5PFB5_COCP7,tr|A0A0J6F5H2|A0A0J6F5H2_COCPO,tr|E9D9V4|E9D9V4_COCPS,tr|A0A0J8URQ5|A0A0J8URQ5_COCIT,tr|A0A0E1S0K9|A0A0E1S0K9_COCIM,tr|A0A6C1M9A7|A0A6C1M9A7_COCIT,tr|A0A0J7AWZ7|A0A0J7AWZ7_COCIT,tr|A0A0J8QKR1|A0A0J8QKR1_COCIT	1	0	1	0	;Cocci	1	0
SESLFLQR	tr|A0A0J6FC61|A0A0J6FC61_COCPO,tr|C5P6U9|C5P6U9_COCP7,tr|E9DAK2|E9DAK2_COCPS,tr|A0A0J8S1L7|A0A0J8S1L7_COCIT,tr|J3K6Y8|J3K6Y8_COCIM,tr|A0A6C1M8H7|A0A6C1M8H7_COCIT,tr|A0A0J8QZ90|A0A0J8QZ90_COCIT,tr|A0A0J7AZL2|A0A0J7AZL2_COCIT	3	1	1	1	;Cocci	3	0
SETFSTFSDNQPGVLIQVYEGER	tr|C5P2L6|C5P2L6_COCP7,tr|A0A0J6ETY9|A0A0J6ETY9_COCPO,tr|E9CRM8|E9CRM8_COCPS,tr|A0A0J8RPP7|A0A0J8RPP7_COCIT,tr|J3KLI0|J3KLI0_COCIM,tr|A0A6C1LY33|A0A6C1LY33_COCIT,tr|A0A0J8R6R0|A0A0J8R6R0_COCIT	17	5	8	4	;Cocci	3	100
SFFENFSQLSQR	tr|A0A0J6FL60|A0A0J6FL60_COCPO,tr|C5PB98|C5PB98_COCP7,tr|E9DGH9|E9DGH9_COCPS,tr|A0A0J8RYF8|A0A0J8RYF8_COCIT,tr|Q96TK5|Q96TK5_COCIT,tr|J3K3S3|J3K3S3_COCIM,tr|A0A0J8QVV5|A0A0J8QVV5_COCIT,tr|A0A0J6YEA6|A0A0J6YEA6_COCIT,tr|A0A6C1LXT1|A0A6C1LXT1_COCIT	1	0	1	0	;Cocci	1	0
SFFQGFGEITYVK	tr|C5PAZ1|C5PAZ1_COCP7,tr|E9DHP1|E9DHP1_COCPS,tr|J3K414|J3K414_COCIM,tr|A0A0J6YEP9|A0A0J6YEP9_COCIT,tr|A0A6C1LZI2|A0A6C1LZI2_COCIT	3	1	1	1	;Cocci	3	0
SFLVFNNAVLK	tr|C5PHJ9|C5PHJ9_COCP7,tr|A0A0J6F8D2|A0A0J6F8D2_COCPO,tr|A0A0J8RDW1|A0A0J8RDW1_COCIT,tr|A0A0E1RYB5|A0A0E1RYB5_COCIM,tr|A0A6C1M2V7|A0A6C1M2V7_COCIT,tr|A0A0J6XXE5|A0A0J6XXE5_COCIT,tr|A0A0J8QKA5|A0A0J8QKA5_COCIT	1	1	0	0	;Cocci	1	0
SFNFPTRVDQDAVK	tr|C5PFR6|C5PFR6_COCP7,tr|A0A0J6F612|A0A0J6F612_COCPO,tr|E9DJF4|E9DJF4_COCPS,tr|A0A0J8RTD3|A0A0J8RTD3_COCIT,tr|J3KJV0|J3KJV0_COCIM,tr|A0A6C1M4E8|A0A6C1M4E8_COCIT,tr|A0A0J6Y211|A0A0J6Y211_COCIT,tr|A0A0J8TRC0|A0A0J8TRC0_COCIT	3	0	2	1	;Cocci	2	0
SFPVIEQLYPQYLR	tr|C5P8Z6|C5P8Z6_COCP7,tr|E9CZJ5|E9CZJ5_COCPS,tr|A0A0J6FVX1|A0A0J6FVX1_COCPO,tr|A0A0E1RWZ2|A0A0E1RWZ2_COCIM,tr|A0A6C1LNJ8|A0A6C1LNJ8_COCIT	1	0	1	0	;Cocci	1	0
SFVATDVDSLDFFAAGLSLVLHPK	tr|C5P2J4|C5P2J4_COCP7,tr|A0A0J6ETS7|A0A0J6ETS7_COCPO,tr|E9CRP7|E9CRP7_COCPS,tr|A0A0J8RP69|A0A0J8RP69_COCIT,tr|J3KLI8|J3KLI8_COCIM,tr|A0A6C1M7U9|A0A6C1M7U9_COCIT,tr|A0A0J6YN63|A0A0J6YN63_COCIT	1	0	0	1	;Cocci	1	100
SGAGSATLSMAWAGFR	tr|C5P2E2|C5P2E2_COCP7,tr|A0A0J6F1E9|A0A0J6F1E9_COCPO,tr|E9CS21|E9CS21_COCPS,tr|J3KLN3|J3KLN3_COCIM,tr|A0A0J7BIJ5|A0A0J7BIJ5_COCIT,tr|A0A6C1M318|A0A6C1M318_COCIT	6	5	0	1	;Cocci	2	0
SGAYDVGFTTPSPDVAQTSPK	tr|C5P7V7|C5P7V7_COCP7,tr|A0A0J6I7C3|A0A0J6I7C3_COCPO,tr|E9CT39|E9CT39_COCPS,tr|A0A0J8REB0|A0A0J8REB0_COCIT,tr|J3K7X3|J3K7X3_COCIM,tr|A0A0J6Y6P2|A0A0J6Y6P2_COCIT,tr|A0A6C1M040|A0A6C1M040_COCIT	1	0	1	0	;Cocci	1	90.476
SGDETTSLTDYVTR	tr|C5P161|C5P161_COCP7,tr|E9DDY8|E9DDY8_COCPS,tr|A0A0J6IEN9|A0A0J6IEN9_COCPO,tr|A0A0J8UG66|A0A0J8UG66_COCIT,tr|J3KE37|J3KE37_COCIM,tr|A0A0J7B4R4|A0A0J7B4R4_COCIT,tr|A0A6C1LMF3|A0A6C1LMF3_COCIT	12	5	3	4	;Cocci	3	0
SGEPEPISLAWSADGQTLFAGYTDNK	tr|C5PCX6|C5PCX6_COCP7,tr|E9D249|E9D249_COCPS,tr|A0A0J6FMY2|A0A0J6FMY2_COCPO,tr|J3K1M8|J3K1M8_COCIM,tr|A0A0J6YP36|A0A0J6YP36_COCIT,tr|A0A6C1LMP8|A0A6C1LMP8_COCIT	2	0	1	1	;Cocci	2	0
SGETEDVTIADIVVGLR	tr|Q0MYQ1|Q0MYQ1_COCPO,tr|C5PEE4|C5PEE4_COCP7,tr|A0A0J6I9S7|A0A0J6I9S7_COCPO	16	4	6	6	;Cocci	3	100
SGGDEGDEIELDLAK	tr|C5P5J5|C5P5J5_COCP7,tr|E9DIE4|E9DIE4_COCPS,tr|A0A0J6FCI1|A0A0J6FCI1_COCPO	4	0	2	2	;Cocci	2	0
SGGFDFEIAPIEIPGVR	tr|C5P2W7|C5P2W7_COCP7,tr|A0A0J6HZ39|A0A0J6HZ39_COCPO,tr|E9CTX0|E9CTX0_COCPS,tr|J3KKZ5|J3KKZ5_COCIM,tr|A0A0J6YS57|A0A0J6YS57_COCIT,tr|A0A6C1M3J1|A0A6C1M3J1_COCIT	3	1	0	2	;Cocci	2	100
SGGTLVLTDPSQPEAR	tr|C5PGI3|C5PGI3_COCP7,tr|A0A0J6I1A9|A0A0J6I1A9_COCPO,tr|E9CWB5|E9CWB5_COCPS	1	0	1	0	;Cocci	1	0
SGIFLGSFDEVQK	tr|C5PG87|C5PG87_COCP7,tr|A0A0J6F458|A0A0J6F458_COCPO,tr|E9CVY9|E9CVY9_COCPS,tr|A0A0J8RUU5|A0A0J8RUU5_COCIT,tr|J3KJF3|J3KJF3_COCIM,tr|A0A0J6Y1G9|A0A0J6Y1G9_COCIT,tr|A0A6C1M5B6|A0A6C1M5B6_COCIT,tr|A0A0J8QUD5|A0A0J8QUD5_COCIT	1	0	1	0	;Cocci	1	0
SGLLALNK	tr|C5P6G1|C5P6G1_COCP7,tr|E9CYS6|E9CYS6_COCPS,tr|A0A0E1S0I4|A0A0E1S0I4_COCIM,tr|A0A6C1M7Y6|A0A6C1M7Y6_COCIT,tr|A0A0J6Y7S0|A0A0J6Y7S0_COCIT	1	1	0	0	;Cocci	1	0
SGLPTFVAPMGK	tr|A0A0J6FUQ1|A0A0J6FUQ1_COCPO,tr|E9D065|E9D065_COCPS	6	6	0	0	;Cocci	1	0
SGLTGLVILGTNAEAFLLTR	tr|C5PF41|C5PF41_COCP7,tr|E9D5J6|E9D5J6_COCPS,tr|A0A0J6F8A7|A0A0J6F8A7_COCPO,sp|P0CL20|HOGA1_COCIM,tr|A0A0J8ULF9|A0A0J8ULF9_COCIT,tr|A0A0J6XUY7|A0A0J6XUY7_COCIT,tr|A0A6C1M8U9|A0A6C1M8U9_COCIT,tr|A0A0J8QTL1|A0A0J8QTL1_COCIT	11	3	5	3	;Cocci	3	100
SGPVIEMFEIEGSR	tr|C5PHJ9|C5PHJ9_COCP7,tr|A0A0J6F8D2|A0A0J6F8D2_COCPO,tr|A0A0J8RDW1|A0A0J8RDW1_COCIT,tr|A0A0E1RYB5|A0A0E1RYB5_COCIM,tr|A0A6C1M2V7|A0A6C1M2V7_COCIT,tr|A0A0J6XXE5|A0A0J6XXE5_COCIT,tr|A0A0J8QKA5|A0A0J8QKA5_COCIT	2	0	1	1	;Cocci	2	0
SGSVFIYEENASGIKR	tr|C5P284|C5P284_COCP7,tr|A0A0J6HXZ4|A0A0J6HXZ4_COCPO,tr|E9CSG9|E9CSG9_COCPS,tr|J3KLV5|J3KLV5_COCIM,tr|A0A6C1M2M5|A0A6C1M2M5_COCIT,tr|A0A0J6Y0P4|A0A0J6Y0P4_COCIT,tr|A0A0J8QYP3|A0A0J8QYP3_COCIT	1	0	1	0	;Cocci	1	100
SGTTLYVTGFGHGTR	tr|C5P8G5|C5P8G5_COCP7,tr|A0A0J6FWJ3|A0A0J6FWJ3_COCPO,tr|E9D0I9|E9D0I9_COCPS,tr|J3KD34|J3KD34_COCIM,tr|A0A6C1LPT8|A0A6C1LPT8_COCIT,tr|A0A0J6YMY4|A0A0J6YMY4_COCIT,tr|A0A0J8RE12|A0A0J8RE12_COCIT	1	0	1	0	;Cocci	1	100
SGTYSNVGEPTEGALR	tr|C5PEE1|C5PEE1_COCP7,tr|E9DG84|E9DG84_COCPS,tr|A0A0J6FDG5|A0A0J6FDG5_COCPO,tr|A0A0J8UMK4|A0A0J8UMK4_COCIT,tr|J3KA33|J3KA33_COCIM,tr|A0A6C1MDN1|A0A6C1MDN1_COCIT,tr|A0A0J8QZ97|A0A0J8QZ97_COCIT	1	0	1	0	;Cocci	1	100
SGVIVGDDVLR	tr|C5P9P0|C5P9P0_COCP7,tr|Q0MYQ0|Q0MYQ0_COCPO,tr|A0A0J6FUB0|A0A0J6FUB0_COCPO,tr|E9CZ07|E9CZ07_COCPS,tr|A0A0J8UCS3|A0A0J8UCS3_COCIT,tr|A0A0E1RWS3|A0A0E1RWS3_COCIM,tr|A0A0J7BCR2|A0A0J7BCR2_COCIT,tr|A0A6C1LSD3|A0A6C1LSD3_COCIT,tr|A0A0J8U0J2|A0A0J8U0J2_COCIT	3	0	1	2	;Cocci	2	0
SIAECLAEELINAAK	tr|C5PAF6|C5PAF6_COCP7,tr|A0A0J6FU58|A0A0J6FU58_COCPO,tr|E9CXY5|E9CXY5_COCPS,tr|A0A0J8RBI4|A0A0J8RBI4_COCIT,tr|J3KB23|J3KB23_COCIM,tr|A0A6C1LM59|A0A6C1LM59_COCIT,tr|A0A0J7BBS3|A0A0J7BBS3_COCIT	3	1	2	0	;Cocci	2	0
SIATFAITTLLK	tr|C5PFI4|C5PFI4_COCP7,tr|A0A0J6F6S9|A0A0J6F6S9_COCPO,tr|E9DAH6|E9DAH6_COCPS	4	1	2	1	;Cocci	3	0
SIFDENYNLANTQQR	tr|C5PHJ9|C5PHJ9_COCP7,tr|A0A0J6F8D2|A0A0J6F8D2_COCPO,tr|A0A0J8RDW1|A0A0J8RDW1_COCIT,tr|A0A0E1RYB5|A0A0E1RYB5_COCIM,tr|A0A6C1M2V7|A0A6C1M2V7_COCIT,tr|A0A0J6XXE5|A0A0J6XXE5_COCIT,tr|A0A0J8QKA5|A0A0J8QKA5_COCIT	2	0	2	0	;Cocci	1	0
SIFEQVINAVR	tr|C5PGR6|C5PGR6_COCP7,tr|A0A0J6EXC1|A0A0J6EXC1_COCPO,tr|E9CWN0|E9CWN0_COCPS,tr|J3KIY7|J3KIY7_COCIM,tr|A0A6C1M8B6|A0A6C1M8B6_COCIT,tr|A0A0J8TNZ2|A0A0J8TNZ2_COCIT,tr|A0A0J6XYD0|A0A0J6XYD0_COCIT	1	0	0	1	;Cocci	1	0
SIFVDLDPSPIDEIR	tr|C5PGI9|C5PGI9_COCP7,tr|A0A0J6F4J5|A0A0J6F4J5_COCPO,tr|E9CWC2|E9CWC2_COCPS,tr|J3KJ65|J3KJ65_COCIM,tr|A0A6C1MAA9|A0A6C1MAA9_COCIT,tr|A0A0J6Y416|A0A0J6Y416_COCIT	11	3	4	4	;Cocci	3	0
SIGLIAHYLDQK	tr|C5P6G2|C5P6G2_COCP7,tr|A0A0J6I5L6|A0A0J6I5L6_COCPO,tr|E9CYS5|E9CYS5_COCPS,tr|A0A0E1RW58|A0A0E1RW58_COCIM,tr|A0A6C1LXT5|A0A6C1LXT5_COCIT,tr|A0A0J6Y6S4|A0A0J6Y6S4_COCIT	2	2	0	0	;Cocci	1	0
SIGWNAGER	tr|C5P6S9|C5P6S9_COCP7,tr|A0A0J6F1U0|A0A0J6F1U0_COCPO,tr|E9D584|E9D584_COCPS	2	2	0	0	;Cocci	1	0
SIHGVPGDYNLVALDYIPK	tr|A0A0J6FUQ1|A0A0J6FUQ1_COCPO,tr|E9D065|E9D065_COCPS	1	0	1	0	;Cocci	1	100
SIIAFSAVGSLQEAIKPR	tr|A0A0J6I1J6|A0A0J6I1J6_COCPO,tr|C5PGN6|C5PGN6_COCP7,tr|E9CWI9|E9CWI9_COCPS,tr|A0A0J8RFZ0|A0A0J8RFZ0_COCIT,tr|A0A0E1RZQ7|A0A0E1RZQ7_COCIM,tr|A0A0J7AVD5|A0A0J7AVD5_COCIT,tr|A0A6C1M5C1|A0A6C1M5C1_COCIT	3	0	2	1	;Cocci	2	100
SIIDEPIEDLVEGVQK	tr|A0A0J6FI04|A0A0J6FI04_COCPO,tr|C5P1R1|C5P1R1_COCP7,tr|E9D8Z8|E9D8Z8_COCPS,tr|A0A0J8S206|A0A0J8S206_COCIT,tr|J3KDJ2|J3KDJ2_COCIM,tr|A0A0J7B423|A0A0J7B423_COCIT,tr|A0A6C1LRZ7|A0A6C1LRZ7_COCIT	1	0	0	1	;Cocci	1	0
SILESEFGTSNEDEVISK	tr|C5NZ33|C5NZ33_COCP7,tr|E9D3D2|E9D3D2_COCPS,tr|A0A0J6FR26|A0A0J6FR26_COCPO,tr|A0A0E1RV30|A0A0E1RV30_COCIM,tr|A0A0J6YQV0|A0A0J6YQV0_COCIT,tr|A0A6C1LZP7|A0A6C1LZP7_COCIT,tr|A0A0J8QLH8|A0A0J8QLH8_COCIT	6	0	3	3	;Cocci	2	0
SILGDIGILTNSTVFTDELDMK	tr|C5P7S3|C5P7S3_COCP7,tr|E9CT89|E9CT89_COCPS,tr|O94110|O94110_COCIT,tr|J3K7T8|J3K7T8_COCIM,tr|A0A0J8QN89|A0A0J8QN89_COCIT,tr|A0A0J6Y8K6|A0A0J6Y8K6_COCIT	1	0	0	1	;Cocci	1	95.455
SILGDIGILTNSTVFTDELDMKLDK	tr|C5P7S3|C5P7S3_COCP7,tr|E9CT89|E9CT89_COCPS,tr|O94110|O94110_COCIT,tr|J3K7T8|J3K7T8_COCIM,tr|A0A0J8QN89|A0A0J8QN89_COCIT,tr|A0A0J6Y8K6|A0A0J6Y8K6_COCIT	2	0	1	1	;Cocci	2	96
SILSDTLSVAITK	tr|C5PHJ9|C5PHJ9_COCP7,tr|A0A0J6F8D2|A0A0J6F8D2_COCPO,tr|A0A0J8RDW1|A0A0J8RDW1_COCIT,tr|A0A0E1RYB5|A0A0E1RYB5_COCIM,tr|A0A6C1M2V7|A0A6C1M2V7_COCIT,tr|A0A0J6XXE5|A0A0J6XXE5_COCIT,tr|A0A0J8QKA5|A0A0J8QKA5_COCIT	6	2	3	1	;Cocci	3	0
SILSDTLSVAITKLDEELQK	tr|C5PHJ9|C5PHJ9_COCP7,tr|A0A0J6F8D2|A0A0J6F8D2_COCPO,tr|A0A0J8RDW1|A0A0J8RDW1_COCIT,tr|A0A0E1RYB5|A0A0E1RYB5_COCIM,tr|A0A6C1M2V7|A0A6C1M2V7_COCIT,tr|A0A0J6XXE5|A0A0J6XXE5_COCIT,tr|A0A0J8QKA5|A0A0J8QKA5_COCIT	2	0	2	0	;Cocci	1	100
SILTSSTNPEVELR	tr|C5P7J4|C5P7J4_COCP7,tr|A0A0J6FAE9|A0A0J6FAE9_COCPO,tr|A0A0E1RXC2|A0A0E1RXC2_COCIM,tr|A0A0J6Y8A6|A0A0J6Y8A6_COCIT,tr|A0A6C1LUC2|A0A6C1LUC2_COCIT	8	2	3	3	;Cocci	3	0
SINLAISER	tr|C5PJ83|C5PJ83_COCP7,tr|A0A0J6F857|A0A0J6F857_COCPO,tr|E9DCE0|E9DCE0_COCPS,tr|A0A0J8RJ30|A0A0J8RJ30_COCIT,tr|J3K4M3|J3K4M3_COCIM,tr|A0A6C1LW44|A0A6C1LW44_COCIT,tr|A0A0J8R9C2|A0A0J8R9C2_COCIT	1	1	0	0	;Cocci	1	0
SINMQGLLNSVK	tr|C5NZM7|C5NZM7_COCP7,tr|A0A0J6FDZ6|A0A0J6FDZ6_COCPO,tr|E9D4J4|E9D4J4_COCPS,tr|A0A0J8RTM4|A0A0J8RTM4_COCIT,tr|J3K0U8|J3K0U8_COCIM,tr|A0A6C1LS68|A0A6C1LS68_COCIT,tr|A0A0J8R2A3|A0A0J8R2A3_COCIT,tr|A0A0J7BGS0|A0A0J7BGS0_COCIT	1	1	0	0	;Cocci	1	0
SINPDEAVAYGAAVQAAILSGDTSSK	tr|C5P2L6|C5P2L6_COCP7,tr|A0A0J6ETY9|A0A0J6ETY9_COCPO,tr|E9CRM8|E9CRM8_COCPS,tr|A0A0J8RPP7|A0A0J8RPP7_COCIT,tr|J3KLI0|J3KLI0_COCIM,tr|A0A6C1LY33|A0A6C1LY33_COCIT,tr|A0A0J8R6R0|A0A0J8R6R0_COCIT	12	1	6	5	;Cocci	3	100
SINSSAQPTFLQTDISLLK	tr|C5PCW3|C5PCW3_COCP7,tr|A0A0J6FEY3|A0A0J6FEY3_COCPO	1	0	1	0	;Cocci	1	100
SIPLDDIIEIAR	tr|C5P0Z8|C5P0Z8_COCP7,tr|E9DDP4|E9DDP4_COCPS,tr|A0A0J6FLM0|A0A0J6FLM0_COCPO,tr|A0A0J8UV54|A0A0J8UV54_COCIT,tr|J3KEA2|J3KEA2_COCIM,tr|A0A0J6YB71|A0A0J6YB71_COCIT,tr|A0A6C1LXF8|A0A6C1LXF8_COCIT	8	5	2	1	;Cocci	3	0
SITDIITNLNSANLDPNTEVVISPPSLYLILSR	tr|C5PDH8|C5PDH8_COCP7,tr|A0A0J6FFQ6|A0A0J6FFQ6_COCPO,tr|E9D2W3|E9D2W3_COCPS,tr|A0A0J8RVN3|A0A0J8RVN3_COCIT,tr|J3K265|J3K265_COCIM,tr|A0A0J6YMR4|A0A0J6YMR4_COCIT,tr|A0A6C1LTR5|A0A6C1LTR5_COCIT	2	0	2	0	;Cocci	1	0
SITQLLYETSLLVSGFTIDEPAGFAER	tr|C5P161|C5P161_COCP7,tr|E9DDY8|E9DDY8_COCPS,tr|A0A0J6IEN9|A0A0J6IEN9_COCPO,tr|A0A0J8UG66|A0A0J8UG66_COCIT,tr|J3KE37|J3KE37_COCIM,tr|A0A0J7B4R4|A0A0J7B4R4_COCIT,tr|A0A6C1LMF3|A0A6C1LMF3_COCIT	17	5	5	7	;Cocci	3	100
SIVAQFDAAELITQR	tr|C5P6N1|C5P6N1_COCP7,tr|A0A0J6F9A0|A0A0J6F9A0_COCPO,tr|E9CYI5|E9CYI5_COCPS,tr|A0A0J8UUP7|A0A0J8UUP7_COCIT,tr|J3K6P0|J3K6P0_COCIM,tr|A0A0J7AZA1|A0A0J7AZA1_COCIT,tr|A0A6C1LYN9|A0A6C1LYN9_COCIT,tr|A0A0J8QYT8|A0A0J8QYT8_COCIT	8	2	3	3	;Cocci	3	0
SIVEEGVTPEEAQK	tr|C5PJ18|C5PJ18_COCP7,tr|A0A0J6FKA8|A0A0J6FKA8_COCPO,tr|E9DCN2|E9DCN2_COCPS,tr|A0A0E1S108|A0A0E1S108_COCIM,tr|A0A6C1LX39|A0A6C1LX39_COCIT,tr|A0A0J6YGV6|A0A0J6YGV6_COCIT,tr|A0A0J8R5W8|A0A0J8R5W8_COCIT	2	0	1	1	;Cocci	2	0
SIVEEGVTPEEAQKR	tr|C5PJ18|C5PJ18_COCP7,tr|A0A0J6FKA8|A0A0J6FKA8_COCPO,tr|E9DCN2|E9DCN2_COCPS,tr|A0A0E1S108|A0A0E1S108_COCIM,tr|A0A6C1LX39|A0A6C1LX39_COCIT,tr|A0A0J6YGV6|A0A0J6YGV6_COCIT,tr|A0A0J8R5W8|A0A0J8R5W8_COCIT	4	0	2	2	;Cocci	2	0
SIVTLEVKPWDDETDLEQMEANVR	tr|A0A0J6FFC5|A0A0J6FFC5_COCPO,tr|C5P5L5|C5P5L5_COCP7,tr|E9DB63|E9DB63_COCPS,tr|J3K9C8|J3K9C8_COCIM,tr|A0A6C1LXT7|A0A6C1LXT7_COCIT,tr|A0A0J6YAS8|A0A0J6YAS8_COCIT,tr|A0A0J8QKM6|A0A0J8QKM6_COCIT	4	0	2	2	;Cocci	2	95.833
SKLEFAVYPAPR	tr|C5PGI9|C5PGI9_COCP7,tr|A0A0J6F4J5|A0A0J6F4J5_COCPO,tr|E9CWC2|E9CWC2_COCPS,tr|J3KJ65|J3KJ65_COCIM,tr|A0A6C1MAA9|A0A6C1MAA9_COCIT,tr|A0A0J6Y416|A0A0J6Y416_COCIT	4	0	3	1	;Cocci	2	0
SKYGQSAGNVGDEGGVAPDIQTPEEALDLIAEAIEQAGYTGK	tr|Q0MYQ1|Q0MYQ1_COCPO,tr|C5PEE4|C5PEE4_COCP7,tr|A0A0J6I9S7|A0A0J6I9S7_COCPO	2	0	2	0	;Cocci	1	95.122
SLAAYNVVSLPK	tr|C5P9Q1|C5P9Q1_COCP7,tr|E9CZ23|E9CZ23_COCPS	2	2	0	0	;Cocci	1	0
SLAPGLVAVFVGGTSGISLSTALAFAR	tr|C5PCW3|C5PCW3_COCP7,tr|A0A0J6FEY3|A0A0J6FEY3_COCPO	1	0	0	1	;Cocci	1	100
SLDYNSQPDYR	tr|C5PCI0|C5PCI0_COCP7,tr|E9D7C1|E9D7C1_COCPS,tr|A0A0J6FQ21|A0A0J6FQ21_COCPO,tr|A0A0E1RXT7|A0A0E1RXT7_COCIM,tr|A0A6C1LV47|A0A6C1LV47_COCIT,tr|A0A0J6YDM9|A0A0J6YDM9_COCIT	2	0	1	1	;Cocci	2	0
SLEDFVVSLQR	tr|C5P7T2|C5P7T2_COCP7,tr|A0A0J6FAP4|A0A0J6FAP4_COCPO,tr|E9CT78|E9CT78_COCPS,tr|A0A0E1RVX1|A0A0E1RVX1_COCIM,tr|A0A0J7B0S6|A0A0J7B0S6_COCIT,tr|A0A6C1LW83|A0A6C1LW83_COCIT,tr|A0A0J8QRQ7|A0A0J8QRQ7_COCIT	8	3	3	2	;Cocci	3	0
SLELFNEIAEDR	tr|C5P161|C5P161_COCP7,tr|E9DDY8|E9DDY8_COCPS,tr|A0A0J6IEN9|A0A0J6IEN9_COCPO,tr|A0A0J8UG66|A0A0J8UG66_COCIT,tr|J3KE37|J3KE37_COCIM,tr|A0A0J7B4R4|A0A0J7B4R4_COCIT,tr|A0A6C1LMF3|A0A6C1LMF3_COCIT	2	0	2	0	;Cocci	1	0
SLEQSLDSVR	tr|C5PJN5|C5PJN5_COCP7,tr|A0A0J6FJ97|A0A0J6FJ97_COCPO,tr|E9DES9|E9DES9_COCPS,tr|A0A0J8RGA6|A0A0J8RGA6_COCIT,tr|J3K567|J3K567_COCIM,tr|A0A6C1LQN6|A0A6C1LQN6_COCIT,tr|A0A0J8QMR5|A0A0J8QMR5_COCIT,tr|A0A0J6Y795|A0A0J6Y795_COCIT	1	0	1	0	;Cocci	1	0
SLEQYIVEELNVR	tr|C5PA83|C5PA83_COCP7,tr|A0A0J6FTL8|A0A0J6FTL8_COCPO,tr|E9CXP1|E9CXP1_COCPS,tr|A0A0J8RDR6|A0A0J8RDR6_COCIT,tr|J3KB92|J3KB92_COCIM,tr|A0A0J6YL05|A0A0J6YL05_COCIT,tr|A0A6C1LX54|A0A6C1LX54_COCIT,tr|A0A0J8QHI9|A0A0J8QHI9_COCIT	2	0	2	0	;Cocci	1	0
SLFEGLEQELETGFSDFER	tr|A0A0J6FD17|A0A0J6FD17_COCPO,tr|E9D7J3|E9D7J3_COCPS,tr|A0A0J6YFI7|A0A0J6YFI7_COCIT	2	0	2	0	;Cocci	1	0
SLFTVTPGSEQIR	tr|C5PFT5|C5PFT5_COCP7,tr|Q0MYP5|Q0MYP5_COCPO,tr|A0A0J6EW04|A0A0J6EW04_COCPO,tr|E9CVD1|E9CVD1_COCPS	7	4	2	1	;Cocci	3	0
SLGATVVITESELLSSSK	tr|C5P3J5|C5P3J5_COCP7,tr|A0A0J6FET0|A0A0J6FET0_COCPO	10	3	4	3	;Cocci	3	0
SLGFDSLK	tr|C5P042|C5P042_COCP7,tr|E9DIF2|E9DIF2_COCPS,tr|A0A0J8RZK7|A0A0J8RZK7_COCIT,tr|A0A0E1RX21|A0A0E1RX21_COCIM,tr|A0A0J6YBR0|A0A0J6YBR0_COCIT,tr|A0A6C1LWH4|A0A6C1LWH4_COCIT,tr|A0A0J8TQT6|A0A0J8TQT6_COCIT	1	0	1	0	;Cocci	1	0
SLGNFNINQPQDR	tr|C5P6V2|C5P6V2_COCP7,tr|A0A0J6FDC8|A0A0J6FDC8_COCPO,tr|E9DAK5|E9DAK5_COCPS,tr|A0A0J8S312|A0A0J8S312_COCIT,tr|J3K6Z1|J3K6Z1_COCIM,tr|A0A0J6Y2R9|A0A0J6Y2R9_COCIT,tr|A0A6C1M3G7|A0A6C1M3G7_COCIT	1	0	1	0	;Cocci	1	0
SLGSAQQPELVQR	tr|C5PJN5|C5PJN5_COCP7,tr|A0A0J6FJ97|A0A0J6FJ97_COCPO,tr|E9DES9|E9DES9_COCPS,tr|A0A0J8RGA6|A0A0J8RGA6_COCIT,tr|J3K567|J3K567_COCIM,tr|A0A6C1LQN6|A0A6C1LQN6_COCIT,tr|A0A0J8QMR5|A0A0J8QMR5_COCIT,tr|A0A0J6Y795|A0A0J6Y795_COCIT	1	0	1	0	;Cocci	1	0
SLGYAYVNYNNTADGER	tr|C5P0K3|C5P0K3_COCP7,tr|A0A0J6FM62|A0A0J6FM62_COCPO,tr|E9DFJ0|E9DFJ0_COCPS,sp|Q1DXH0|PABP_COCIM,tr|A0A0J6YDR0|A0A0J6YDR0_COCIT,tr|A0A6C1LT55|A0A6C1LT55_COCIT,tr|A0A0J8QZ05|A0A0J8QZ05_COCIT	1	0	1	0	;Cocci	1	100
SLIFDPSNASDLETSTLSLAEFDPR	tr|E9D802|E9D802_COCPS,tr|A0A0J8S5Q6|A0A0J8S5Q6_COCIT,tr|J3KFJ1|J3KFJ1_COCIM,tr|A0A6C1LUL7|A0A6C1LUL7_COCIT,tr|A0A0J6YA57|A0A0J6YA57_COCIT,tr|A0A0J8TJ90|A0A0J8TJ90_COCIT	3	0	3	0	;Cocci	1	0
SLKDTFADKLPGEVEK	tr|Q0MYP9|Q0MYP9_COCPO,tr|C5P7T4|C5P7T4_COCP7,tr|A0A0J6FAP8|A0A0J6FAP8_COCPO,tr|E9CT69|E9CT69_COCPS,tr|A0A0J8RFX4|A0A0J8RFX4_COCIT,tr|A0A0E1RXE3|A0A0E1RXE3_COCIM,tr|A0A0J8QNK6|A0A0J8QNK6_COCIT,tr|A0A0J6Y8M5|A0A0J6Y8M5_COCIT,tr|A0A6C1M1Y1|A0A6C1M1Y1_COCIT	1	0	1	0	;Cocci	1	0
SLLEVVQTGAK	tr|C5P4E4|C5P4E4_COCP7,tr|A0A0J6F3G1|A0A0J6F3G1_COCPO,tr|E9CSU2|E9CSU2_COCPS,tr|A0A0E1RVZ2|A0A0E1RVZ2_COCIM,tr|A0A6C1LWI3|A0A6C1LWI3_COCIT,tr|A0A0J8QPA8|A0A0J8QPA8_COCIT,tr|A0A0J6Y724|A0A0J6Y724_COCIT	1	1	0	0	;Cocci	1	0
SLNANTPGGK	tr|C5P4H0|C5P4H0_COCP7,tr|A0A0J6FDX2|A0A0J6FDX2_COCPO,tr|E9CSQ6|E9CSQ6_COCPS,tr|A0A0J8U7R0|A0A0J8U7R0_COCIT,tr|J3K858|J3K858_COCIM,tr|A0A0J8QPD6|A0A0J8QPD6_COCIT,tr|A0A0J6Y747|A0A0J6Y747_COCIT,tr|A0A6C1M4U9|A0A6C1M4U9_COCIT	1	0	1	0	;Cocci	1	0
SLNAYQQVIAR	tr|C5PE95|C5PE95_COCP7,tr|E9DG24|E9DG24_COCPS,tr|A0A0J6FHI5|A0A0J6FHI5_COCPO,tr|A0A0J8UMF0|A0A0J8UMF0_COCIT,tr|J3K9Y7|J3K9Y7_COCIM,tr|A0A0J6Y3Q9|A0A0J6Y3Q9_COCIT,tr|A0A6C1M462|A0A6C1M462_COCIT	6	2	2	2	;Cocci	3	0
SLPDSVTIIEPK	tr|C5P958|C5P958_COCP7,tr|E9CZU1|E9CZU1_COCPS,tr|J3KCC8|J3KCC8_COCIM,tr|A0A6C1LMR4|A0A6C1LMR4_COCIT	7	3	2	2	;Cocci	3	0
SLQDIIAILGMDELSEADKLTVER	tr|C5P7R9|C5P7R9_COCP7,tr|Q0MYP4|Q0MYP4_COCPO,tr|A0A0J6FEH4|A0A0J6FEH4_COCPO,tr|E9CT93|E9CT93_COCPS	12	2	6	4	;Cocci	3	100
SLQLPAPALELDFR	tr|C5NZJ8|C5NZJ8_COCP7,tr|E9D4F4|E9D4F4_COCPS,tr|J3K0R9|J3K0R9_COCIM,tr|A0A6C1LS36|A0A6C1LS36_COCIT,tr|A0A0J8QRN0|A0A0J8QRN0_COCIT,tr|A0A0J6YL87|A0A0J6YL87_COCIT	1	0	1	0	;Cocci	1	0
SLSLYDPAPVK	tr|E9D602|E9D602_COCPS	4	4	0	0	;Cocci	1	0
SLTEIAEGIEDSVR	sp|C5P8Q4|MAP2_COCP7,tr|A0A0J6FSX0|A0A0J6FSX0_COCPO,tr|E9D0W2|E9D0W2_COCPS,tr|J3KCU9|J3KCU9_COCIM,tr|A0A6C1LNP5|A0A6C1LNP5_COCIT,tr|A0A0J6YML1|A0A0J6YML1_COCIT,tr|A0A0J8QIR1|A0A0J8QIR1_COCIT	4	0	2	2	;Cocci	2	0
SLTLAEAETLVLK	tr|C5PJK4|C5PJK4_COCP7,tr|A0A0J6FHZ7|A0A0J6FHZ7_COCPO,tr|E9DEX6|E9DEX6_COCPS,tr|A0A0J8RJQ3|A0A0J8RJQ3_COCIT,tr|J3K500|J3K500_COCIM,tr|A0A0J8QMV7|A0A0J8QMV7_COCIT,tr|A0A0J6YFY9|A0A0J6YFY9_COCIT,tr|A0A6C1LWI7|A0A6C1LWI7_COCIT	3	0	3	0	;Cocci	1	0
SLTLAPQILVEK	tr|C5P2U2|C5P2U2_COCP7,tr|E9CTT9|E9CTT9_COCPS,tr|A0A0J6F2F3|A0A0J6F2F3_COCPO,tr|A0A0J8URJ7|A0A0J8URJ7_COCIT,tr|A0A0E1S0Q2|A0A0E1S0Q2_COCIM,tr|A0A6C1M3H1|A0A6C1M3H1_COCIT,tr|A0A0J6YM97|A0A0J6YM97_COCIT,tr|A0A0J8QUZ2|A0A0J8QUZ2_COCIT	1	0	1	0	;Cocci	1	0
SLTSANAEYIVYALSK	tr|C5P3D2|C5P3D2_COCP7,tr|E9CRE0|E9CRE0_COCPS,tr|A0A0J6F419|A0A0J6F419_COCPO,tr|A0A0J8UGM6|A0A0J8UGM6_COCIT,tr|J3KLF4|J3KLF4_COCIM,tr|A0A6C1M330|A0A6C1M330_COCIT,tr|A0A0J7BIA3|A0A0J7BIA3_COCIT	1	0	1	0	;Cocci	1	0
SLTTVWAEHLSDEVK	tr|C5PC06|C5PC06_COCP7,tr|E9D801|E9D801_COCPS,tr|A0A0J6IG96|A0A0J6IG96_COCPO,tr|J3KFJ2|J3KFJ2_COCIM,tr|A0A0J7B6H5|A0A0J7B6H5_COCIT,tr|A0A6C1LUN9|A0A6C1LUN9_COCIT	2	0	2	0	;Cocci	1	0
SLVETWAAENNIGR	tr|C5P3K5|C5P3K5_COCP7,tr|A0A0J6IAZ9|A0A0J6IAZ9_COCPO,tr|A0A0D8JV01|A0A0D8JV01_COCIM,tr|A0A0D8JTZ6|A0A0D8JTZ6_COCIM,tr|A0A6C1LVE9|A0A6C1LVE9_COCIT,tr|A0A0J6YGJ4|A0A0J6YGJ4_COCIT,tr|A0A0J8QVY4|A0A0J8QVY4_COCIT	2	0	1	1	;Cocci	2	0
SLVWEGSVLDSEEGIR	tr|Q0MYP9|Q0MYP9_COCPO,tr|C5P7T4|C5P7T4_COCP7,tr|A0A0J6FAP8|A0A0J6FAP8_COCPO,tr|E9CT69|E9CT69_COCPS,tr|A0A0J8RFX4|A0A0J8RFX4_COCIT,tr|A0A0E1RXE3|A0A0E1RXE3_COCIM,tr|A0A0J8QNK6|A0A0J8QNK6_COCIT,tr|A0A0J6Y8M5|A0A0J6Y8M5_COCIT,tr|A0A6C1M1Y1|A0A6C1M1Y1_COCIT	8	3	2	3	;Cocci	3	100
SNDPSVGVGSVAAGGR	tr|A0A0J6EZ96|A0A0J6EZ96_COCPO,tr|C5PIB0|C5PIB0_COCP7,tr|E9DHD0|E9DHD0_COCPS,tr|A0A0J8RWG5|A0A0J8RWG5_COCIT,tr|J3KHD5|J3KHD5_COCIM,tr|A0A0J6Y0G9|A0A0J6Y0G9_COCIT,tr|A0A6C1MDB0|A0A6C1MDB0_COCIT,tr|A0A0J8QV60|A0A0J8QV60_COCIT	3	0	3	0	;Cocci	1	0
SNIDPALVEDIAVGSVLAPGGGATEFR	tr|C5PG98|C5PG98_COCP7,tr|A0A0J6F475|A0A0J6F475_COCPO,tr|E9CW06|E9CW06_COCPS,tr|J3KJE3|J3KJE3_COCIM,tr|A0A0J6Y4F6|A0A0J6Y4F6_COCIT,tr|A0A6C1M5M5|A0A6C1M5M5_COCIT	3	0	2	1	;Cocci	2	96.296
SNKDQVSVFGLR	tr|C5PAY4|C5PAY4_COCP7,tr|E9DHN2|E9DHN2_COCPS,tr|A0A0J6FJ52|A0A0J6FJ52_COCPO,tr|A0A0J8RST1|A0A0J8RST1_COCIT,tr|A0A0J6YBM7|A0A0J6YBM7_COCIT,tr|J3K423|J3K423_COCIM,tr|A0A6C1LXE5|A0A6C1LXE5_COCIT,tr|A0A0J8R614|A0A0J8R614_COCIT,tr|A0A0J8R1X6|A0A0J8R1X6_COCIT	1	0	1	0	;Cocci	1	0
SNLDPFGVFTDEEIFTALR	tr|C5P514|C5P514_COCP7,tr|A0A0J6FFS4|A0A0J6FFS4_COCPO,tr|E9DBQ5|E9DBQ5_COCPS,tr|J3K8P8|J3K8P8_COCIM,tr|A0A0J8QU67|A0A0J8QU67_COCIT,tr|A0A0J6Y9W3|A0A0J6Y9W3_COCIT,tr|A0A6C1M5E8|A0A6C1M5E8_COCIT	1	0	1	0	;Cocci	1	100
SNLGANAILGVSLAIAK	tr|Q0MYQ1|Q0MYQ1_COCPO,tr|C5PEE4|C5PEE4_COCP7,tr|A0A0J6I9S7|A0A0J6I9S7_COCPO	11	4	4	3	;Cocci	3	0
SNQAPDEVVIR	tr|C5PGY4|C5PGY4_COCP7,tr|A0A0J6F7J7|A0A0J6F7J7_COCPO,tr|E9CWY4|E9CWY4_COCPS,tr|A0A0J8RGE5|A0A0J8RGE5_COCIT,tr|J3KIR4|J3KIR4_COCIM,tr|A0A6C1M6D8|A0A6C1M6D8_COCIT,tr|A0A0J6Y2F2|A0A0J6Y2F2_COCIT	1	0	1	0	;Cocci	1	0
SNYNFEKPFLWLAR	tr|C5NZ36|C5NZ36_COCP7,tr|A0A0J6II07|A0A0J6II07_COCPO,tr|E9D3D5|E9D3D5_COCPS,tr|A0A0J8S3J9|A0A0J8S3J9_COCIT,tr|J3K136|J3K136_COCIM,tr|A0A6C1LUG4|A0A6C1LUG4_COCIT,tr|A0A0J8QLG4|A0A0J8QLG4_COCIT	1	0	1	0	;Cocci	1	100
SPAALGIR	tr|C5P6G1|C5P6G1_COCP7,tr|E9CYS6|E9CYS6_COCPS,tr|A0A0E1S0I4|A0A0E1S0I4_COCIM,tr|A0A6C1M7Y6|A0A6C1M7Y6_COCIT,tr|A0A0J6Y7S0|A0A0J6Y7S0_COCIT	3	3	0	0	;Cocci	1	0
SPDDTYEFVDFR	tr|C5P6P5|C5P6P5_COCP7,tr|A0A0J6F9C1|A0A0J6F9C1_COCPO,tr|E9CYF8|E9CYF8_COCPS	7	1	4	2	;Cocci	3	0
SPDIPDEATSLTVFNK	tr|C5P5D8|C5P5D8_COCP7	1	0	1	0	;Cocci	1	0
SPDNSYTYGNLVAVSTR	tr|C5PA65|C5PA65_COCP7,tr|A0A0J6FHW5|A0A0J6FHW5_COCPO,tr|E9CXL4|E9CXL4_COCPS,tr|A0A0J8RBZ0|A0A0J8RBZ0_COCIT,tr|J3KBB3|J3KBB3_COCIM,tr|A0A6C1LMF6|A0A6C1LMF6_COCIT,tr|A0A0J6YL28|A0A0J6YL28_COCIT,tr|A0A0J8QHJ0|A0A0J8QHJ0_COCIT	1	0	1	0	;Cocci	1	100
SPFLDSLK	tr|C5P161|C5P161_COCP7,tr|E9DDY8|E9DDY8_COCPS,tr|A0A0J6IEN9|A0A0J6IEN9_COCPO,tr|A0A0J8UG66|A0A0J8UG66_COCIT,tr|J3KE37|J3KE37_COCIM,tr|A0A0J7B4R4|A0A0J7B4R4_COCIT,tr|A0A6C1LMF3|A0A6C1LMF3_COCIT	1	1	0	0	;Cocci	1	0
SPLEEFGDVLR	tr|C5PJD5|C5PJD5_COCP7,tr|E9DC65|E9DC65_COCPS,tr|A0A0J6FIB1|A0A0J6FIB1_COCPO,tr|A0A0J8RHF4|A0A0J8RHF4_COCIT,tr|J3K4T1|J3K4T1_COCIM,tr|A0A0J6YHV8|A0A0J6YHV8_COCIT,tr|A0A6C1M0Z7|A0A6C1M0Z7_COCIT,tr|A0A0J8R947|A0A0J8R947_COCIT	11	5	3	3	;Cocci	3	0
SPQALVLAPSR	tr|C5PF23|C5PF23_COCP7,tr|E9D5M4|E9D5M4_COCPS,tr|A0A0J6I4T2|A0A0J6I4T2_COCPO,sp|Q1EB85|DBP5_COCIM	4	0	3	1	;Cocci	2	0
SPSSNTWIIFGEAK	tr|C5NZP9|C5NZP9_COCP7,tr|A0A0J6IHQ5|A0A0J6IHQ5_COCPO,tr|E9D325|E9D325_COCPS,sp|Q1DHR3|NACA_COCIM,tr|A0A0J8S4Z8|A0A0J8S4Z8_COCIT,tr|A0A0J8QXU5|A0A0J8QXU5_COCIT,tr|A0A0J6YRD6|A0A0J6YRD6_COCIT,tr|A0A6C1LP21|A0A6C1LP21_COCIT	7	3	3	1	;Cocci	3	0
SPTTVTSESNIR	tr|A0A0J6FB17|A0A0J6FB17_COCPO,tr|C5PIQ1|C5PIQ1_COCP7,tr|E9D4S6|E9D4S6_COCPS,tr|A0A0J8RKL4|A0A0J8RKL4_COCIT,tr|A0A0E1S4F8|A0A0E1S4F8_COCIM,tr|A0A6C1M3P6|A0A6C1M3P6_COCIT,tr|A0A0J6XVT8|A0A0J6XVT8_COCIT	6	2	2	2	;Cocci	3	0
SPVDAVGQGR	tr|A0A0J6I791|A0A0J6I791_COCPO,tr|C5P7T1|C5P7T1_COCP7,tr|E9CT79|E9CT79_COCPS,tr|A0A0D8JT58|A0A0D8JT58_COCIM,tr|A0A6C1M4G5|A0A6C1M4G5_COCIT,tr|A0A0J6Y405|A0A0J6Y405_COCIT,tr|A0A0J8TJN5|A0A0J8TJN5_COCIT	3	1	2	0	;Cocci	2	0
SPVLQVDATNYDR	tr|C5P0Y6|C5P0Y6_COCP7,tr|A0A0J6FJ49|A0A0J6FJ49_COCPO,tr|E9DE17|E9DE17_COCPS,tr|A0A0E1RYH5|A0A0E1RYH5_COCIM,tr|A0A0J6Y8N2|A0A0J6Y8N2_COCIT,tr|A0A6C1LTF2|A0A6C1LTF2_COCIT	2	1	1	0	;Cocci	2	0
SPYIYPLYGLGELPQGFAR	tr|C5PJ46|C5PJ46_COCP7,tr|E9DCI6|E9DCI6_COCPS,tr|A0A0J6IC37|A0A0J6IC37_COCPO,tr|A0A0J8RGZ5|A0A0J8RGZ5_COCIT,tr|A0A0J6YF96|A0A0J6YF96_COCIT,tr|J3K4J5|J3K4J5_COCIM,tr|A0A6C1LX30|A0A6C1LX30_COCIT,tr|A0A0J8U1T7|A0A0J8U1T7_COCIT	6	0	4	2	;Cocci	2	100
SQADFINAYASAR	tr|C5PGL6|C5PGL6_COCP7,tr|A0A0J6F4R0|A0A0J6F4R0_COCPO,tr|E9CWG5|E9CWG5_COCPS,tr|A0A0E1RYG2|A0A0E1RYG2_COCIM,tr|A0A6C1M4X1|A0A6C1M4X1_COCIT,tr|A0A0J6XYH1|A0A0J6XYH1_COCIT,tr|A0A0J8RC90|A0A0J8RC90_COCIT	1	0	1	0	;Cocci	1	0
SQDLPANLLQAQR	tr|C5PH56|C5PH56_COCP7,tr|E9CX76|E9CX76_COCPS,tr|A0A0J6I224|A0A0J6I224_COCPO	3	0	3	0	;Cocci	1	0
SQFNLSFGVIEEFSR	tr|C5PAC3|C5PAC3_COCP7,tr|A0A0J6IL30|A0A0J6IL30_COCPO,tr|E9CXU0|E9CXU0_COCPS,tr|A0A0J8RDM8|A0A0J8RDM8_COCIT,tr|J3KB53|J3KB53_COCIM,tr|A0A6C1LHB2|A0A6C1LHB2_COCIT,tr|A0A0J6YKV0|A0A0J6YKV0_COCIT,tr|A0A0J8QHN7|A0A0J8QHN7_COCIT	1	0	1	0	;Cocci	1	0
SQGIDFFASR	tr|Q0MYP8|Q0MYP8_COCPO,tr|C5PC34|C5PC34_COCP7,tr|E9D7V9|E9D7V9_COCPS,tr|A0A0J6FKM5|A0A0J6FKM5_COCPO,tr|J3KFM6|J3KFM6_COCIM,tr|A0A6C1LUP5|A0A6C1LUP5_COCIT,tr|A0A0J8QYC2|A0A0J8QYC2_COCIT,tr|A0A0J6YD23|A0A0J6YD23_COCIT	8	2	3	3	;Cocci	3	0
SQIFSTAADNQPVVLIQVYEGER	tr|A0A0J6I1W7|A0A0J6I1W7_COCPO,tr|E9CWZ3|E9CWZ3_COCPS,tr|J3KIQ8|J3KIQ8_COCIM,tr|A0A0J6XY52|A0A0J6XY52_COCIT,tr|A0A6C1M1N6|A0A6C1M1N6_COCIT	11	2	7	2	;Cocci	3	100
SQIWDTAGQER	tr|C5P7R5|C5P7R5_COCP7,tr|A0A0J6FDD6|A0A0J6FDD6_COCPO,tr|E9CT97|E9CT97_COCPS,tr|A0A0J8RJW4|A0A0J8RJW4_COCIT,tr|A0A0E1RVW3|A0A0E1RVW3_COCIM,tr|A0A6C1M1W5|A0A6C1M1W5_COCIT,tr|A0A0J6Y3Y5|A0A0J6Y3Y5_COCIT,tr|A0A0J8TJL7|A0A0J8TJL7_COCIT	1	0	1	0	;Cocci	1	0
SQLESLVDPLISK	tr|Q0MYP6|Q0MYP6_COCPO,tr|C5P1S8|C5P1S8_COCP7,tr|E9D8X2|E9D8X2_COCPS,tr|A0A0J6FA47|A0A0J6FA47_COCPO,tr|J3KDH2|J3KDH2_COCIM,tr|A0A0J6YA05|A0A0J6YA05_COCIT,tr|A0A6C1LP85|A0A6C1LP85_COCIT,tr|A0A0J8R6P7|A0A0J8R6P7_COCIT	10	4	3	3	;Cocci	3	0
SQNYLLGLEK	tr|C5P7H8|C5P7H8_COCP7,tr|A0A0J6FE59|A0A0J6FE59_COCPO	2	1	1	0	;Cocci	2	0
SQSGEGTATAEELK	tr|Q0MYP6|Q0MYP6_COCPO,tr|C5P1S8|C5P1S8_COCP7,tr|E9D8X2|E9D8X2_COCPS,tr|A0A0J6FA47|A0A0J6FA47_COCPO,tr|J3KDH2|J3KDH2_COCIM,tr|A0A0J6YA05|A0A0J6YA05_COCIT,tr|A0A6C1LP85|A0A6C1LP85_COCIT,tr|A0A0J8R6P7|A0A0J8R6P7_COCIT	3	0	2	1	;Cocci	2	0
SQSGEGTATAEELKQK	tr|Q0MYP6|Q0MYP6_COCPO,tr|C5P1S8|C5P1S8_COCP7,tr|E9D8X2|E9D8X2_COCPS,tr|A0A0J6FA47|A0A0J6FA47_COCPO,tr|J3KDH2|J3KDH2_COCIM,tr|A0A0J6YA05|A0A0J6YA05_COCIT,tr|A0A6C1LP85|A0A6C1LP85_COCIT,tr|A0A0J8R6P7|A0A0J8R6P7_COCIT	4	0	3	1	;Cocci	2	0
SQTFSTAADFQTAVEIK	tr|Q0MYP6|Q0MYP6_COCPO,tr|C5P1S8|C5P1S8_COCP7,tr|E9D8X2|E9D8X2_COCPS,tr|A0A0J6FA47|A0A0J6FA47_COCPO,tr|J3KDH2|J3KDH2_COCIM,tr|A0A0J6YA05|A0A0J6YA05_COCIT,tr|A0A6C1LP85|A0A6C1LP85_COCIT,tr|A0A0J8R6P7|A0A0J8R6P7_COCIT	5	2	2	1	;Cocci	3	0
SQVPANLTVYDIAGLTR	tr|A0A0J6FPW9|A0A0J6FPW9_COCPO,tr|C5NZ55|C5NZ55_COCP7,tr|E9D3G2|E9D3G2_COCPS,tr|A0A0E1RUI9|A0A0E1RUI9_COCIM,tr|A0A0J6YQX4|A0A0J6YQX4_COCIT,tr|A0A6C1LQM4|A0A6C1LQM4_COCIT	4	0	3	1	;Cocci	2	100
SREEFLNR	tr|C5PIV5|C5PIV5_COCP7,tr|E9D4L1|E9D4L1_COCPS,tr|A0A0J6FAA7|A0A0J6FAA7_COCPO,tr|J3KGW1|J3KGW1_COCIM,tr|A0A0J6XVM6|A0A0J6XVM6_COCIT,tr|A0A6C1M892|A0A6C1M892_COCIT,tr|A0A0J8R9X7|A0A0J8R9X7_COCIT	1	0	1	0	;Cocci	1	0
SRGTVVAIGLPAHAFLK	tr|C5P788|C5P788_COCP7,tr|Q0MYQ2|Q0MYQ2_COCPO,tr|A0A0J6FDV0|A0A0J6FDV0_COCPO	1	0	1	0	;Cocci	1	100
SRPAEEAPR	tr|A0A0J6FVF0|A0A0J6FVF0_COCPO,tr|C5P9F0|C5P9F0_COCP7,tr|E9D076|E9D076_COCPS,tr|A0A0E1RYF5|A0A0E1RYF5_COCIM,tr|A0A0J8UD72|A0A0J8UD72_COCIT,tr|A0A0J6YM89|A0A0J6YM89_COCIT,tr|A0A6C1LNU7|A0A6C1LNU7_COCIT,tr|A0A0J8R4M8|A0A0J8R4M8_COCIT	2	0	1	1	;Cocci	2	0
SRPVYIALPTDLVQK	tr|A0A0J6FUQ1|A0A0J6FUQ1_COCPO,tr|E9D065|E9D065_COCPS	8	2	4	2	;Cocci	3	0
SRQEAELTAEHFER	tr|C5PBE1|C5PBE1_COCP7,tr|E9DGN1|E9DGN1_COCPS,tr|A0A0J6F9G6|A0A0J6F9G6_COCPO,tr|J3K3N5|J3K3N5_COCIM,tr|A0A0J6YFW3|A0A0J6YFW3_COCIT,tr|A0A6C1M005|A0A6C1M005_COCIT,tr|A0A0J8QZ42|A0A0J8QZ42_COCIT	2	0	1	1	;Cocci	2	0
SSAAFDIINSVLQADNAER	tr|C5PG02|C5PG02_COCP7,tr|E9CVM7|E9CVM7_COCPS,tr|A0A0J6EW77|A0A0J6EW77_COCPO	2	0	1	1	;Cocci	2	0
SSADLIDVEVPITR	tr|A0A0J6FJ96|A0A0J6FJ96_COCPO,tr|C5P957|C5P957_COCP7,tr|J3KCC9|J3KCC9_COCIM,tr|A0A6C1LY49|A0A6C1LY49_COCIT	3	0	1	2	;Cocci	2	0
SSELLDAILSSSK	tr|C5PGI0|C5PGI0_COCP7,tr|A0A0J6F7Z7|A0A0J6F7Z7_COCPO,tr|A0A0J6Y147|A0A0J6Y147_COCIT,tr|A0A0J8TU55|A0A0J8TU55_COCIT,tr|A0A6C1M1S0|A0A6C1M1S0_COCIT	2	0	1	1	;Cocci	2	0
SSELLDAILSSSKR	tr|C5PGI0|C5PGI0_COCP7,tr|A0A0J6F7Z7|A0A0J6F7Z7_COCPO,tr|A0A0J6Y147|A0A0J6Y147_COCIT,tr|A0A0J8TU55|A0A0J8TU55_COCIT,tr|A0A6C1M1S0|A0A6C1M1S0_COCIT	1	0	0	1	;Cocci	1	0
SSGALSFAPK	tr|C5PFR6|C5PFR6_COCP7,tr|A0A0J6F612|A0A0J6F612_COCPO,tr|E9DJF4|E9DJF4_COCPS,tr|A0A0J8RTD3|A0A0J8RTD3_COCIT,tr|J3KJV0|J3KJV0_COCIM,tr|A0A6C1M4E8|A0A6C1M4E8_COCIT,tr|A0A0J6Y211|A0A0J6Y211_COCIT,tr|A0A0J8TRC0|A0A0J8TRC0_COCIT	7	3	2	2	;Cocci	3	0
SSGALSFAPKFDVR	tr|C5PFR6|C5PFR6_COCP7,tr|A0A0J6F612|A0A0J6F612_COCPO,tr|E9DJF4|E9DJF4_COCPS,tr|A0A0J8RTD3|A0A0J8RTD3_COCIT,tr|J3KJV0|J3KJV0_COCIM,tr|A0A6C1M4E8|A0A6C1M4E8_COCIT,tr|A0A0J6Y211|A0A0J6Y211_COCIT,tr|A0A0J8TRC0|A0A0J8TRC0_COCIT	4	0	3	1	;Cocci	2	0
SSGNASEQPQIENTELAR	tr|C5P2I4|C5P2I4_COCP7,tr|A0A0J6HY90|A0A0J6HY90_COCPO,tr|E9CRR0|E9CRR0_COCPS,tr|A0A0J8RNG7|A0A0J8RNG7_COCIT,tr|J3KLJ7|J3KLJ7_COCIM,tr|A0A0J6YT20|A0A0J6YT20_COCIT,tr|A0A6C1M363|A0A6C1M363_COCIT,tr|A0A0J8R8N0|A0A0J8R8N0_COCIT	3	0	3	0	;Cocci	1	0
SSGYIESLPASVR	tr|C5P7Y1|C5P7Y1_COCP7,tr|A0A0J6F398|A0A0J6F398_COCPO,tr|E9CT05|E9CT05_COCPS,tr|A0A0J8RG32|A0A0J8RG32_COCIT,tr|J3K800|J3K800_COCIM,tr|A0A6C1LZY2|A0A6C1LZY2_COCIT,tr|A0A0J6Y9K7|A0A0J6Y9K7_COCIT,tr|A0A0J8QKY1|A0A0J8QKY1_COCIT	3	1	2	0	;Cocci	2	0
SSIGETTQTNFLLNEQER	tr|C5PAF1|C5PAF1_COCP7,tr|A0A0J6FU62|A0A0J6FU62_COCPO,tr|E9CXY0|E9CXY0_COCPS,tr|A0A0J8RBI9|A0A0J8RBI9_COCIT,tr|J3KB27|J3KB27_COCIM,tr|A0A0J7BBS7|A0A0J7BBS7_COCIT,tr|A0A6C1LPS0|A0A6C1LPS0_COCIT,tr|A0A0J8QLF6|A0A0J8QLF6_COCIT	2	0	2	0	;Cocci	1	0
SSQIRAIRK	sp|C5P7X2|RS3A_COCP7,tr|A0A0J6FAU4|A0A0J6FAU4_COCPO,tr|E9CT18|E9CT18_COCPS,sp|Q1DTL7|RS3A_COCIM,tr|A0A0J8U7D8|A0A0J8U7D8_COCIT,tr|A0A6C1M218|A0A6C1M218_COCIT,tr|A0A0J6Y6S1|A0A0J6Y6S1_COCIT,tr|A0A0J8QRX4|A0A0J8QRX4_COCIT	1	1	0	0	;Cocci	1	0
SSVHEIVLVGGSTR	tr|C5P2L6|C5P2L6_COCP7,tr|A0A0J6ETY9|A0A0J6ETY9_COCPO,tr|E9CRM8|E9CRM8_COCPS,tr|A0A0J8RPP7|A0A0J8RPP7_COCIT,tr|J3KLI0|J3KLI0_COCIM,tr|A0A6C1LY33|A0A6C1LY33_COCIT,tr|A0A0J8R6R0|A0A0J8R6R0_COCIT	6	3	2	1	;Cocci	3	0
SSVLENIVGR	tr|C5P4G2|C5P4G2_COCP7,tr|E9CSR4|E9CSR4_COCPS,tr|A0A0J8RCW6|A0A0J8RCW6_COCIT,tr|J3K853|J3K853_COCIM,tr|A0A6C1M2A9|A0A6C1M2A9_COCIT,tr|A0A0J8QL70|A0A0J8QL70_COCIT,tr|A0A0J6Y9W7|A0A0J6Y9W7_COCIT	1	0	1	0	;Cocci	1	0
STASAELR	tr|C5P5D8|C5P5D8_COCP7	1	0	1	0	;Cocci	1	0
STDSPGFLANR	tr|C5P3U4|C5P3U4_COCP7,tr|Q0MYP7|Q0MYP7_COCPO,tr|E9D6X4|E9D6X4_COCPS,tr|A0A0J6IAM3|A0A0J6IAM3_COCPO,tr|A0A0J8S2H0|A0A0J8S2H0_COCIT,tr|J3K5W6|J3K5W6_COCIM,tr|A0A0J6YIU9|A0A0J6YIU9_COCIT,tr|A0A6C1M031|A0A6C1M031_COCIT,tr|A0A0J8QVD7|A0A0J8QVD7_COCIT	5	0	3	2	;Cocci	2	0
STFLLQTADEPPAYIAVK	tr|C5NZJ8|C5NZJ8_COCP7,tr|E9D4F4|E9D4F4_COCPS,tr|J3K0R9|J3K0R9_COCIM,tr|A0A6C1LS36|A0A6C1LS36_COCIT,tr|A0A0J8QRN0|A0A0J8QRN0_COCIT,tr|A0A0J6YL87|A0A0J6YL87_COCIT	2	0	2	0	;Cocci	1	0
STFNTIITPK	tr|A0A0J6FPB1|A0A0J6FPB1_COCPO,tr|E9D1T3|E9D1T3_COCPS	1	1	0	0	;Cocci	1	0
STGNFLTLR	tr|C5PFW2|C5PFW2_COCP7,tr|A0A0J6F671|A0A0J6F671_COCPO,tr|E9CVH9|E9CVH9_COCPS,tr|A0A0E1RZZ0|A0A0E1RZZ0_COCIM,tr|A0A0J7AWE7|A0A0J7AWE7_COCIT,tr|A0A6C1M164|A0A6C1M164_COCIT,tr|A0A0J8QY74|A0A0J8QY74_COCIT	1	0	1	0	;Cocci	1	0
STIGVEFATR	tr|C5P7R5|C5P7R5_COCP7,tr|A0A0J6FDD6|A0A0J6FDD6_COCPO,tr|E9CT97|E9CT97_COCPS,tr|A0A0J8RJW4|A0A0J8RJW4_COCIT,tr|A0A0E1RVW3|A0A0E1RVW3_COCIM,tr|A0A6C1M1W5|A0A6C1M1W5_COCIT,tr|A0A0J6Y3Y5|A0A0J6Y3Y5_COCIT,tr|A0A0J8TJL7|A0A0J8TJL7_COCIT	1	0	1	0	;Cocci	1	0
STLTDSMVQR	tr|C5P0H1|C5P0H1_COCP7,tr|E9DFM9|E9DFM9_COCPS,tr|A0A0E1RXE9|A0A0E1RXE9_COCIM,tr|A0A6C1LQI3|A0A6C1LQI3_COCIT	2	1	1	0	;Cocci	2	0
STNEILLLDVAPLSLGIETAGGVMTPLIK	tr|C5P2L6|C5P2L6_COCP7,tr|A0A0J6ETY9|A0A0J6ETY9_COCPO,tr|E9CRM8|E9CRM8_COCPS,tr|A0A0J8RPP7|A0A0J8RPP7_COCIT,tr|J3KLI0|J3KLI0_COCIM,tr|A0A6C1LY33|A0A6C1LY33_COCIT,tr|A0A0J8R6R0|A0A0J8R6R0_COCIT	27	9	9	9	;Cocci	3	100
STNEILLLDVAPLSLGIETAGGVMTPLIKR	tr|C5P2L6|C5P2L6_COCP7,tr|A0A0J6ETY9|A0A0J6ETY9_COCPO,tr|E9CRM8|E9CRM8_COCPS,tr|A0A0J8RPP7|A0A0J8RPP7_COCIT,tr|J3KLI0|J3KLI0_COCIM,tr|A0A6C1LY33|A0A6C1LY33_COCIT,tr|A0A0J8R6R0|A0A0J8R6R0_COCIT	1	0	0	1	;Cocci	1	100
STNGDTHLGGEDFDITLVR	tr|Q0MYP6|Q0MYP6_COCPO,tr|C5P1S8|C5P1S8_COCP7,tr|E9D8X2|E9D8X2_COCPS,tr|A0A0J6FA47|A0A0J6FA47_COCPO,tr|J3KDH2|J3KDH2_COCIM,tr|A0A0J6YA05|A0A0J6YA05_COCIT,tr|A0A6C1LP85|A0A6C1LP85_COCIT,tr|A0A0J8R6P7|A0A0J8R6P7_COCIT	2	0	1	1	;Cocci	2	100
STPSILALTR	tr|C5P6M3|C5P6M3_COCP7,tr|A0A0J6F1L8|A0A0J6F1L8_COCPO,tr|E9CYJ8|E9CYJ8_COCPS	3	2	1	0	;Cocci	2	0
STPSLVAFGPK	tr|C5P5D8|C5P5D8_COCP7	3	2	1	0	;Cocci	2	0
STSSTALSTAQSR	tr|C5PAS0|C5PAS0_COCP7,tr|A0A0J6FKH1|A0A0J6FKH1_COCPO,tr|E9DCW0|E9DCW0_COCPS	1	0	1	0	;Cocci	1	0
STTSQFIEEIKAEAETQR	tr|C5PB73|C5PB73_COCP7,tr|E9DI07|E9DI07_COCPS	3	0	3	0	;Cocci	1	0
SVAEITIYTASR	tr|C5PBL3|C5PBL3_COCP7,tr|Q68HC6|Q68HC6_COCPO,tr|A0A0J6FK08|A0A0J6FK08_COCPO,tr|E9DGX7|E9DGX7_COCPS,tr|A0A0E1RUY7|A0A0E1RUY7_COCIM,tr|A0A0J8RAV7|A0A0J8RAV7_COCIT,tr|A0A0J6YDS4|A0A0J6YDS4_COCIT,tr|A0A6C1LUF2|A0A6C1LUF2_COCIT	3	2	1	0	;Cocci	2	0
SVATEAGMFAIR	tr|C5P332|C5P332_COCP7,tr|A0A0J6F5E6|A0A0J6F5E6_COCPO,tr|E9CUF2|E9CUF2_COCPS,tr|A0A0J8RW87|A0A0J8RW87_COCIT,tr|J3KL56|J3KL56_COCIM,tr|A0A0J6YSE8|A0A0J6YSE8_COCIT,tr|A0A6C1M385|A0A6C1M385_COCIT,tr|A0A0J8R8J6|A0A0J8R8J6_COCIT	1	0	0	1	;Cocci	1	0
SVDSMVPIGR	tr|C5P088|C5P088_COCP7,tr|E9DIK7|E9DIK7_COCPS,tr|A0A0J6FLP0|A0A0J6FLP0_COCPO,tr|J3KD83|J3KD83_COCIM,tr|A0A6C1LSG3|A0A6C1LSG3_COCIT,tr|A0A0J7B3M1|A0A0J7B3M1_COCIT	4	3	0	1	;Cocci	2	0
SVEGVSGVSVSAK	tr|Q0MYN7|Q0MYN7_COCPO,tr|C5P7T6|C5P7T6_COCP7	1	1	0	0	;Cocci	1	0
SVEPSNQPIPIMLR	tr|A0A0J6F6U1|A0A0J6F6U1_COCPO,tr|E9DHD3|E9DHD3_COCPS,tr|A0A0J8UPR0|A0A0J8UPR0_COCIT,tr|J3KHD7|J3KHD7_COCIM,tr|A0A0J8TQE4|A0A0J8TQE4_COCIT,tr|A0A0J7AT94|A0A0J7AT94_COCIT	1	0	0	1	;Cocci	1	0
SVFAANEEIATGLK	tr|C5P7V0|C5P7V0_COCP7	9	3	3	3	;Cocci	3	0
SVFIIDPK	tr|C5P489|C5P489_COCP7,tr|A0A0J6FDV6|A0A0J6FDV6_COCPO,tr|E9D6C5|E9D6C5_COCPS,tr|A0A0J8RS76|A0A0J8RS76_COCIT,tr|A0A0E1RX47|A0A0E1RX47_COCIM,tr|A0A0J7BAJ9|A0A0J7BAJ9_COCIT,tr|A0A6C1LRV8|A0A6C1LRV8_COCIT,tr|A0A0J8R1C4|A0A0J8R1C4_COCIT	1	1	0	0	;Cocci	1	0
SVFIVSVDNVSSQQMHEIR	tr|C5P0U7|C5P0U7_COCP7,tr|A0A0J6FN93|A0A0J6FN93_COCPO,tr|E9DE71|E9DE71_COCPS,tr|J3KEF3|J3KEF3_COCIM,tr|A0A0J8R1Q4|A0A0J8R1Q4_COCIT,tr|A0A0J6YDR7|A0A0J6YDR7_COCIT,tr|A0A6C1LQ65|A0A6C1LQ65_COCIT	1	0	1	0	;Cocci	1	100
SVGEFQR	tr|C5PFR6|C5PFR6_COCP7,tr|A0A0J6F612|A0A0J6F612_COCPO,tr|E9DJF4|E9DJF4_COCPS,tr|A0A0J8RTD3|A0A0J8RTD3_COCIT,tr|J3KJV0|J3KJV0_COCIM,tr|A0A6C1M4E8|A0A6C1M4E8_COCIT,tr|A0A0J6Y211|A0A0J6Y211_COCIT,tr|A0A0J8TRC0|A0A0J8TRC0_COCIT	2	2	0	0	;Cocci	1	0
SVIASQDDVNGQVR	tr|C5PA74|C5PA74_COCP7,tr|A0A0J6FQR9|A0A0J6FQR9_COCPO,tr|E9CXM7|E9CXM7_COCPS,tr|A0A0J8RCU2|A0A0J8RCU2_COCIT,tr|J3KBA3|J3KBA3_COCIM,tr|A0A0J7BC14|A0A0J7BC14_COCIT	4	0	3	1	;Cocci	2	0
SVLEGDEEQIAR	tr|C5P5I0|C5P5I0_COCP7,tr|E9DIC6|E9DIC6_COCPS,tr|A0A0J6FF99|A0A0J6FF99_COCPO	3	0	1	2	;Cocci	2	0
SVNQPVQTGLK	tr|C5P088|C5P088_COCP7,tr|E9DIK7|E9DIK7_COCPS,tr|A0A0J6FLP0|A0A0J6FLP0_COCPO,tr|J3KD83|J3KD83_COCIM,tr|A0A6C1LSG3|A0A6C1LSG3_COCIT,tr|A0A0J7B3M1|A0A0J7B3M1_COCIT	2	1	1	0	;Cocci	2	0
SVQNIKPQVDR	tr|C5NZ90|C5NZ90_COCP7,tr|E9D3K1|E9D3K1_COCPS,tr|J3K183|J3K183_COCIM,tr|A0A6C1LZV3|A0A6C1LZV3_COCIT	2	0	2	0	;Cocci	1	0
SVSLEEVAPILCAGITVYK	tr|C5P788|C5P788_COCP7,tr|Q0MYQ2|Q0MYQ2_COCPO,tr|A0A0J6FDV0|A0A0J6FDV0_COCPO	2	1	0	1	;Cocci	2	100
SVSMLSNTTAIAEAWSR	tr|C5PGI9|C5PGI9_COCP7,tr|A0A0J6F4J5|A0A0J6F4J5_COCPO,tr|E9CWC2|E9CWC2_COCPS,tr|J3KJ65|J3KJ65_COCIM,tr|A0A6C1MAA9|A0A6C1MAA9_COCIT,tr|A0A0J6Y416|A0A0J6Y416_COCIT	2	0	1	1	;Cocci	2	100
SVTQVIDEEEEVALKEFER	tr|C5P0N4|C5P0N4_COCP7,tr|A0A0J6FM18|A0A0J6FM18_COCPO,tr|E9DFF2|E9DFF2_COCPS,tr|A0A0J8RKA4|A0A0J8RKA4_COCIT,tr|J3KEK9|J3KEK9_COCIM,tr|A0A6C1LT57|A0A6C1LT57_COCIT,tr|A0A0J8R1X8|A0A0J8R1X8_COCIT,tr|A0A0J6YDX9|A0A0J6YDX9_COCIT	2	0	2	0	;Cocci	1	0
SVVAQFNASQLITQR	tr|C5PHG5|C5PHG5_COCP7,tr|E9CUY3|E9CUY3_COCPS,tr|A0A0J6F5N3|A0A0J6F5N3_COCPO,tr|A0A0J8RET5|A0A0J8RET5_COCIT,tr|J3KI93|J3KI93_COCIM,tr|A0A0J6Y2T3|A0A0J6Y2T3_COCIT,tr|A0A6C1M266|A0A6C1M266_COCIT	6	1	2	3	;Cocci	3	0
SWVWNAAADVSEGEPEAQTLAIR	tr|C5PD81|C5PD81_COCP7,tr|E9D2I8|E9D2I8_COCPS,tr|A0A0J6FFC6|A0A0J6FFC6_COCPO,tr|A0A0J8UKF4|A0A0J8UKF4_COCIT,tr|A0A0E1RVV2|A0A0E1RVV2_COCIM,tr|A0A6C1LKM5|A0A6C1LKM5_COCIT,tr|A0A0J7BF99|A0A0J7BF99_COCIT,tr|A0A0J8R394|A0A0J8R394_COCIT	2	0	2	0	;Cocci	1	100
SYAVLIDILQR	tr|C5P956|C5P956_COCP7,tr|E9CZU0|E9CZU0_COCPS,tr|A0A0J6IMU4|A0A0J6IMU4_COCPO,tr|J3KCD0|J3KCD0_COCIM,tr|A0A0J6YKF5|A0A0J6YKF5_COCIT,tr|A0A6C1LNE2|A0A6C1LNE2_COCIT	6	0	3	3	;Cocci	2	0
SYLNNEALFR	tr|A0A0J6I8A0|A0A0J6I8A0_COCPO,tr|C5P500|C5P500_COCP7,tr|E9DBN7|E9DBN7_COCPS,tr|J3K8N4|J3K8N4_COCIM,tr|A0A6C1M0R2|A0A6C1M0R2_COCIT,tr|A0A0J6Y9U2|A0A0J6Y9U2_COCIT	5	4	1	0	;Cocci	2	0
SYPQMTEDAYSR	sp|E9DFH0|HEX1_COCPS,tr|C5P0L7|C5P0L7_COCP7,tr|A0A0J6FM39|A0A0J6FM39_COCPO	1	0	1	0	;Cocci	1	0
SYTSGTPPGK	tr|C5PFR6|C5PFR6_COCP7,tr|A0A0J6F612|A0A0J6F612_COCPO,tr|E9DJF4|E9DJF4_COCPS,tr|A0A0J8RTD3|A0A0J8RTD3_COCIT,tr|J3KJV0|J3KJV0_COCIM,tr|A0A6C1M4E8|A0A6C1M4E8_COCIT,tr|A0A0J6Y211|A0A0J6Y211_COCIT,tr|A0A0J8TRC0|A0A0J8TRC0_COCIT	6	5	0	1	;Cocci	2	0
SYVEGYAPTQADAVTYK	tr|A0A0J6FFC5|A0A0J6FFC5_COCPO,tr|C5P5L5|C5P5L5_COCP7,tr|E9DB63|E9DB63_COCPS,tr|J3K9C8|J3K9C8_COCIM,tr|A0A6C1LXT7|A0A6C1LXT7_COCIT,tr|A0A0J6YAS8|A0A0J6YAS8_COCIT,tr|A0A0J8QKM6|A0A0J8QKM6_COCIT	6	1	4	1	;Cocci	3	0
TAAFVIPTLER	tr|C5PEF7|C5PEF7_COCP7,tr|E9DAD8|E9DAD8_COCPS,tr|A0A0J6EV09|A0A0J6EV09_COCPO,sp|Q1E5R1|DHH1_COCIM,tr|A0A0J8S5A9|A0A0J8S5A9_COCIT,tr|A0A0J6Y616|A0A0J6Y616_COCIT,tr|A0A6C1M665|A0A6C1M665_COCIT,tr|A0A0J8QJ87|A0A0J8QJ87_COCIT	2	1	1	0	;Cocci	2	0
TAAFVLNILSR	tr|C5PF23|C5PF23_COCP7,tr|E9D5M4|E9D5M4_COCPS,tr|A0A0J6I4T2|A0A0J6I4T2_COCPO,sp|Q1EB85|DBP5_COCIM	6	2	2	2	;Cocci	3	0
TAAISSEEDFAALEK	sp|C5PA86|ARO1_COCP7,tr|A0A0J6IL76|A0A0J6IL76_COCPO,tr|E9CXP4|E9CXP4_COCPS,tr|J3KB89|J3KB89_COCIM,tr|A0A6C1LHE6|A0A6C1LHE6_COCIT,tr|A0A0J8QHM1|A0A0J8QHM1_COCIT	1	0	1	0	;Cocci	1	0
TAAQNIIPSSTGAAK	sp|Q8J1H3|G3P_COCP7,tr|A0A0J6FAZ8|A0A0J6FAZ8_COCPO,tr|E9CSW1|E9CSW1_COCPS	6	1	3	2	;Cocci	3	0
TAAVVALTEVR	tr|C5PFX2|C5PFX2_COCP7,tr|A0A0J6F3S6|A0A0J6F3S6_COCPO,tr|E9CVJ3|E9CVJ3_COCPS,tr|A0A0J8RR86|A0A0J8RR86_COCIT,tr|A0A0J6Y1U9|A0A0J6Y1U9_COCIT,tr|J3KJQ3|J3KJQ3_COCIM,tr|A0A6C1M7E4|A0A6C1M7E4_COCIT,tr|A0A0J8QV27|A0A0J8QV27_COCIT	11	5	3	3	;Cocci	3	0
TADFETVR	tr|C5P6W8|C5P6W8_COCP7,tr|E9DAM9|E9DAM9_COCPS,tr|A0A0J6F1Y8|A0A0J6F1Y8_COCPO,tr|A0A0J8USS9|A0A0J8USS9_COCIT,tr|J3K706|J3K706_COCIM,tr|A0A0J8QWY4|A0A0J8QWY4_COCIT,tr|A0A0J6Y2U1|A0A0J6Y2U1_COCIT,tr|A0A6C1M8J5|A0A6C1M8J5_COCIT	2	0	2	0	;Cocci	1	0
TADFLQVLNR	tr|A0A0J6IEQ4|A0A0J6IEQ4_COCPO,tr|C5P150|C5P150_COCP7,tr|E9DDX5|E9DDX5_COCPS,tr|A0A0J8UG83|A0A0J8UG83_COCIT,tr|J3KE48|J3KE48_COCIM,tr|A0A0J6Y893|A0A0J6Y893_COCIT,tr|A0A6C1LTB0|A0A6C1LTB0_COCIT,tr|A0A0J8TW37|A0A0J8TW37_COCIT	1	0	1	0	;Cocci	1	0
TAFFKPIIGELDELLDPSSFIGR	tr|A0A0J6INN0|A0A0J6INN0_COCPO,tr|E9D0N8|E9D0N8_COCPS	3	0	2	1	;Cocci	2	0
TAIEGSYIDKK	tr|C5PJA3|C5PJA3_COCP7,tr|E9DCB6|E9DCB6_COCPS,tr|A0A0J6F841|A0A0J6F841_COCPO,tr|A0A0J8RGG5|A0A0J8RGG5_COCIT,tr|J3K4P5|J3K4P5_COCIM,tr|A0A0J6YFH1|A0A0J6YFH1_COCIT,tr|A0A6C1M623|A0A6C1M623_COCIT	3	1	1	1	;Cocci	3	0
TAISGSEASAAPEAELR	tr|E9D802|E9D802_COCPS,tr|A0A0J8S5Q6|A0A0J8S5Q6_COCIT,tr|J3KFJ1|J3KFJ1_COCIM,tr|A0A6C1LUL7|A0A6C1LUL7_COCIT,tr|A0A0J6YA57|A0A0J6YA57_COCIT,tr|A0A0J8TJ90|A0A0J8TJ90_COCIT	6	0	3	3	;Cocci	2	0
TALALAISQELGTK	tr|A0A0J6I170|A0A0J6I170_COCPO,tr|C5PGE3|C5PGE3_COCP7,tr|E9CW72|E9CW72_COCPS,tr|A0A0J8RVP4|A0A0J8RVP4_COCIT,tr|J3KJA1|J3KJA1_COCIM,tr|A0A6C1M7X8|A0A6C1M7X8_COCIT,tr|A0A0J6Y173|A0A0J6Y173_COCIT	4	0	3	1	;Cocci	2	0
TALAVYESLAESK	tr|C5PAB2|C5PAB2_COCP7,tr|A0A0J6FHQ5|A0A0J6FHQ5_COCPO,tr|E9CXS4|E9CXS4_COCPS,tr|A0A0J8RBT7|A0A0J8RBT7_COCIT,tr|J3KB67|J3KB67_COCIM,tr|A0A0J7BBY4|A0A0J7BBY4_COCIT,tr|A0A6C1LLN2|A0A6C1LLN2_COCIT,tr|A0A0J8TEK1|A0A0J8TEK1_COCIT	2	1	1	0	;Cocci	2	0
TALVDASGVASLLGTTEVAIVEAPEEK	tr|C5P7S3|C5P7S3_COCP7,tr|E9CT89|E9CT89_COCPS,tr|O94110|O94110_COCIT,tr|J3K7T8|J3K7T8_COCIM,tr|A0A0J8QN89|A0A0J8QN89_COCIT,tr|A0A0J6Y8K6|A0A0J6Y8K6_COCIT	12	4	5	3	;Cocci	3	100
TALVTGGTR	tr|C5PAN9|C5PAN9_COCP7,tr|A0A0J6FTR8|A0A0J6FTR8_COCPO,tr|E9CYB5|E9CYB5_COCPS,tr|J3KAT6|J3KAT6_COCIM,tr|A0A0J7BBC4|A0A0J7BBC4_COCIT,tr|A0A6C1LPG7|A0A6C1LPG7_COCIT	1	1	0	0	;Cocci	1	0
TAPNTPEDVTIFFEK	tr|C5PA74|C5PA74_COCP7,tr|A0A0J6FQR9|A0A0J6FQR9_COCPO,tr|E9CXM7|E9CXM7_COCPS,tr|A0A0J8RCU2|A0A0J8RCU2_COCIT,tr|J3KBA3|J3KBA3_COCIM,tr|A0A0J7BC14|A0A0J7BC14_COCIT	3	2	1	0	;Cocci	2	0
TAQAEGVVSLWR	tr|C5P936|C5P936_COCP7,tr|E9CZR7|E9CZR7_COCPS,tr|A0A0J6FV09|A0A0J6FV09_COCPO,tr|A0A0J8S0E8|A0A0J8S0E8_COCIT,tr|J3KCF0|J3KCF0_COCIM,tr|A0A0J7BDJ2|A0A0J7BDJ2_COCIT,tr|A0A6C1LY71|A0A6C1LY71_COCIT	6	3	1	2	;Cocci	3	0
TASGIFLPESSVK	tr|C5P6I0|C5P6I0_COCP7,tr|A0A0J6FBS2|A0A0J6FBS2_COCPO,tr|E9CYQ5|E9CYQ5_COCPS,tr|A0A0J8RXV8|A0A0J8RXV8_COCIT,tr|A0A0D8JVY0|A0A0D8JVY0_COCIM,tr|A0A6C1LYP4|A0A6C1LYP4_COCIT,tr|A0A0J6Y4S4|A0A0J6Y4S4_COCIT,tr|A0A0J8U3J0|A0A0J8U3J0_COCIT	9	3	3	3	;Cocci	3	0
TASTPLVGEVGPETYSGYMAAGIPLAYIFAETLEER	tr|C5P668|C5P668_COCP7,tr|D1MGT5|D1MGT5_COCPS,tr|A0A0J6F5R8|A0A0J6F5R8_COCPO,tr|A0A0J8UTL3|A0A0J8UTL3_COCIT,tr|J3K9W4|J3K9W4_COCIM,tr|A0A0J6YBH4|A0A0J6YBH4_COCIT,tr|A0A6C1MBY0|A0A6C1MBY0_COCIT	1	0	1	0	;Cocci	1	0
TATFSISALQK	tr|A0A0J6FL92|A0A0J6FL92_COCPO,tr|C5PBB3|C5PBB3_COCP7,sp|Q1DQ20|IF4A_COCIM,tr|A0A0J8QVX1|A0A0J8QVX1_COCIT,tr|A0A0J6YE82|A0A0J6YE82_COCIT,tr|A0A6C1LZX6|A0A6C1LZX6_COCIT	8	3	2	3	;Cocci	3	0
TAVALDAMLNQK	tr|C5P088|C5P088_COCP7,tr|E9DIK7|E9DIK7_COCPS,tr|A0A0J6FLP0|A0A0J6FLP0_COCPO,tr|J3KD83|J3KD83_COCIM,tr|A0A6C1LSG3|A0A6C1LSG3_COCIT,tr|A0A0J7B3M1|A0A0J7B3M1_COCIT	8	4	3	1	;Cocci	3	0
TAVLEGLAQR	tr|C5P5L4|C5P5L4_COCP7,tr|A0A0J6FGI1|A0A0J6FGI1_COCPO,tr|E9DB64|E9DB64_COCPS	1	1	0	0	;Cocci	1	0
TAVLSTTAQAK	tr|C5P469|C5P469_COCP7,tr|A0A0J6IA96|A0A0J6IA96_COCPO,tr|E9D6F4|E9D6F4_COCPS,tr|A0A0J8RNU4|A0A0J8RNU4_COCIT,tr|A0A0E1RVL2|A0A0E1RVL2_COCIM,tr|A0A0J6YHF8|A0A0J6YHF8_COCIT,tr|A0A6C1LZN9|A0A6C1LZN9_COCIT,tr|A0A0J8R2K3|A0A0J8R2K3_COCIT	1	1	0	0	;Cocci	1	0
TDATFIR	tr|C5P332|C5P332_COCP7,tr|A0A0J6F5E6|A0A0J6F5E6_COCPO,tr|E9CUF2|E9CUF2_COCPS,tr|A0A0J8RW87|A0A0J8RW87_COCIT,tr|J3KL56|J3KL56_COCIM,tr|A0A0J6YSE8|A0A0J6YSE8_COCIT,tr|A0A6C1M385|A0A6C1M385_COCIT,tr|A0A0J8R8J6|A0A0J8R8J6_COCIT	1	0	1	0	;Cocci	1	0
TDAVESLYQDMAAR	tr|E9DFB8|E9DFB8_COCPS,tr|A0A0J8RL63|A0A0J8RL63_COCIT,tr|J3KEI6|J3KEI6_COCIM,tr|A0A0J6YDJ4|A0A0J6YDJ4_COCIT,tr|A0A6C1LXQ0|A0A6C1LXQ0_COCIT,tr|A0A0J8QYV1|A0A0J8QYV1_COCIT	8	2	3	3	;Cocci	3	0
TDRPANENVSLGPLSGDGSLVFGVAR	tr|C5P055|C5P055_COCP7,tr|E9DIG5|E9DIG5_COCPS,tr|A0A0J6IDL6|A0A0J6IDL6_COCPO,tr|A0A0J8RXV5|A0A0J8RXV5_COCIT,tr|J3KDA7|J3KDA7_COCIM,tr|A0A0J8TQN7|A0A0J8TQN7_COCIT,tr|A0A0J6YCD0|A0A0J6YCD0_COCIT,tr|A0A6C1M1N8|A0A6C1M1N8_COCIT	7	0	4	3	;Cocci	2	0
TDTLDLASQER	tr|C5PF41|C5PF41_COCP7,tr|E9D5J6|E9D5J6_COCPS,tr|A0A0J6F8A7|A0A0J6F8A7_COCPO,sp|P0CL20|HOGA1_COCIM,tr|A0A0J8ULF9|A0A0J8ULF9_COCIT,tr|A0A0J6XUY7|A0A0J6XUY7_COCIT,tr|A0A6C1M8U9|A0A6C1M8U9_COCIT,tr|A0A0J8QTL1|A0A0J8QTL1_COCIT	3	0	2	1	;Cocci	2	0
TEADLIGPGAEPGTIGTDLEQSTGLER	tr|C5P1H5|C5P1H5_COCP7,tr|E9D9C3|E9D9C3_COCPS,tr|A0A0J6FMF3|A0A0J6FMF3_COCPO,tr|A0A0J8RV44|A0A0J8RV44_COCIT,tr|J3KDT1|J3KDT1_COCIM,tr|A0A0J6YCE6|A0A0J6YCE6_COCIT,tr|A0A6C1LUZ6|A0A6C1LUZ6_COCIT,tr|A0A0J8QZK9|A0A0J8QZK9_COCIT	1	0	1	0	;Cocci	1	0
TEAEVVNAISYAEATR	tr|A0A0J6FL46|A0A0J6FL46_COCPO,tr|C5PCG8|C5PCG8_COCP7,tr|E9D7D7|E9D7D7_COCPS,tr|A0A0J8UHU7|A0A0J8UHU7_COCIT,tr|J3KG00|J3KG00_COCIM,tr|A0A6C1LPC0|A0A6C1LPC0_COCIT,tr|A0A0J8U2F4|A0A0J8U2F4_COCIT,tr|A0A0J6YAP3|A0A0J6YAP3_COCIT	1	0	0	1	;Cocci	1	0
TEEEYAQSMLTLR	tr|C5PEY1|C5PEY1_COCP7,tr|A0A0J6EVB5|A0A0J6EVB5_COCPO,tr|J3KKB7|J3KKB7_COCIM,tr|A0A6C1M3V6|A0A6C1M3V6_COCIT,tr|A0A0J6Y033|A0A0J6Y033_COCIT	2	0	2	0	;Cocci	1	0
TFELTDVPVR	tr|C5PJ06|C5PJ06_COCP7,tr|A0A0J6F8F3|A0A0J6F8F3_COCPO,tr|E9DCQ1|E9DCQ1_COCPS,tr|A0A0J8S2E9|A0A0J8S2E9_COCIT,tr|J3K4E6|J3K4E6_COCIM,tr|A0A6C1LX70|A0A6C1LX70_COCIT,tr|A0A0J6YHB7|A0A0J6YHB7_COCIT	2	1	1	0	;Cocci	2	0
TFFDVEYTDHSGAK	tr|C5P1P1|C5P1P1_COCP7,tr|A0A0J6FA86|A0A0J6FA86_COCPO,tr|E9D925|E9D925_COCPS	4	2	2	0	;Cocci	2	0
TFFTALAAVEDNFLTQDR	tr|C5PGW0|C5PGW0_COCP7,tr|A0A0J6I1S8|A0A0J6I1S8_COCPO,tr|E9CWV0|E9CWV0_COCPS,tr|A0A0J8RGH3|A0A0J8RGH3_COCIT,tr|J3KIU1|J3KIU1_COCIM,tr|A0A6C1M5M2|A0A6C1M5M2_COCIT,tr|A0A0J8QSQ9|A0A0J8QSQ9_COCIT,tr|A0A0J6Y0L6|A0A0J6Y0L6_COCIT	1	0	1	0	;Cocci	1	100
TFGSSLEADVR	tr|C5PBW6|C5PBW6_COCP7,tr|A0A0J6FP80|A0A0J6FP80_COCPO,tr|E9D857|E9D857_COCPS,tr|A0A0J8UWE2|A0A0J8UWE2_COCIT,tr|J3KFF0|J3KFF0_COCIM,tr|A0A0J7B6C2|A0A0J7B6C2_COCIT,tr|A0A6C1LUC4|A0A6C1LUC4_COCIT,tr|A0A0J8R909|A0A0J8R909_COCIT	1	0	1	0	;Cocci	1	0
TFIAIKPDGVQR	tr|A0A0J6FBJ0|A0A0J6FBJ0_COCPO,tr|C5P4Q5|C5P4Q5_COCP7,tr|E9DBB4|E9DBB4_COCPS,tr|A0A0J8RE24|A0A0J8RE24_COCIT,tr|J3K8E6|J3K8E6_COCIM,tr|A0A0J8QRE5|A0A0J8QRE5_COCIT,tr|A0A0J7B1L3|A0A0J7B1L3_COCIT,tr|A0A6C1LWV3|A0A6C1LWV3_COCIT	2	0	2	0	;Cocci	1	0
TFIAQSPYESR	tr|C5P0D5|C5P0D5_COCP7,tr|E9DF35|E9DF35_COCPS	1	0	1	0	;Cocci	1	0
TFNNPADGSEILFDFSK	tr|A0A0J6FIX9|A0A0J6FIX9_COCPO,tr|C5PAT7|C5PAT7_COCP7,tr|E9DJ86|E9DJ86_COCPS,tr|A0A0J8UU30|A0A0J8UU30_COCIT,tr|A0A0J6YGL3|A0A0J6YGL3_COCIT,tr|A0A0E1RVP8|A0A0E1RVP8_COCIM,tr|A0A6C1LX08|A0A6C1LX08_COCIT,tr|A0A0J8TWL0|A0A0J8TWL0_COCIT	7	3	2	2	;Cocci	3	0
TFQSVIGEETK	tr|C5P0D6|C5P0D6_COCP7,tr|A0A0J6FJW3|A0A0J6FJW3_COCPO,tr|E9DF33|E9DF33_COCPS	2	0	2	0	;Cocci	1	0
TFTTAETITNAQTAK	tr|A0A0J6FIX9|A0A0J6FIX9_COCPO,tr|C5PAT7|C5PAT7_COCP7,tr|E9DJ86|E9DJ86_COCPS,tr|A0A0J8UU30|A0A0J8UU30_COCIT,tr|A0A0J6YGL3|A0A0J6YGL3_COCIT,tr|A0A0E1RVP8|A0A0E1RVP8_COCIM,tr|A0A6C1LX08|A0A6C1LX08_COCIT,tr|A0A0J8TWL0|A0A0J8TWL0_COCIT	5	2	3	0	;Cocci	2	0
TFTTVVDNQTTVQFPVFQGER	tr|C5P2X4|C5P2X4_COCP7,tr|E9CTX8|E9CTX8_COCPS,tr|A0A0J6F4P0|A0A0J6F4P0_COCPO,tr|A0A0J8UVR6|A0A0J8UVR6_COCIT,tr|A0A0E1S092|A0A0E1S092_COCIM,tr|A0A6C1M325|A0A6C1M325_COCIT,tr|A0A0J6YPZ4|A0A0J6YPZ4_COCIT,tr|A0A0J8U3G0|A0A0J8U3G0_COCIT	5	0	4	1	;Cocci	2	100
TGEIVDVPVGPEMLGR	tr|C5P088|C5P088_COCP7,tr|E9DIK7|E9DIK7_COCPS,tr|A0A0J6FLP0|A0A0J6FLP0_COCPO,tr|J3KD83|J3KD83_COCIM,tr|A0A6C1LSG3|A0A6C1LSG3_COCIT,tr|A0A0J7B3M1|A0A0J7B3M1_COCIT	8	4	2	2	;Cocci	3	100
TGLEFFSTPVELGASGAEK	tr|C5P2E2|C5P2E2_COCP7,tr|A0A0J6F1E9|A0A0J6F1E9_COCPO,tr|E9CS21|E9CS21_COCPS,tr|J3KLN3|J3KLN3_COCIM,tr|A0A0J7BIJ5|A0A0J7BIJ5_COCIT,tr|A0A6C1M318|A0A6C1M318_COCIT	6	3	2	1	;Cocci	3	0
TGNLSAQTLSDIR	tr|C5P508|C5P508_COCP7,tr|A0A0J6I8A7|A0A0J6I8A7_COCPO,tr|E9DBP7|E9DBP7_COCPS	2	1	0	1	;Cocci	2	0
TGQEFQYQLVIQR	tr|C5PB38|C5PB38_COCP7,tr|A0A0J6F904|A0A0J6F904_COCPO,tr|E9DHV5|E9DHV5_COCPS,tr|A0A0J8UJV0|A0A0J8UJV0_COCIT,tr|A0A0J8QJN8|A0A0J8QJN8_COCIT,tr|A0A0J6YEK6|A0A0J6YEK6_COCIT,tr|A0A6C1LTV6|A0A6C1LTV6_COCIT	1	0	1	0	;Cocci	1	0
TGSNEEEAQLLR	tr|C5P051|C5P051_COCP7,tr|E9DIG1|E9DIG1_COCPS,tr|A0A0J6IDM1|A0A0J6IDM1_COCPO,sp|Q1DZB0|EIF3L_COCIM,tr|A0A0J6YBQ0|A0A0J6YBQ0_COCIT,tr|A0A6C1LP26|A0A6C1LP26_COCIT	1	0	1	0	;Cocci	1	0
TGVDETQIR	tr|C5PHJ9|C5PHJ9_COCP7,tr|A0A0J6F8D2|A0A0J6F8D2_COCPO,tr|A0A0J8RDW1|A0A0J8RDW1_COCIT,tr|A0A0E1RYB5|A0A0E1RYB5_COCIM,tr|A0A6C1M2V7|A0A6C1M2V7_COCIT,tr|A0A0J6XXE5|A0A0J6XXE5_COCIT,tr|A0A0J8QKA5|A0A0J8QKA5_COCIT	2	1	1	0	;Cocci	2	0
TGVISPR	tr|C5P887|C5P887_COCP7,tr|A0A0J6FGZ3|A0A0J6FGZ3_COCPO,tr|E9D3Y8|E9D3Y8_COCPS,tr|A0A0J8REI5|A0A0J8REI5_COCIT,tr|J3KAM9|J3KAM9_COCIM,tr|A0A0J6YK14|A0A0J6YK14_COCIT,tr|A0A6C1LGN9|A0A6C1LGN9_COCIT	1	1	0	0	;Cocci	1	0
TGVNLTSGLIAGLAAAIVSQPADTMLSK	tr|C5PAM6|C5PAM6_COCP7,tr|A0A0J6IKN7|A0A0J6IKN7_COCPO,tr|E9CY97|E9CY97_COCPS,tr|A0A0J8RET1|A0A0J8RET1_COCIT,tr|J3KAV1|J3KAV1_COCIM,tr|A0A0J6YFE1|A0A0J6YFE1_COCIT,tr|A0A6C1LWQ5|A0A6C1LWQ5_COCIT	2	2	0	0	;Cocci	1	100
TGVNVAEVFTAIANAIPETSLK	tr|C5P9G4|C5P9G4_COCP7,tr|A0A0J6IME8|A0A0J6IME8_COCPO,tr|E9D095|E9D095_COCPS,tr|J3KC21|J3KC21_COCIM,tr|A0A0J7BD48|A0A0J7BD48_COCIT,tr|A0A6C1LNP3|A0A6C1LNP3_COCIT,tr|A0A0J8U0G2|A0A0J8U0G2_COCIT	1	0	1	0	;Cocci	1	100
TGVVYNVTK	tr|C5PIV5|C5PIV5_COCP7,tr|E9D4L1|E9D4L1_COCPS,tr|A0A0J6FAA7|A0A0J6FAA7_COCPO,tr|J3KGW1|J3KGW1_COCIM,tr|A0A0J6XVM6|A0A0J6XVM6_COCIT,tr|A0A6C1M892|A0A6C1M892_COCIT,tr|A0A0J8R9X7|A0A0J8R9X7_COCIT	2	1	1	0	;Cocci	2	0
THINLVVIGHVDSGK	tr|C5P9J5|C5P9J5_COCP7,tr|A0A0J6FRP3|A0A0J6FRP3_COCPO,tr|E9D0E1|E9D0E1_COCPS,sp|Q96WZ1|EF1A_COCIM,tr|A0A0J8RJV9|A0A0J8RJV9_COCIT,tr|A0A0J6YLY1|A0A0J6YLY1_COCIT,tr|A0A6C1LMA7|A0A6C1LMA7_COCIT	3	0	1	2	;Cocci	2	0
THTGPGILSMANAGPNTNGSQFFITTEK	tr|C5P1P1|C5P1P1_COCP7,tr|A0A0J6FA86|A0A0J6FA86_COCPO,tr|E9D925|E9D925_COCPS	2	0	2	0	;Cocci	1	100
TIAGGAWTVATPAAVATR	tr|C5PDP0|C5PDP0_COCP7,tr|A0A0J6FRJ5|A0A0J6FRJ5_COCPO,tr|E9D1D4|E9D1D4_COCPS,tr|A0A0J8RMN9|A0A0J8RMN9_COCIT,tr|A0A0E1S0E7|A0A0E1S0E7_COCIM,tr|A0A0J7BFT7|A0A0J7BFT7_COCIT,tr|A0A6C1LL47|A0A6C1LL47_COCIT,tr|A0A0J8R0Y3|A0A0J8R0Y3_COCIT	8	3	3	2	;Cocci	3	0
TIAIIAEGVPER	tr|C5P6G2|C5P6G2_COCP7,tr|A0A0J6I5L6|A0A0J6I5L6_COCPO,tr|E9CYS5|E9CYS5_COCPS,tr|A0A0E1RW58|A0A0E1RW58_COCIM,tr|A0A6C1LXT5|A0A6C1LXT5_COCIT,tr|A0A0J6Y6S4|A0A0J6Y6S4_COCIT	4	3	1	0	;Cocci	2	0
TIDIETGLFR	sp|E9CXX8|MNS1B_COCPS,tr|Q3HYC1|Q3HYC1_COCPO,tr|C5PAF0|C5PAF0_COCP7,tr|A0A0J6FHL5|A0A0J6FHL5_COCPO,tr|A0A0J8RCD3|A0A0J8RCD3_COCIT,tr|J3KB31|J3KB31_COCIM,tr|A0A6C1LH80|A0A6C1LH80_COCIT,tr|A0A0J6YK94|A0A0J6YK94_COCIT,tr|A0A0J8QHS8|A0A0J8QHS8_COCIT	1	0	0	1	;Cocci	1	0
TIDLSVSSK	tr|C5PBQ5|C5PBQ5_COCP7,tr|A0A0J6FNZ5|A0A0J6FNZ5_COCPO,tr|E9D8F8|E9D8F8_COCPS,tr|A0A0J8UWD0|A0A0J8UWD0_COCIT,tr|A0A0E1RXL4|A0A0E1RXL4_COCIM,tr|A0A0J6YCB9|A0A0J6YCB9_COCIT,tr|A0A6C1LU45|A0A6C1LU45_COCIT,tr|A0A0J8QMV0|A0A0J8QMV0_COCIT	1	0	1	0	;Cocci	1	0
TIDSTGQYGLTGAVFAQDR	tr|A0A0J6FGF1|A0A0J6FGF1_COCPO,tr|C5P5I8|C5P5I8_COCP7,tr|E9DID6|E9DID6_COCPS,tr|A0A0J8RMC0|A0A0J8RMC0_COCIT,tr|A0A0E1RWZ4|A0A0E1RWZ4_COCIM,tr|A0A6C1LW88|A0A6C1LW88_COCIT,tr|A0A0J7B2T2|A0A0J7B2T2_COCIT,tr|A0A0J8R5G4|A0A0J8R5G4_COCIT	3	2	1	0	;Cocci	2	100
TIEDELEVTEGMR	tr|C5P7S3|C5P7S3_COCP7,tr|E9CT89|E9CT89_COCPS,tr|O94110|O94110_COCIT,tr|J3K7T8|J3K7T8_COCIM,tr|A0A0J8QN89|A0A0J8QN89_COCIT,tr|A0A0J6Y8K6|A0A0J6Y8K6_COCIT	5	0	3	2	;Cocci	2	0
TIESVNVIIATYFDPALGDVQVYPYK	tr|C5P0H1|C5P0H1_COCP7,tr|E9DFM9|E9DFM9_COCPS,tr|A0A0E1RXE9|A0A0E1RXE9_COCIM,tr|A0A6C1LQI3|A0A6C1LQI3_COCIT	1	0	1	0	;Cocci	1	100
TIETYLVDLISTITDR	tr|E9CWH9|E9CWH9_COCPS,tr|A0A0J6EX86|A0A0J6EX86_COCPO	1	0	1	0	;Cocci	1	0
TIFLTAIDHSNSGFNIAK	sp|P0CW95|AG19_COCP7,sp|E9CX44|AG19_COCPS,tr|A0A0J6F8P4|A0A0J6F8P4_COCPO,sp|Q1E8D2|AG19_COCIM,tr|A0A0J8RFB1|A0A0J8RFB1_COCIT,tr|A0A0J6Y0D2|A0A0J6Y0D2_COCIT,tr|A0A6C1M6B1|A0A6C1M6B1_COCIT,tr|A0A0J8QSS2|A0A0J8QSS2_COCIT	2	0	2	0	;Cocci	1	0
TIINNLIIGVTR	tr|C5P621|C5P621_COCP7,tr|A0A0J6I9E3|A0A0J6I9E3_COCPO,tr|E9CRW5|E9CRW5_COCPS,tr|A0A0J8S0Q9|A0A0J8S0Q9_COCIT,tr|J3K9R4|J3K9R4_COCIM,tr|A0A6C1M193|A0A6C1M193_COCIT,tr|A0A0J6Y9D1|A0A0J6Y9D1_COCIT	9	3	3	3	;Cocci	3	0
TIINVGIGGSDLGPVMVAEALKPYADR	tr|A0A0J6FIX9|A0A0J6FIX9_COCPO,tr|C5PAT7|C5PAT7_COCP7,tr|E9DJ86|E9DJ86_COCPS,tr|A0A0J8UU30|A0A0J8UU30_COCIT,tr|A0A0J6YGL3|A0A0J6YGL3_COCIT,tr|A0A0E1RVP8|A0A0E1RVP8_COCIM,tr|A0A6C1LX08|A0A6C1LX08_COCIT,tr|A0A0J8TWL0|A0A0J8TWL0_COCIT	1	0	1	0	;Cocci	1	88.889
TILDHPDFAALHFTGSTAVFR	tr|A0A0J6FGF1|A0A0J6FGF1_COCPO,tr|C5P5I8|C5P5I8_COCP7,tr|E9DID6|E9DID6_COCPS,tr|A0A0J8RMC0|A0A0J8RMC0_COCIT,tr|A0A0E1RWZ4|A0A0E1RWZ4_COCIM,tr|A0A6C1LW88|A0A6C1LW88_COCIT,tr|A0A0J7B2T2|A0A0J7B2T2_COCIT,tr|A0A0J8R5G4|A0A0J8R5G4_COCIT	1	0	0	1	;Cocci	1	95.238
TILFIGDGSFQMTGQELSTMIR	tr|A0A0J6FUQ1|A0A0J6FUQ1_COCPO,tr|E9D065|E9D065_COCPS	2	0	2	0	;Cocci	1	0
TILGATNPLASAPGTIR	tr|A0A0J6FBJ0|A0A0J6FBJ0_COCPO,tr|C5P4Q5|C5P4Q5_COCP7,tr|E9DBB4|E9DBB4_COCPS,tr|A0A0J8RE24|A0A0J8RE24_COCIT,tr|J3K8E6|J3K8E6_COCIM,tr|A0A0J8QRE5|A0A0J8QRE5_COCIT,tr|A0A0J7B1L3|A0A0J7B1L3_COCIT,tr|A0A6C1LWV3|A0A6C1LWV3_COCIT	8	2	3	3	;Cocci	3	100
TILNMVVEIPR	tr|C5PB89|C5PB89_COCP7,tr|E9DGG7|E9DGG7_COCPS,tr|A0A0J6F975|A0A0J6F975_COCPO,tr|A0A0J8RYZ7|A0A0J8RYZ7_COCIT,tr|A0A0E1RVI3|A0A0E1RVI3_COCIM,tr|A0A0J8QVU4|A0A0J8QVU4_COCIT,tr|A0A0J6YED2|A0A0J6YED2_COCIT,tr|A0A6C1LZU7|A0A6C1LZU7_COCIT	4	2	2	0	;Cocci	2	0
TILVTGASSGIGK	tr|C5PI91|C5PI91_COCP7,tr|E9DHF8|E9DHF8_COCPS,tr|A0A0J6F6R9|A0A0J6F6R9_COCPO,tr|A0A0J8UPU0|A0A0J8UPU0_COCIT,tr|A0A0E1RZZ2|A0A0E1RZZ2_COCIM,tr|A0A6C1MKK4|A0A6C1MKK4_COCIT,tr|A0A0J8TQC3|A0A0J8TQC3_COCIT,tr|A0A0J6Y1Q3|A0A0J6Y1Q3_COCIT	3	2	1	0	;Cocci	2	0
TINLDFANAR	tr|C5P327|C5P327_COCP7,tr|A0A0J6F4I7|A0A0J6F4I7_COCPO,tr|E9CUE5|E9CUE5_COCPS,tr|A0A0J8UPH4|A0A0J8UPH4_COCIT,tr|J3KL51|J3KL51_COCIM,tr|A0A0J6YMK1|A0A0J6YMK1_COCIT,tr|A0A6C1M3M9|A0A6C1M3M9_COCIT,tr|A0A0J8U3B8|A0A0J8U3B8_COCIT	1	0	1	0	;Cocci	1	0
TIPNALTVTLNDGTVLEEVVVDAPLGHR	tr|C5NZN9|C5NZN9_COCP7,tr|A0A0J6IHP6|A0A0J6IHP6_COCPO,tr|E9D314|E9D314_COCPS	2	0	1	1	;Cocci	2	96.429
TIQFVDWCPTGFK	tr|C5P7T9|C5P7T9_COCP7,tr|A0A0J6FAQ2|A0A0J6FAQ2_COCPO,tr|E9CT64|E9CT64_COCPS,tr|A0A0J8RFX9|A0A0J8RFX9_COCIT,tr|J3K7U9|J3K7U9_COCIM,tr|A0A6C1LZ97|A0A6C1LZ97_COCIT,tr|A0A0J6Y8N0|A0A0J6Y8N0_COCIT,tr|A0A0J8QNL1|A0A0J8QNL1_COCIT	3	1	1	1	;Cocci	3	100
TIQVVLFSATFPDFVVR	tr|C5PF23|C5PF23_COCP7,tr|E9D5M4|E9D5M4_COCPS,tr|A0A0J6I4T2|A0A0J6I4T2_COCPO,sp|Q1EB85|DBP5_COCIM	1	0	1	0	;Cocci	1	0
TITGWQTQSTPVLLSYGER	tr|C5PD33|C5PD33_COCP7,tr|A0A0J6FRV7|A0A0J6FRV7_COCPO,tr|E9D2C6|E9D2C6_COCPS,tr|A0A0J8RT04|A0A0J8RT04_COCIT,tr|J3K1S3|J3K1S3_COCIM,tr|A0A6C1LMU6|A0A6C1LMU6_COCIT,tr|A0A0J7BF32|A0A0J7BF32_COCIT,tr|A0A0J8R340|A0A0J8R340_COCIT	1	0	1	0	;Cocci	1	100
TITLEVESSDTIDNVK	tr|A0A0J6F9M9|A0A0J6F9M9_COCPO,tr|A0A0J6IFC5|A0A0J6IFC5_COCPO,tr|C5P9B7|C5P9B7_COCP7,tr|C5P0K1|C5P0K1_COCP7,tr|C5PIF1|C5PIF1_COCP7,tr|A0A0J6FJ14|A0A0J6FJ14_COCPO,tr|E9DIZ1|E9DIZ1_COCPS,tr|E9DFJ2|E9DFJ2_COCPS,tr|A0A0J8RL29|A0A0J8RL29_COCIT,tr|A0A0J8RMP6|A0A0J8RMP6_COCIT,tr|A0A0J8RNT3|A0A0J8RNT3_COCIT,tr|A0A0J8RHP5|A0A0J8RHP5_COCIT,tr|J3KC68|J3KC68_COCIM,tr|A0A0D8JVA2|A0A0D8JVA2_COCIM,tr|J3KHA0|J3K…	16	5	7	4	;Cocci	3	0
TIVENAGLEGSVIVGK	tr|C5P7S3|C5P7S3_COCP7,tr|E9CT89|E9CT89_COCPS,tr|O94110|O94110_COCIT,tr|J3K7T8|J3K7T8_COCIM,tr|A0A0J8QN89|A0A0J8QN89_COCIT,tr|A0A0J6Y8K6|A0A0J6Y8K6_COCIT	8	2	3	3	;Cocci	3	0
TIVIVAEGAQDR	tr|C5P4A2|C5P4A2_COCP7,tr|A0A0J6FI14|A0A0J6FI14_COCPO,tr|E9D6B0|E9D6B0_COCPS,tr|A0A0J8UHA4|A0A0J8UHA4_COCIT,tr|J3K6E3|J3K6E3_COCIM,tr|A0A6C1LUP0|A0A6C1LUP0_COCIT,tr|A0A0J8R5G7|A0A0J8R5G7_COCIT,tr|A0A0J7BAL1|A0A0J7BAL1_COCIT	3	0	3	0	;Cocci	1	0
TIVLVLADNLR	tr|C5P7B8|C5P7B8_COCP7,tr|A0A0J6FA73|A0A0J6FA73_COCPO,tr|E9CUC5|E9CUC5_COCPS,tr|A0A0J8UC23|A0A0J8UC23_COCIT,tr|A0A0E1RXA8|A0A0E1RXA8_COCIM,tr|A0A6C1LZK7|A0A6C1LZK7_COCIT,tr|A0A0J6Y8R5|A0A0J6Y8R5_COCIT,tr|A0A0J8R691|A0A0J8R691_COCIT	5	1	2	2	;Cocci	3	0
TIVVVGTITDDER	tr|C5P8G3|C5P8G3_COCP7,tr|E9D0I7|E9D0I7_COCPS,tr|A0A0J6FK97|A0A0J6FK97_COCPO,tr|J0HIC7|J0HIC7_COCIM,tr|A0A0J6YIQ4|A0A0J6YIQ4_COCIT,tr|A0A6C1LJ09|A0A6C1LJ09_COCIT,tr|A0A0J8RBB5|A0A0J8RBB5_COCIT	11	3	5	3	;Cocci	3	0
TIYCDLEPNVVDEVR	tr|C5P7T9|C5P7T9_COCP7,tr|A0A0J6FAQ2|A0A0J6FAQ2_COCPO,tr|E9CT64|E9CT64_COCPS,tr|A0A0J8RFX9|A0A0J8RFX9_COCIT,tr|J3K7U9|J3K7U9_COCIM,tr|A0A6C1LZ97|A0A6C1LZ97_COCIT,tr|A0A0J6Y8N0|A0A0J6Y8N0_COCIT,tr|A0A0J8QNL1|A0A0J8QNL1_COCIT	2	0	2	0	;Cocci	1	100
TKPTIVDCGQL	tr|C5P1P1|C5P1P1_COCP7,tr|A0A0J6FA86|A0A0J6FA86_COCPO,tr|E9D925|E9D925_COCPS	2	2	0	0	;Cocci	1	0
TKQELLDLFANK	tr|A0A0J6FUQ1|A0A0J6FUQ1_COCPO,tr|E9D065|E9D065_COCPS	5	0	4	1	;Cocci	2	0
TLAESAGLNATEVLSR	tr|C5P3B9|C5P3B9_COCP7,tr|A0A0J6F502|A0A0J6F502_COCPO,tr|E9CRC5|E9CRC5_COCPS,tr|J3KLE4|J3KLE4_COCIM,tr|A0A6C1M2G7|A0A6C1M2G7_COCIT,tr|A0A0J7BI92|A0A0J7BI92_COCIT	3	0	1	2	;Cocci	2	0
TLALALSDEVR	tr|C5PJN5|C5PJN5_COCP7,tr|A0A0J6FJ97|A0A0J6FJ97_COCPO,tr|E9DES9|E9DES9_COCPS,tr|A0A0J8RGA6|A0A0J8RGA6_COCIT,tr|J3K567|J3K567_COCIM,tr|A0A6C1LQN6|A0A6C1LQN6_COCIT,tr|A0A0J8QMR5|A0A0J8QMR5_COCIT,tr|A0A0J6Y795|A0A0J6Y795_COCIT	3	0	3	0	;Cocci	1	0
TLAQNAGQNPVR	tr|A0A0J6ILJ6|A0A0J6ILJ6_COCPO,tr|C5PA39|C5PA39_COCP7,tr|E9CXI1|E9CXI1_COCPS,tr|A0A0J8RDW7|A0A0J8RDW7_COCIT,tr|J3KBE4|J3KBE4_COCIM,tr|A0A0J6YG67|A0A0J6YG67_COCIT,tr|A0A6C1LMI9|A0A6C1LMI9_COCIT,tr|A0A0J8QKY4|A0A0J8QKY4_COCIT	7	1	3	3	;Cocci	3	0
TLASDGVVGLYR	tr|C5P936|C5P936_COCP7,tr|E9CZR7|E9CZR7_COCPS,tr|A0A0J6FV09|A0A0J6FV09_COCPO,tr|A0A0J8S0E8|A0A0J8S0E8_COCIT,tr|J3KCF0|J3KCF0_COCIM,tr|A0A0J7BDJ2|A0A0J7BDJ2_COCIT,tr|A0A6C1LY71|A0A6C1LY71_COCIT	8	5	3	0	;Cocci	2	0
TLAYDTILSNSR	tr|C5P1U7|C5P1U7_COCP7,tr|A0A0J6FLY8|A0A0J6FLY8_COCPO,tr|E9D8U2|E9D8U2_COCPS,tr|A0A0J8S0J2|A0A0J8S0J2_COCIT,tr|A0A0D8JUE6|A0A0D8JUE6_COCIM,tr|A0A0D8JVK2|A0A0D8JVK2_COCIM,tr|A0A6C1LSN2|A0A6C1LSN2_COCIT,tr|A0A0J8RAT3|A0A0J8RAT3_COCIT,tr|A0A0J6Y7B1|A0A0J6Y7B1_COCIT	4	2	2	0	;Cocci	2	0
TLDATVASAQEGK	tr|C5NZ98|C5NZ98_COCP7,tr|E9D3K9|E9D3K9_COCPS,tr|A0A0J6II67|A0A0J6II67_COCPO	7	3	3	1	;Cocci	3	0
TLIIWNLTR	tr|C5PCX6|C5PCX6_COCP7,tr|E9D249|E9D249_COCPS,tr|A0A0J6FMY2|A0A0J6FMY2_COCPO,tr|J3K1M8|J3K1M8_COCIM,tr|A0A0J6YP36|A0A0J6YP36_COCIT,tr|A0A6C1LMP8|A0A6C1LMP8_COCIT	1	1	0	0	;Cocci	1	0
TLISTTENLDNVLR	tr|C5P9T9|C5P9T9_COCP7,tr|A0A0J6FRA1|A0A0J6FRA1_COCPO,tr|E9CZ76|E9CZ76_COCPS	2	0	2	0	;Cocci	1	0
TLLSIGGWTYSPNFK	sp|P0CB51|CHI1_COCPS,sp|C5P230|CHI1_COCP7,tr|A0A0J6F478|A0A0J6F478_COCPO,sp|Q1E3R8|CHI1_COCIM,tr|A0A0J8RY14|A0A0J8RY14_COCIT,tr|A0A6C1LYV5|A0A6C1LYV5_COCIT,tr|A0A0J6Y3E6|A0A0J6Y3E6_COCIT	1	1	0	0	;Cocci	1	0
TLPGLFTLNER	tr|A0A0J6FPV9|A0A0J6FPV9_COCPO,tr|C5P890|C5P890_COCP7,tr|E9D3Y5|E9D3Y5_COCPS,tr|A0A0J8RCV1|A0A0J8RCV1_COCIT,tr|J3KAM6|J3KAM6_COCIM,tr|A0A6C1LJB5|A0A6C1LJB5_COCIT,tr|A0A0J6YI36|A0A0J6YI36_COCIT,tr|A0A0J8R946|A0A0J8R946_COCIT	1	0	1	0	;Cocci	1	0
TLQNAPSVAISALR	tr|C5PHH0|C5PHH0_COCP7,tr|A0A0J6F891|A0A0J6F891_COCPO,tr|E9CV42|E9CV42_COCPS,tr|A0A0J8U8P1|A0A0J8U8P1_COCIT,tr|J3KI89|J3KI89_COCIM,tr|A0A0J6Y1Q0|A0A0J6Y1Q0_COCIT,tr|A0A0J8QK70|A0A0J8QK70_COCIT,tr|A0A6C1MBT8|A0A6C1MBT8_COCIT	2	0	2	0	;Cocci	1	0
TLQSSLQALAER	tr|C5P1K4|C5P1K4_COCP7,tr|A0A0J6IE35|A0A0J6IE35_COCPO,tr|E9D983|E9D983_COCPS,tr|A0A0J8RWP4|A0A0J8RWP4_COCIT,tr|A0A0E1RY85|A0A0E1RY85_COCIM,tr|A0A0J7B486|A0A0J7B486_COCIT,tr|A0A6C1LSU8|A0A6C1LSU8_COCIT	2	0	2	0	;Cocci	1	0
TLSFPPLPLFR	tr|A0A0J6FG08|A0A0J6FG08_COCPO,tr|C5PJ52|C5PJ52_COCP7,tr|E9DCH7|E9DCH7_COCPS,tr|A0A0J8RG98|A0A0J8RG98_COCIT,tr|A0A0E1S115|A0A0E1S115_COCIM,tr|A0A0J6YH18|A0A0J6YH18_COCIT,tr|A0A6C1M1B4|A0A6C1M1B4_COCIT,tr|A0A0J8R9F5|A0A0J8R9F5_COCIT	2	0	2	0	;Cocci	1	0
TLSSAAQTSIEIDSLFEGIDFYTSITR	tr|C5P2L6|C5P2L6_COCP7,tr|A0A0J6ETY9|A0A0J6ETY9_COCPO,tr|E9CRM8|E9CRM8_COCPS,tr|A0A0J8RPP7|A0A0J8RPP7_COCIT,tr|J3KLI0|J3KLI0_COCIM,tr|A0A6C1LY33|A0A6C1LY33_COCIT,tr|A0A0J8R6R0|A0A0J8R6R0_COCIT	16	6	5	5	;Cocci	3	100
TLTAVHDAILTDIVYPVEIVGK	tr|A0A0J6FIS2|A0A0J6FIS2_COCPO,tr|C5P9G7|C5P9G7_COCP7,tr|E9D0A1|E9D0A1_COCPS,tr|A0A0J8RK41|A0A0J8RK41_COCIT,tr|J3KC16|J3KC16_COCIM,tr|A0A6C1LNS8|A0A6C1LNS8_COCIT,tr|A0A0J6YH19|A0A0J6YH19_COCIT,tr|A0A0J8R7K1|A0A0J8R7K1_COCIT	1	0	0	1	;Cocci	1	100
TLTAVHDAILTDIVYPVEIVGKR	tr|A0A0J6FIS2|A0A0J6FIS2_COCPO,tr|C5P9G7|C5P9G7_COCP7,tr|E9D0A1|E9D0A1_COCPS,tr|A0A0J8RK41|A0A0J8RK41_COCIT,tr|J3KC16|J3KC16_COCIM,tr|A0A6C1LNS8|A0A6C1LNS8_COCIT,tr|A0A0J6YH19|A0A0J6YH19_COCIT,tr|A0A0J8R7K1|A0A0J8R7K1_COCIT	1	0	0	1	;Cocci	1	100
TMLELITQLDGFDAR	tr|C5P332|C5P332_COCP7,tr|A0A0J6F5E6|A0A0J6F5E6_COCPO,tr|E9CUF2|E9CUF2_COCPS,tr|A0A0J8RW87|A0A0J8RW87_COCIT,tr|J3KL56|J3KL56_COCIM,tr|A0A0J6YSE8|A0A0J6YSE8_COCIT,tr|A0A6C1M385|A0A6C1M385_COCIT,tr|A0A0J8R8J6|A0A0J8R8J6_COCIT	1	0	1	0	;Cocci	1	0
TNEELEEQVFK	tr|C5PD81|C5PD81_COCP7,tr|E9D2I8|E9D2I8_COCPS,tr|A0A0J6FFC6|A0A0J6FFC6_COCPO,tr|A0A0J8UKF4|A0A0J8UKF4_COCIT,tr|A0A0E1RVV2|A0A0E1RVV2_COCIM,tr|A0A6C1LKM5|A0A6C1LKM5_COCIT,tr|A0A0J7BF99|A0A0J7BF99_COCIT,tr|A0A0J8R394|A0A0J8R394_COCIT	3	3	0	0	;Cocci	1	0
TNEIAGDGTTTATVLAR	tr|C5P7S3|C5P7S3_COCP7,tr|E9CT89|E9CT89_COCPS,tr|O94110|O94110_COCIT,tr|J3K7T8|J3K7T8_COCIM,tr|A0A0J8QN89|A0A0J8QN89_COCIT,tr|A0A0J6Y8K6|A0A0J6Y8K6_COCIT	12	3	5	4	;Cocci	3	0
TNFQFILR	tr|C5P213|C5P213_COCP7,tr|A0A0J6F454|A0A0J6F454_COCPO,tr|E9DFT3|E9DFT3_COCPS,tr|A0A0J8RY43|A0A0J8RY43_COCIT,tr|J3KM62|J3KM62_COCIM,tr|A0A6C1LXH5|A0A6C1LXH5_COCIT,tr|A0A0J6Y3H2|A0A0J6Y3H2_COCIT	1	1	0	0	;Cocci	1	0
TNNIIDAITNLK	sp|P0CW94|HPPD_COCP7,sp|E9CWP5|HPPD_COCPS,tr|A0A0J6EXD1|A0A0J6EXD1_COCPO,sp|Q1E803|HPPD_COCIM,tr|A0A0J8U9L2|A0A0J8U9L2_COCIT,tr|A0A0J7AV80|A0A0J7AV80_COCIT,tr|A0A0J8QRY1|A0A0J8QRY1_COCIT,tr|A0A6C1M5Y1|A0A6C1M5Y1_COCIT	1	0	1	0	;Cocci	1	0
TNRPVGYAFVDLATAQEAQAAIAALTGK	tr|C5P7B4|C5P7B4_COCP7,tr|E9CUD1|E9CUD1_COCPS,tr|Q96UW5|Q96UW5_COCIT	11	0	5	6	;Cocci	2	96.429
TNSLTTDTEADR	tr|A0A0J6FPV9|A0A0J6FPV9_COCPO,tr|C5P890|C5P890_COCP7,tr|E9D3Y5|E9D3Y5_COCPS,tr|A0A0J8RCV1|A0A0J8RCV1_COCIT,tr|J3KAM6|J3KAM6_COCIM,tr|A0A6C1LJB5|A0A6C1LJB5_COCIT,tr|A0A0J6YI36|A0A0J6YI36_COCIT,tr|A0A0J8R946|A0A0J8R946_COCIT	1	0	1	0	;Cocci	1	0
TPAQILVR	tr|C5P1G9|C5P1G9_COCP7,tr|E9D9D7|E9D9D7_COCPS,tr|A0A0J6IEA0|A0A0J6IEA0_COCPO,tr|J3KDU0|J3KDU0_COCIM,tr|A0A6C1LS71|A0A6C1LS71_COCIT,tr|A0A0J8QX78|A0A0J8QX78_COCIT,tr|A0A0J6YCF7|A0A0J6YCF7_COCIT	1	1	0	0	;Cocci	1	0
TPAVVGGLLDVDCDEGIIK	tr|C5PE03|C5PE03_COCP7,tr|E9D1T4|E9D1T4_COCPS,tr|J3K2N3|J3K2N3_COCIM,tr|A0A6C1LUA1|A0A6C1LUA1_COCIT	2	0	1	1	;Cocci	2	100
TPEFEAAVEASR	tr|C5PJ18|C5PJ18_COCP7,tr|A0A0J6FKA8|A0A0J6FKA8_COCPO,tr|E9DCN2|E9DCN2_COCPS,tr|A0A0E1S108|A0A0E1S108_COCIM,tr|A0A6C1LX39|A0A6C1LX39_COCIT,tr|A0A0J6YGV6|A0A0J6YGV6_COCIT,tr|A0A0J8R5W8|A0A0J8R5W8_COCIT	7	3	2	2	;Cocci	3	0
TPEYSIFVGDLGPEVNEYVLVSLFQSR	tr|C5PAZ1|C5PAZ1_COCP7,tr|E9DHP1|E9DHP1_COCPS,tr|J3K414|J3K414_COCIM,tr|A0A0J6YEP9|A0A0J6YEP9_COCIT,tr|A0A6C1LZI2|A0A6C1LZI2_COCIT	2	0	2	0	;Cocci	1	100
TPGTGTAAILTR	tr|C5P4E4|C5P4E4_COCP7,tr|A0A0J6F3G1|A0A0J6F3G1_COCPO,tr|E9CSU2|E9CSU2_COCPS,tr|A0A0E1RVZ2|A0A0E1RVZ2_COCIM,tr|A0A6C1LWI3|A0A6C1LWI3_COCIT,tr|A0A0J8QPA8|A0A0J8QPA8_COCIT,tr|A0A0J6Y724|A0A0J6Y724_COCIT	3	0	3	0	;Cocci	1	0
TPLGSFLGALSSLTAPQLGSHAIK	tr|C5P2W7|C5P2W7_COCP7,tr|A0A0J6HZ39|A0A0J6HZ39_COCPO,tr|E9CTX0|E9CTX0_COCPS,tr|J3KKZ5|J3KKZ5_COCIM,tr|A0A0J6YS57|A0A0J6YS57_COCIT,tr|A0A6C1M3J1|A0A6C1M3J1_COCIT	4	2	1	1	;Cocci	3	100
TPQGASPTSPQEVR	tr|E9D731|E9D731_COCPS	1	0	1	0	;Cocci	1	0
TPVAPDVDLEFIASK	tr|C5PDL7|C5PDL7_COCP7,tr|E9D1A7|E9D1A7_COCPS,tr|A0A0J6FSK3|A0A0J6FSK3_COCPO,tr|A0A0E1RV78|A0A0E1RV78_COCIM,tr|A0A6C1LNF1|A0A6C1LNF1_COCIT,tr|A0A0J8TVN6|A0A0J8TVN6_COCIT,tr|A0A0J7BFS1|A0A0J7BFS1_COCIT	4	4	0	0	;Cocci	1	0
TPYDNVNAVLIR	tr|C5P5B8|C5P5B8_COCP7,tr|A0A0J6FF20|A0A0J6FF20_COCPO,tr|E9DI49|E9DI49_COCPS,tr|A0A0J8RNK2|A0A0J8RNK2_COCIT,tr|J3K914|J3K914_COCIM,tr|A0A0J6YAG8|A0A0J6YAG8_COCIT,tr|A0A6C1M0I6|A0A6C1M0I6_COCIT,tr|Q8X1D0|Q8X1D0_COCIT	3	2	1	0	;Cocci	2	0
TQALILVPTR	tr|C5PEF7|C5PEF7_COCP7,tr|E9DAD8|E9DAD8_COCPS,tr|A0A0J6EV09|A0A0J6EV09_COCPO,sp|Q1E5R1|DHH1_COCIM,tr|A0A0J8S5A9|A0A0J8S5A9_COCIT,tr|A0A0J6Y616|A0A0J6Y616_COCIT,tr|A0A6C1M665|A0A6C1M665_COCIT,tr|A0A0J8QJ87|A0A0J8QJ87_COCIT	4	1	3	0	;Cocci	2	0
TQESLDEGVR	tr|C5P333|C5P333_COCP7,tr|Q0MYN8|Q0MYN8_COCPO,tr|A0A0J6F263|A0A0J6F263_COCPO,tr|E9CUF3|E9CUF3_COCPS,tr|A0A0J8RXX6|A0A0J8RXX6_COCIT,tr|A0A0J6YRK3|A0A0J6YRK3_COCIT,tr|J3KL57|J3KL57_COCIM,tr|A0A6C1LZP2|A0A6C1LZP2_COCIT,tr|A0A0J8R9V8|A0A0J8R9V8_COCIT	1	0	0	1	;Cocci	1	0
TQLLDANQLQLFSLTLNR	tr|C5PJ63|C5PJ63_COCP7,tr|A0A0J6F880|A0A0J6F880_COCPO,tr|E9DCG5|E9DCG5_COCPS,tr|A0A0J8RFG5|A0A0J8RFG5_COCIT,tr|J3K4K3|J3K4K3_COCIM,tr|A0A6C1LW87|A0A6C1LW87_COCIT,tr|A0A0J7B8S6|A0A0J7B8S6_COCIT	4	0	4	0	;Cocci	1	0
TQTGVETAGVK	tr|C5P797|C5P797_COCP7,tr|E9CUK6|E9CUK6_COCPS,tr|A0A0J8RJ62|A0A0J8RJ62_COCIT,tr|J3K7C1|J3K7C1_COCIM,tr|A0A6C1M1E5|A0A6C1M1E5_COCIT,tr|A0A0J6Y3C6|A0A0J6Y3C6_COCIT	1	0	1	0	;Cocci	1	0
TQVELGIGDSVK	tr|C5P410|C5P410_COCP7,tr|A0A0J6F6L7|A0A0J6F6L7_COCPO,tr|E9D6M7|E9D6M7_COCPS	5	5	0	0	;Cocci	1	0
TRPDGINVINIGK	sp|C5PA09|RSSA_COCP7,tr|A0A0J6FR04|A0A0J6FR04_COCPO,tr|E9CZH0|E9CZH0_COCPS,sp|Q1E1R2|RSSA_COCIM,tr|A0A0J8RC70|A0A0J8RC70_COCIT,tr|A0A0J6YLB0|A0A0J6YLB0_COCIT,tr|A0A6C1M3I2|A0A6C1M3I2_COCIT,tr|A0A0J8QHK8|A0A0J8QHK8_COCIT	2	0	1	1	;Cocci	2	0
TSFFQALGVPTK	tr|C5P0U7|C5P0U7_COCP7,tr|A0A0J6FN93|A0A0J6FN93_COCPO,tr|E9DE71|E9DE71_COCPS,tr|J3KEF3|J3KEF3_COCIM,tr|A0A0J8R1Q4|A0A0J8R1Q4_COCIT,tr|A0A0J6YDR7|A0A0J6YDR7_COCIT,tr|A0A6C1LQ65|A0A6C1LQ65_COCIT	5	2	2	1	;Cocci	3	0
TSFNLVEWCPTGFK	tr|C5PGI9|C5PGI9_COCP7,tr|A0A0J6F4J5|A0A0J6F4J5_COCPO,tr|E9CWC2|E9CWC2_COCPS,tr|J3KJ65|J3KJ65_COCIM,tr|A0A6C1MAA9|A0A6C1MAA9_COCIT,tr|A0A0J6Y416|A0A0J6Y416_COCIT	1	0	0	1	;Cocci	1	100
TSLGEIPILASEQR	tr|C5P5J5|C5P5J5_COCP7,tr|E9DIE4|E9DIE4_COCPS,tr|A0A0J6FCI1|A0A0J6FCI1_COCPO	1	0	1	0	;Cocci	1	0
TSNMQIVADDLTVTNPIR	tr|Q0MYQ1|Q0MYQ1_COCPO,tr|C5PEE4|C5PEE4_COCP7,tr|A0A0J6I9S7|A0A0J6I9S7_COCPO	9	3	3	3	;Cocci	3	0
TSQKPVTPEQGEEIR	tr|C5P8W8|C5P8W8_COCP7,tr|A0A0J6FSM3|A0A0J6FSM3_COCPO,tr|E9D161|E9D161_COCPS,tr|J3KCN0|J3KCN0_COCIM,tr|A0A0J6YMB6|A0A0J6YMB6_COCIT,tr|A0A6C1LNM4|A0A6C1LNM4_COCIT,tr|A0A0J8QJ07|A0A0J8QJ07_COCIT	1	0	1	0	;Cocci	1	0
TSQLLADPSFMAK	tr|A0A0J6FM45|A0A0J6FM45_COCPO,tr|C5P1Q3|C5P1Q3_COCP7,tr|E9D911|E9D911_COCPS	3	2	1	0	;Cocci	2	0
TSTGFTAIGDVNTPDGGR	sp|E9CXX8|MNS1B_COCPS,tr|Q3HYC1|Q3HYC1_COCPO,tr|C5PAF0|C5PAF0_COCP7,tr|A0A0J6FHL5|A0A0J6FHL5_COCPO,tr|A0A0J8RCD3|A0A0J8RCD3_COCIT,tr|J3KB31|J3KB31_COCIM,tr|A0A6C1LH80|A0A6C1LH80_COCIT,tr|A0A0J6YK94|A0A0J6YK94_COCIT,tr|A0A0J8QHS8|A0A0J8QHS8_COCIT	1	0	1	0	;Cocci	1	0
TSTPTSGVAAPLGGPR	tr|C5PGY4|C5PGY4_COCP7,tr|A0A0J6F7J7|A0A0J6F7J7_COCPO,tr|E9CWY4|E9CWY4_COCPS,tr|A0A0J8RGE5|A0A0J8RGE5_COCIT,tr|J3KIR4|J3KIR4_COCIM,tr|A0A6C1M6D8|A0A6C1M6D8_COCIT,tr|A0A0J6Y2F2|A0A0J6Y2F2_COCIT	2	0	2	0	;Cocci	1	0
TSTTFHRPK	tr|C5P7Z0|C5P7Z0_COCP7,tr|A0A0J6F3A8|A0A0J6F3A8_COCPO,tr|E9CSZ6|E9CSZ6_COCPS,tr|A0A0J8REG3|A0A0J8REG3_COCIT,tr|J3K809|J3K809_COCIM,tr|A0A0J6Y8W8|A0A0J6Y8W8_COCIT,tr|A0A6C1LUS5|A0A6C1LUS5_COCIT	1	0	0	1	;Cocci	1	0
TSVLNDALNAINNAEK	tr|C5P887|C5P887_COCP7,tr|A0A0J6FGZ3|A0A0J6FGZ3_COCPO,tr|E9D3Y8|E9D3Y8_COCPS,tr|A0A0J8REI5|A0A0J8REI5_COCIT,tr|J3KAM9|J3KAM9_COCIM,tr|A0A0J6YK14|A0A0J6YK14_COCIT,tr|A0A6C1LGN9|A0A6C1LGN9_COCIT	5	2	3	0	;Cocci	2	0
TTAEEMYTTFTDPQR	tr|C5PG85|C5PG85_COCP7,tr|A0A0J6F453|A0A0J6F453_COCPO,tr|E9CVY6|E9CVY6_COCPS,tr|J3KJF8|J3KJF8_COCIM,tr|A0A6C1M7S4|A0A6C1M7S4_COCIT,tr|A0A0J6Y1H3|A0A0J6Y1H3_COCIT,tr|A0A0J8QUD1|A0A0J8QUD1_COCIT	1	0	1	0	;Cocci	1	0
TTDDYLVR	sp|C5P7X2|RS3A_COCP7,tr|A0A0J6FAU4|A0A0J6FAU4_COCPO,tr|E9CT18|E9CT18_COCPS,sp|Q1DTL7|RS3A_COCIM,tr|A0A0J8U7D8|A0A0J8U7D8_COCIT,tr|A0A6C1M218|A0A6C1M218_COCIT,tr|A0A0J6Y6S1|A0A0J6Y6S1_COCIT,tr|A0A0J8QRX4|A0A0J8QRX4_COCIT	3	2	0	1	;Cocci	2	0
TTFINTLFSTTIK	tr|C5P4L5|C5P4L5_COCP7,tr|A0A0J6FFA0|A0A0J6FFA0_COCPO,tr|E9CSJ9|E9CSJ9_COCPS,tr|J3K8A1|J3K8A1_COCIM,tr|A0A6C1M9U9|A0A6C1M9U9_COCIT,tr|A0A0J6Y7A8|A0A0J6Y7A8_COCIT,tr|A0A0J8QLD8|A0A0J8QLD8_COCIT	1	0	1	0	;Cocci	1	0
TTGFALIYDSSEALK	tr|C5PAY4|C5PAY4_COCP7,tr|E9DHN2|E9DHN2_COCPS,tr|A0A0J6FJ52|A0A0J6FJ52_COCPO,tr|A0A0J8RST1|A0A0J8RST1_COCIT,tr|A0A0J6YBM7|A0A0J6YBM7_COCIT,tr|J3K423|J3K423_COCIM,tr|A0A6C1LXE5|A0A6C1LXE5_COCIT,tr|A0A0J8R614|A0A0J8R614_COCIT,tr|A0A0J8R1X6|A0A0J8R1X6_COCIT	8	3	3	2	;Cocci	3	0
TTGFALIYDSSEALKK	tr|C5PAY4|C5PAY4_COCP7,tr|E9DHN2|E9DHN2_COCPS,tr|A0A0J6FJ52|A0A0J6FJ52_COCPO,tr|A0A0J8RST1|A0A0J8RST1_COCIT,tr|A0A0J6YBM7|A0A0J6YBM7_COCIT,tr|J3K423|J3K423_COCIM,tr|A0A6C1LXE5|A0A6C1LXE5_COCIT,tr|A0A0J8R614|A0A0J8R614_COCIT,tr|A0A0J8R1X6|A0A0J8R1X6_COCIT	3	1	2	0	;Cocci	2	0
TTGGEVGAQSALAPK	tr|C5P0Z8|C5P0Z8_COCP7,tr|E9DDP4|E9DDP4_COCPS,tr|A0A0J6FLM0|A0A0J6FLM0_COCPO,tr|A0A0J8UV54|A0A0J8UV54_COCIT,tr|J3KEA2|J3KEA2_COCIM,tr|A0A0J6YB71|A0A0J6YB71_COCIT,tr|A0A6C1LXF8|A0A6C1LXF8_COCIT	4	2	2	0	;Cocci	2	0
TTGIVLDSGDGVTHVVPIYEGFALPHAISR	tr|A0A0J6Y0V3|A0A0J6Y0V3_COCIT	5	0	3	2	;Cocci	2	100
TTLWMGELEPWIDENFIR	tr|C5PAZ1|C5PAZ1_COCP7,tr|E9DHP1|E9DHP1_COCPS,tr|J3K414|J3K414_COCIM,tr|A0A0J6YEP9|A0A0J6YEP9_COCIT,tr|A0A6C1LZI2|A0A6C1LZI2_COCIT	3	0	3	0	;Cocci	1	100
TTNQPTSFGPSSLLGSR	tr|C5PAS9|C5PAS9_COCP7,tr|A0A0J6F8L0|A0A0J6F8L0_COCPO,tr|E9DJ95|E9DJ95_COCPS,tr|A0A0J6YGM1|A0A0J6YGM1_COCIT,tr|J3K497|J3K497_COCIM,tr|A0A6C1LRL4|A0A6C1LRL4_COCIT	4	0	4	0	;Cocci	1	0
TTPSFVAFTDTER	tr|C5P2L6|C5P2L6_COCP7,tr|A0A0J6ETY9|A0A0J6ETY9_COCPO,tr|E9CRM8|E9CRM8_COCPS,tr|A0A0J8RPP7|A0A0J8RPP7_COCIT,tr|J3KLI0|J3KLI0_COCIM,tr|A0A6C1LY33|A0A6C1LY33_COCIT,tr|A0A0J8R6R0|A0A0J8R6R0_COCIT	15	5	5	5	;Cocci	3	0
TTPSVAGIIYTFGGQFVSK	tr|C5P6G2|C5P6G2_COCP7,tr|A0A0J6I5L6|A0A0J6I5L6_COCPO,tr|E9CYS5|E9CYS5_COCPS,tr|A0A0E1RW58|A0A0E1RW58_COCIM,tr|A0A6C1LXT5|A0A6C1LXT5_COCIT,tr|A0A0J6Y6S4|A0A0J6Y6S4_COCIT	1	1	0	0	;Cocci	1	100
TTTANFEPSLDYIVTK	tr|C5P2U2|C5P2U2_COCP7,tr|E9CTT9|E9CTT9_COCPS,tr|A0A0J6F2F3|A0A0J6F2F3_COCPO,tr|A0A0J8URJ7|A0A0J8URJ7_COCIT,tr|A0A0E1S0Q2|A0A0E1S0Q2_COCIM,tr|A0A6C1M3H1|A0A6C1M3H1_COCIT,tr|A0A0J6YM97|A0A0J6YM97_COCIT,tr|A0A0J8QUZ2|A0A0J8QUZ2_COCIT	1	0	0	1	;Cocci	1	100
TVDYFSEVFEIDYPLPK	tr|C5P7V0|C5P7V0_COCP7	1	0	1	0	;Cocci	1	100
TVEDLANFIR	tr|C5P668|C5P668_COCP7,tr|D1MGT5|D1MGT5_COCPS,tr|A0A0J6F5R8|A0A0J6F5R8_COCPO,tr|A0A0J8UTL3|A0A0J8UTL3_COCIT,tr|J3K9W4|J3K9W4_COCIM,tr|A0A0J6YBH4|A0A0J6YBH4_COCIT,tr|A0A6C1MBY0|A0A6C1MBY0_COCIT	5	3	1	1	;Cocci	3	0
TVFAAYPQLDSR	tr|C5P172|C5P172_COCP7,tr|A0A0J6IEM9|A0A0J6IEM9_COCPO,tr|E9DE03|E9DE03_COCPS,tr|A0A0J8RNI6|A0A0J8RNI6_COCIT,tr|J3KE26|J3KE26_COCIM,tr|A0A6C1LVA4|A0A6C1LVA4_COCIT,tr|A0A0J6Y856|A0A0J6Y856_COCIT,tr|A0A0J8THZ9|A0A0J8THZ9_COCIT	2	1	0	1	;Cocci	2	0
TVFDSLDIAWNLLR	tr|C5P0D5|C5P0D5_COCP7,tr|E9DF35|E9DF35_COCPS	1	0	1	0	;Cocci	1	0
TVFIQELINNIAK	tr|C5P7R9|C5P7R9_COCP7,tr|Q0MYP4|Q0MYP4_COCPO,tr|A0A0J6FEH4|A0A0J6FEH4_COCPO,tr|E9CT93|E9CT93_COCPS	6	3	3	0	;Cocci	2	0
TVLSVDQIIVAR	tr|C5P3B9|C5P3B9_COCP7,tr|A0A0J6F502|A0A0J6F502_COCPO,tr|E9CRC5|E9CRC5_COCPS,tr|J3KLE4|J3KLE4_COCIM,tr|A0A6C1M2G7|A0A6C1M2G7_COCIT,tr|A0A0J7BI92|A0A0J7BI92_COCIT	7	2	3	2	;Cocci	3	0
TVPDEVALEISK	tr|A0A0J6FC77|A0A0J6FC77_COCPO,tr|C5P5A9|C5P5A9_COCP7,tr|E9DI34|E9DI34_COCPS	1	0	1	0	;Cocci	1	0
TVQVFDLQAK	tr|C5PE03|C5PE03_COCP7,tr|E9D1T4|E9D1T4_COCPS,tr|J3K2N3|J3K2N3_COCIM,tr|A0A6C1LUA1|A0A6C1LUA1_COCIT	4	2	2	0	;Cocci	2	0
TVSIQSISADIEENGVR	tr|C5PBS1|C5PBS1_COCP7,tr|E9D8D4|E9D8D4_COCPS,tr|A0A0J6IFY6|A0A0J6IFY6_COCPO,tr|A0A0J8S4G2|A0A0J8S4G2_COCIT,tr|Q8J058|Q8J058_COCIT,tr|J3KF51|J3KF51_COCIM,tr|A0A0J6YEK2|A0A0J6YEK2_COCIT,tr|A0A6C1LTJ9|A0A6C1LTJ9_COCIT	1	0	1	0	;Cocci	1	0
TVSNDADPILSLQGISWLTR	tr|C5PIB8|C5PIB8_COCP7,tr|E9D3P4|E9D3P4_COCPS,tr|A0A0J8UPQ3|A0A0J8UPQ3_COCIT,tr|A0A0E1RY65|A0A0E1RY65_COCIM,tr|A0A0J7AT83|A0A0J7AT83_COCIT,tr|A0A6C1MKT1|A0A6C1MKT1_COCIT,tr|A0A0J8TQF4|A0A0J8TQF4_COCIT	2	0	1	1	;Cocci	2	80
TVSNVICWRPR	tr|A0A0J8S206|A0A0J8S206_COCIT	1	1	0	0	;Cocci	1	0
TVSVFSGSIADVLSNTK	tr|C5PIS9|C5PIS9_COCP7,tr|A0A0J6FA75|A0A0J6FA75_COCPO,tr|E9D4P4|E9D4P4_COCPS,tr|A0A0J8RH08|A0A0J8RH08_COCIT,tr|J3KGY5|J3KGY5_COCIM,tr|A0A0J6XZP5|A0A0J6XZP5_COCIT,tr|A0A6C1MAF0|A0A6C1MAF0_COCIT,tr|A0A0J8R6M9|A0A0J8R6M9_COCIT	2	0	2	0	;Cocci	1	0
TVTSLDVVYALK	tr|A0A0J6FQP9|A0A0J6FQP9_COCPO,tr|C5PA90|C5PA90_COCP7,tr|C5PBX1|C5PBX1_COCP7,tr|A0A0J6IG50|A0A0J6IG50_COCPO,tr|E9D849|E9D849_COCPS,tr|E9CXP8|E9CXP8_COCPS,tr|J3KFF8|J3KFF8_COCIM,tr|J3KB87|J3KB87_COCIM,tr|A0A6C1LRX4|A0A6C1LRX4_COCIT,tr|A0A0J8R920|A0A0J8R920_COCIT,tr|A0A0J8QHX8|A0A0J8QHX8_COCIT,tr|A0A0J6YEX1|A0A0J6YEX1_COCIT,tr|A0A0J6YKG9|A0A0J6YKG9_COCIT,tr|A0A6C1LTV2|A0A6C1LTV2_COCIT	4	1	2	1	;Cocci	3	0
TVTSLDVVYALKR	tr|A0A0J6FQP9|A0A0J6FQP9_COCPO,tr|C5PA90|C5PA90_COCP7,tr|C5PBX1|C5PBX1_COCP7,tr|A0A0J6IG50|A0A0J6IG50_COCPO,tr|E9D849|E9D849_COCPS,tr|E9CXP8|E9CXP8_COCPS,tr|J3KFF8|J3KFF8_COCIM,tr|J3KB87|J3KB87_COCIM,tr|A0A6C1LRX4|A0A6C1LRX4_COCIT,tr|A0A0J8R920|A0A0J8R920_COCIT,tr|A0A0J8QHX8|A0A0J8QHX8_COCIT,tr|A0A0J6YEX1|A0A0J6YEX1_COCIT,tr|A0A0J6YKG9|A0A0J6YKG9_COCIT,tr|A0A6C1LTV2|A0A6C1LTV2_COCIT	1	0	1	0	;Cocci	1	0
TVVTQILYGSAPWR	tr|C5P3R3|C5P3R3_COCP7,tr|E9D717|E9D717_COCPS,tr|A0A0J6FEJ8|A0A0J6FEJ8_COCPO,tr|A0A0J8S460|A0A0J8S460_COCIT,tr|J3K5Q8|J3K5Q8_COCIM,tr|A0A0J6YDP8|A0A0J6YDP8_COCIT,tr|A0A0J8R2C1|A0A0J8R2C1_COCIT	1	0	1	0	;Cocci	1	0
TWYEAHYGQPLGR	tr|A0A0J6IFA6|A0A0J6IFA6_COCPO,tr|E9DFH2|E9DFH2_COCPS,tr|A0A0J8UE71|A0A0J8UE71_COCIT,tr|J3KEM9|J3KEM9_COCIM,tr|A0A6C1M314|A0A6C1M314_COCIT,tr|A0A0J6Y937|A0A0J6Y937_COCIT,tr|A0A0J8QXR9|A0A0J8QXR9_COCIT	1	0	1	0	;Cocci	1	0
TYAAEIAHAVSSSK	tr|C5PDV0|C5PDV0_COCP7,tr|A0A0J6FRU4|A0A0J6FRU4_COCPO,tr|E9D1K8|E9D1K8_COCPS,tr|A0A0J8RLD1|A0A0J8RLD1_COCIT,tr|J3K2I5|J3K2I5_COCIM,tr|A0A0J6YQ99|A0A0J6YQ99_COCIT,tr|A0A6C1LU44|A0A6C1LU44_COCIT	4	2	1	1	;Cocci	3	0
TYLLLIDALQK	tr|C5PB38|C5PB38_COCP7,tr|A0A0J6F904|A0A0J6F904_COCPO,tr|E9DHV5|E9DHV5_COCPS,tr|A0A0J8UJV0|A0A0J8UJV0_COCIT,tr|A0A0J8QJN8|A0A0J8QJN8_COCIT,tr|A0A0J6YEK6|A0A0J6YEK6_COCIT,tr|A0A6C1LTV6|A0A6C1LTV6_COCIT	2	0	2	0	;Cocci	1	0
VAAAVQEAGKP	tr|C5P9Y4|C5P9Y4_COCP7,tr|A0A0J6FR37|A0A0J6FR37_COCPO,tr|E9CZD9|E9CZD9_COCPS,tr|A0A0J8RFS1|A0A0J8RFS1_COCIT,tr|J3KBJ9|J3KBJ9_COCIM,tr|A0A0J6YGC2|A0A0J6YGC2_COCIT,tr|A0A6C1M3Z6|A0A6C1M3Z6_COCIT	2	0	2	0	;Cocci	1	0
VAAVNCDDEANK	tr|C5P0Y6|C5P0Y6_COCP7,tr|A0A0J6FJ49|A0A0J6FJ49_COCPO,tr|E9DE17|E9DE17_COCPS,tr|A0A0E1RYH5|A0A0E1RYH5_COCIM,tr|A0A0J6Y8N2|A0A0J6Y8N2_COCIT,tr|A0A6C1LTF2|A0A6C1LTF2_COCIT	1	0	1	0	;Cocci	1	0
VADALSSAEEDVLESLR	tr|C5PGI3|C5PGI3_COCP7,tr|A0A0J6I1A9|A0A0J6I1A9_COCPO,tr|E9CWB5|E9CWB5_COCPS	10	0	4	6	;Cocci	2	0
VADISLAAFGR	tr|C5NZ90|C5NZ90_COCP7,tr|E9D3K1|E9D3K1_COCPS,tr|J3K183|J3K183_COCIM,tr|A0A6C1LZV3|A0A6C1LZV3_COCIT	10	5	3	2	;Cocci	3	0
VADPTFIGFSASK	tr|C5PAY6|C5PAY6_COCP7,tr|A0A0J6FKR9|A0A0J6FKR9_COCPO,tr|E9DHN5|E9DHN5_COCPS,tr|A0A0J8UK11|A0A0J8UK11_COCIT,tr|J3K419|J3K419_COCIM,tr|A0A0J7B841|A0A0J7B841_COCIT,tr|A0A6C1LWR2|A0A6C1LWR2_COCIT	1	1	0	0	;Cocci	1	0
VADVQTVIVPVGLTAK	tr|C5PIZ9|C5PIZ9_COCP7,tr|E9D633|E9D633_COCPS,tr|A0A0J8RK95|A0A0J8RK95_COCIT,tr|J3KGR3|J3KGR3_COCIM,tr|A0A6C1MED9|A0A6C1MED9_COCIT,tr|A0A0J6XZG0|A0A0J6XZG0_COCIT,tr|A0A0J8RCX1|A0A0J8RCX1_COCIT	8	3	3	2	;Cocci	3	0
VAELLLSNPEVR	tr|C5P5H8|C5P5H8_COCP7,tr|E9DIC3|E9DIC3_COCPS,tr|A0A0J6FCG3|A0A0J6FCG3_COCPO,tr|A0A0J8RNR9|A0A0J8RNR9_COCIT,tr|A0A0D8JTJ0|A0A0D8JTJ0_COCIM,tr|A0A6C1M152|A0A6C1M152_COCIT,tr|A0A0J8R8G9|A0A0J8R8G9_COCIT,tr|A0A0J6Y611|A0A0J6Y611_COCIT	3	1	1	1	;Cocci	3	0
VAGSISINGVQR	tr|C5P8R4|C5P8R4_COCP7,tr|D3Y2S4|D3Y2S4_COCPS,tr|A0A0J6FJT7|A0A0J6FJT7_COCPO,tr|J3KCU0|J3KCU0_COCIM,tr|A0A0J7BE11|A0A0J7BE11_COCIT,tr|A0A6C1LYK6|A0A6C1LYK6_COCIT	3	1	1	1	;Cocci	3	0
VAGYSSPIVALR	tr|C5PJ88|C5PJ88_COCP7,tr|A0A0J6FIG2|A0A0J6FIG2_COCPO,tr|E9DCD4|E9DCD4_COCPS,tr|J3K4M9|J3K4M9_COCIM,tr|A0A0J6YH60|A0A0J6YH60_COCIT,tr|A0A6C1LYW9|A0A6C1LYW9_COCIT	2	0	1	1	;Cocci	2	0
VAIIANPSVAALYEDALVYETGTAITSSGALTAYSGAK	tr|C5PGW2|C5PGW2_COCP7,tr|E9CWV4|E9CWV4_COCPS,tr|J3KIT8|J3KIT8_COCIM,tr|A0A0J8QTY7|A0A0J8QTY7_COCIT,tr|A0A0J6XY79|A0A0J6XY79_COCIT	5	2	2	1	;Cocci	3	100
VAISGLLR	sp|E9DDK8|AMPP3_COCPS,sp|C5PHM7|AMPP3_COCP7,tr|A0A0J6F9D9|A0A0J6F9D9_COCPO,tr|A0A0J8RLL7|A0A0J8RLL7_COCIT,tr|A0A0E1S045|A0A0E1S045_COCIM,tr|A0A0J6XXB8|A0A0J6XXB8_COCIT,tr|A0A6C1M6N0|A0A6C1M6N0_COCIT,tr|A0A0J8R5B1|A0A0J8R5B1_COCIT	1	1	0	0	;Cocci	1	0
VAISGSGNVAQYAALK	tr|C5P8S8|C5P8S8_COCP7,tr|E9D0Z7|E9D0Z7_COCPS,tr|A0A0J6FW43|A0A0J6FW43_COCPO,tr|J3KCS3|J3KCS3_COCIM,tr|A0A0J8QIU4|A0A0J8QIU4_COCIT,tr|A0A0J6YI45|A0A0J6YI45_COCIT,tr|A0A6C1LL74|A0A6C1LL74_COCIT	5	0	3	2	;Cocci	2	0
VALESLGDLLR	tr|C5PJI7|C5PJI7_COCP7,tr|A0A0J6FJJ0|A0A0J6FJJ0_COCPO,tr|E9DEZ9|E9DEZ9_COCPS,tr|A0A0J8RJN3|A0A0J8RJN3_COCIT,tr|A0A0D8JTZ5|A0A0D8JTZ5_COCIM,tr|A0A0D8JV63|A0A0D8JV63_COCIM,tr|A0A6C1LQV0|A0A6C1LQV0_COCIT,tr|A0A0J6YHL9|A0A0J6YHL9_COCIT,tr|A0A0J8QMX6|A0A0J8QMX6_COCIT	2	0	2	0	;Cocci	1	0
VALTDNQIIEDNLGK	tr|C5PAQ5|C5PAQ5_COCP7,tr|E9DCT4|E9DCT4_COCPS,tr|A0A0J6FKE6|A0A0J6FKE6_COCPO,tr|A0A0J8UU60|A0A0J8UU60_COCIT,tr|J3K4C3|J3K4C3_COCIM,tr|A0A6C1LX85|A0A6C1LX85_COCIT,tr|A0A0J8R622|A0A0J8R622_COCIT,tr|A0A0J6YEZ5|A0A0J6YEZ5_COCIT	15	3	9	3	;Cocci	3	0
VALTGLTIAEYFR	tr|C5P7R9|C5P7R9_COCP7,tr|Q0MYP4|Q0MYP4_COCPO,tr|A0A0J6FEH4|A0A0J6FEH4_COCPO,tr|E9CT93|E9CT93_COCPS	5	0	3	2	;Cocci	2	0
VALTGLTIAEYFRDEEGQDVLLFIDNIFR	tr|C5P7R9|C5P7R9_COCP7,tr|Q0MYP4|Q0MYP4_COCPO,tr|A0A0J6FEH4|A0A0J6FEH4_COCPO,tr|E9CT93|E9CT93_COCPS	6	2	3	1	;Cocci	3	100
VALVFGQMNEPPGAR	tr|C5P7R9|C5P7R9_COCP7,tr|Q0MYP4|Q0MYP4_COCPO,tr|A0A0J6FEH4|A0A0J6FEH4_COCPO,tr|E9CT93|E9CT93_COCPS	9	4	4	1	;Cocci	3	100
VAPEEHPVLLTEAPINPK	tr|A0A0J6Y0V3|A0A0J6Y0V3_COCIT	4	1	1	2	;Cocci	3	100
VAQDEFGNSK	tr|C5P0K3|C5P0K3_COCP7,tr|A0A0J6FM62|A0A0J6FM62_COCPO,tr|E9DFJ0|E9DFJ0_COCPS,sp|Q1DXH0|PABP_COCIM,tr|A0A0J6YDR0|A0A0J6YDR0_COCIT,tr|A0A6C1LT55|A0A6C1LT55_COCIT,tr|A0A0J8QZ05|A0A0J8QZ05_COCIT	1	0	1	0	;Cocci	1	0
VASPDVK	tr|A0A0J6F6U1|A0A0J6F6U1_COCPO,tr|E9DHD3|E9DHD3_COCPS,tr|A0A0J8UPR0|A0A0J8UPR0_COCIT,tr|J3KHD7|J3KHD7_COCIM,tr|A0A0J8TQE4|A0A0J8TQE4_COCIT,tr|A0A0J7AT94|A0A0J7AT94_COCIT	1	0	1	0	;Cocci	1	0
VASSLGLR	tr|C5NZP8|C5NZP8_COCP7,tr|A0A0J6FE23|A0A0J6FE23_COCPO,tr|E9D324|E9D324_COCPS,tr|A0A0J8S380|A0A0J8S380_COCIT,tr|J3K0X4|J3K0X4_COCIM,tr|A0A0J7BGX9|A0A0J7BGX9_COCIT,tr|A0A6C1LQA1|A0A6C1LQA1_COCIT,tr|A0A0J8QVI4|A0A0J8QVI4_COCIT	1	0	0	1	;Cocci	1	0
VATTAVVAK	tr|C5NZN9|C5NZN9_COCP7,tr|A0A0J6IHP6|A0A0J6IHP6_COCPO,tr|E9D314|E9D314_COCPS	8	2	3	3	;Cocci	3	0
VATTEQAQEVHAAVR	tr|C5PDH8|C5PDH8_COCP7,tr|A0A0J6FFQ6|A0A0J6FFQ6_COCPO,tr|E9D2W3|E9D2W3_COCPS,tr|A0A0J8RVN3|A0A0J8RVN3_COCIT,tr|J3K265|J3K265_COCIM,tr|A0A0J6YMR4|A0A0J6YMR4_COCIT,tr|A0A6C1LTR5|A0A6C1LTR5_COCIT	1	0	1	0	;Cocci	1	0
VAVVGGGQSAAEICEDLSSR	tr|C5PGI0|C5PGI0_COCP7,tr|A0A0J6F7Z7|A0A0J6F7Z7_COCPO,tr|A0A0J6Y147|A0A0J6Y147_COCIT,tr|A0A0J8TU55|A0A0J8TU55_COCIT,tr|A0A6C1M1S0|A0A6C1M1S0_COCIT	1	0	0	1	;Cocci	1	90
VAYAASLFDDDGIQVR	tr|C5P383|C5P383_COCP7,tr|E9CR17|E9CR17_COCPS	7	1	4	2	;Cocci	3	100
VCENIPIVLCGNK	tr|C5NZ36|C5NZ36_COCP7,tr|A0A0J6II07|A0A0J6II07_COCPO,tr|E9D3D5|E9D3D5_COCPS,tr|A0A0J8S3J9|A0A0J8S3J9_COCIT,tr|J3K136|J3K136_COCIM,tr|A0A6C1LUG4|A0A6C1LUG4_COCIT,tr|A0A0J8QLG4|A0A0J8QLG4_COCIT	2	0	1	1	;Cocci	2	0
VDAGVAVLLTQDNR	tr|C5P6Q3|C5P6Q3_COCP7,tr|E9D443|E9D443_COCPS,tr|A0A0J6F1R5|A0A0J6F1R5_COCPO,tr|A0A0J8S426|A0A0J8S426_COCIT,tr|J3K6R5|J3K6R5_COCIM,tr|A0A6C1M3A2|A0A6C1M3A2_COCIT,tr|A0A0J8TTW0|A0A0J8TTW0_COCIT,tr|A0A0J7AZD6|A0A0J7AZD6_COCIT	1	0	1	0	;Cocci	1	0
VDAIIAENPGVSLDDLVTSK	tr|C5P2K5|C5P2K5_COCP7,tr|A0A0J6HYG4|A0A0J6HYG4_COCPO,tr|E9CRL5|E9CRL5_COCPS	3	0	2	1	;Cocci	2	80
VDCTEEAALCEEYGVEGYPTLK	tr|C5P668|C5P668_COCP7,tr|D1MGT5|D1MGT5_COCPS,tr|A0A0J6F5R8|A0A0J6F5R8_COCPO,tr|A0A0J8UTL3|A0A0J8UTL3_COCIT,tr|J3K9W4|J3K9W4_COCIM,tr|A0A0J6YBH4|A0A0J6YBH4_COCIT,tr|A0A6C1MBY0|A0A6C1MBY0_COCIT	1	0	1	0	;Cocci	1	95.455
VDEALTVYDEYVK	tr|C5P0K3|C5P0K3_COCP7,tr|A0A0J6FM62|A0A0J6FM62_COCPO,tr|E9DFJ0|E9DFJ0_COCPS,sp|Q1DXH0|PABP_COCIM,tr|A0A0J6YDR0|A0A0J6YDR0_COCIT,tr|A0A6C1LT55|A0A6C1LT55_COCIT,tr|A0A0J8QZ05|A0A0J8QZ05_COCIT	1	0	1	0	;Cocci	1	0
VDEFLNKLDGTANK	tr|Q0MYQ1|Q0MYQ1_COCPO,tr|C5PEE4|C5PEE4_COCP7,tr|A0A0J6I9S7|A0A0J6I9S7_COCPO	2	0	2	0	;Cocci	1	0
VDELQTASLSLFDK	tr|Q0MYP6|Q0MYP6_COCPO,tr|C5P1S8|C5P1S8_COCP7,tr|E9D8X2|E9D8X2_COCPS,tr|A0A0J6FA47|A0A0J6FA47_COCPO,tr|J3KDH2|J3KDH2_COCIM,tr|A0A0J6YA05|A0A0J6YA05_COCIT,tr|A0A6C1LP85|A0A6C1LP85_COCIT,tr|A0A0J8R6P7|A0A0J8R6P7_COCIT	5	2	1	2	;Cocci	3	0
VDEVLGAVPPALEAAIQK	tr|C5PCY9|C5PCY9_COCP7,tr|A0A0J6FRQ8|A0A0J6FRQ8_COCPO,tr|E9D268|E9D268_COCPS,tr|A0A0J8UK38|A0A0J8UK38_COCIT,tr|J3K1P2|J3K1P2_COCIM,tr|A0A6C1LKD3|A0A6C1LKD3_COCIT,tr|A0A0J6YJ85|A0A0J6YJ85_COCIT	3	0	2	1	;Cocci	2	0
[truncated: 2,614 more rows]

## Sheet: Proteins
Accession	Species	Cluster	Coverage	Protein Group	Distinct Peptides	Distinct Matches	Filtered Spectra	Description	/	/Human-1/	/Human-2/	/Human-3/
[truncated: 4,484 more rows]

[truncated: 3 more sheets: PSM-Interps, Peptides, Blast-Results-Cocci-Peps]
